# Supplementary material for: A comprehensive two-hybrid analysis to explore the Legionella pneumophila effector–effector interactome
Source: mSystems. 2024 Nov 11;9(12):e01004-24. doi: 10.1128/msystems.01004-24 (PMC11651115; doi:10.1128/msystems.01004-24)
Supplement: Table S1 — Open reading frames (ORFs) in the iBFG-Y2H screen. [file msystems.01004-24-s0003.xlsx]

## Sheet: Legend
Table S1: Open reading frames (ORFs) in the iBFG-Y2H screen. The ORFs in the iBFG-Y2H screen and the number of barcodes by which they are represented. For effectors, the evidence of translocation in different translocation assays by the Dot/Icm T4SS and the references.
ORFs in the iBFG-Y2H screen	ORFs in the iBFG-Y2H screen by AD or DB fusion with ORF name, set (hPRS, Dot/Icm or effector) and published evidence of effector translocation by assay (CyaA, beta-lactamase, SidC-fusion and other, columns E-J) with references (column K-N, see Table S1 references).
Barcode identities	Barcode file with AD or DB set, ORF, barcode number, unique strain identifier (used in the raw count matrices in Table S7) and Up and Dn barcode sequences.
Table S1 references	References for effector translocation data in ORFs in the iBFG-Y2H screen

## Sheet: ORFs in the iBFG-Y2H screen
AD or DB	ORF	Gene name	Set	Translocated	CyaA	Beta-lactamase	SidC fusion	Other	OTHER ASSAY DESCRIPTION	References CyaA	References Beta-Lactamase	References SidC fusion	References Other
AD	AP2B1	AP2B1	hPRS
AD	ARL2BP	ARL2BP	hPRS
AD	AVR58_02475	AVR58_02475	effector or putative effector
AD	AVR58_02540	AVR58_02540	effector or putative effector
AD	AVR58_04986	AVR58_04986	effector or putative effector
AD	AVR58_05016	AVR58_05016	effector or putative effector
AD	AVR58_05206	AVR58_05206	effector or putative effector
AD	AVR58_05600	AVR58_05600	effector or putative effector
AD	AVR58_05630	AVR58_05630	effector or putative effector
AD	AVR58_05830	AVR58_05830	effector or putative effector
AD	AVR58_05966	AVR58_05966	effector or putative effector
AD	AVR58_08995	AVR58_08995	effector or putative effector
AD	AVR58_09156	AVR58_09156	effector or putative effector
AD	AVR58_09810	AVR58_09810	effector or putative effector
AD	AVR58_10315	AVR58_10315	effector or putative effector
AD	AVR58_11730	AVR58_11730	effector or putative effector
AD	AVR58_13911	AVR58_13911	effector or putative effector
AD	AVR58_14141	AVR58_14141	effector or putative effector
AD	AVR58_14850	AVR58_14850	effector or putative effector
AD	BIK	BIK	hPRS
AD	BNIP3L	BNIP3L	hPRS
AD	CCND3	CCND3	hPRS
AD	CDK4	CDK4	hPRS
AD	CDKN2D	CDKN2D	hPRS
AD	CEP55	CEP55	hPRS
AD	CNOT7	CNOT7	hPRS
AD	control	AD-EV	effector or putative effector
AD	EXOSC5	EXOSC5	hPRS
AD	IKZF1	IKZF1	hPRS
AD	lpg0008	ravA	effector or putative effector	Y			X					28
AD	lpg0012	cegC1	effector or putative effector	Y	X		X			19		28
AD	lpg0021		effector or putative effector	Y		X					29
AD	lpg0030	ravB	effector or putative effector	Y			X					28
AD	lpg0035	ceg1	effector or putative effector
AD	lpg0038	legA10/ankQ	effector or putative effector	Y	X	X				19; 23; 30	20
AD	lpg0041		effector or putative effector
AD	lpg0045		effector or putative effector	Y	X					21
AD	lpg0046		effector or putative effector	Y		X					29
AD	lpg0056		effector or putative effector
AD	lpg0059	ceg2	effector or putative effector	Y			X					28
AD	lpg0080	ceg3	effector or putative effector	Y	X					23
AD	lpg0081		effector or putative effector	Y	X					21
AD	lpg0082		effector or putative effector
AD	lpg0086		effector or putative effector
AD	lpg0090	lem1	effector or putative effector	Y	X					23
AD	lpg0096	ceg4	effector or putative effector	Y	X		X			23		28
AD	lpg0103	vipF	effector or putative effector	Y	X					11
AD	lpg0107	ravC	effector or putative effector	Y			X					28
AD	lpg0112		effector or putative effector
AD	lpg0126	cegC2/NIN	effector or putative effector	Y	X					19
AD	lpg0130	sidP	effector or putative effector	Y		X					29
AD	lpg0135	sdhB	effector or putative effector
AD	lpg0140	cetLP1	effector or putative effector	Y	X					30
AD	lpg0160	ravD	effector or putative effector	Y			X					28
AD	lpg0170		effector or putative effector
AD	lpg0171	legU1	effector or putative effector	Y		X					20
AD	lpg0172		effector or putative effector	Y		X					29
AD	lpg0181		effector or putative effector	Y		X					29
AD	lpg0191	ceg5	effector or putative effector	Y	X		X			23; 30		28
AD	lpg0195	ravE	effector or putative effector	Y		X	X				29	28
AD	lpg0196	ravF	effector or putative effector	Y			X					28
AD	lpg0208	ceg6/pkn5/legK4	effector or putative effector	Y		X					27;34
AD	lpg0209	mavR	effector or putative effector	Y	X					28
AD	lpg0210	ravG	effector or putative effector	Y		X	X				29	28
AD	lpg0227	ceg7	effector or putative effector	Y	X					19
AD	lpg0234	sidE	effector or putative effector	Y				X	interbacterial translocation assay (4)				4
AD	lpg0240	ceg8/recN	effector or putative effector	Y	X					23
AD	lpg0246	ceg9	effector or putative effector	Y	X					24
AD	lpg0260		effector or putative effector	Y		X					29
AD	lpg0275	sdbA	effector or putative effector
AD	lpg0276	legG2	effector or putative effector	Y	X	X				7	20
AD	lpg0279		effector or putative effector
AD	lpg0284	ceg10	effector or putative effector	Y	X					18
AD	lpg0285	lem2	effector or putative effector	Y	X					23
AD	lpg0294	dotY	dot/icm	Y	X					21;33
AD	lpg0301		effector or putative effector
AD	lpg0343		effector or putative effector
AD	lpg0364		effector or putative effector	Y		X					29
AD	lpg0365		effector or putative effector	Y	X					21
AD	lpg0375		effector or putative effector	Y		X					29
AD	lpg0376	sdhA	effector or putative effector	Y			X	X	immunofluorescence microscopy during infection and saponin extraction of infected host cells (12)			12	12
AD	lpg0390	vipA	effector or putative effector	Y	X	X				11	27
AD	lpg0401	ceg11	effector or putative effector	Y			X					28
AD	lpg0402	ceg12/legA9/ankY	effector or putative effector	Y			X					28
AD	lpg0403	legA7/ankG/ankZ	effector or putative effector	Y			X					28
AD	lpg0404	ceg13	effector or putative effector
AD	lpg0405		effector or putative effector	Y		X					29
AD	lpg0422	legY	effector or putative effector
AD	lpg0436	legA11/ankJ	effector or putative effector	Y	X	X				19	20
AD	lpg0437	ceg14	effector or putative effector	Y	X					23; 28
AD	lpg0439	ceg15	effector or putative effector	Y			X					28
AD	lpg0439_2		effector or putative effector	Y			X					28
AD	lpg0439_92_349		effector or putative effector	Y			X					28
AD	lpg0441	icmT	dot/icm
AD	lpg0442	icmS	dot/icm
AD	lpg0443	icmR	dot/icm
AD	lpg0444	icmQ	dot/icm
AD	lpg0445	icmP/dotM	dot/icm
AD	lpg0446	icmO/dotL	dot/icm
AD	lpg0447	icmN/dotK	dot/icm
AD	lpg0448	icmM/dotJ	dot/icm
AD	lpg0449	icmL/dotI	dot/icm
AD	lpg0450	icmK/dotH	dot/icm
AD	lpg0451	icmE/dotG	dot/icm
AD	lpg0452	icmG/dotF	dot/icm
AD	lpg0453	icmC/dotE	dot/icm
AD	lpg0454	icmD/dotP	dot/icm
AD	lpg0455	icmJ/dotN	dot/icm
AD	lpg0456	icmB/dotO	dot/icm
AD	lpg0458	icmF	dot/icm
AD	lpg0459	icmH/dotU	dot/icm
AD	lpg0483	legA12/ankC	effector or putative effector	Y		X					20
AD	lpg0515	legD2	effector or putative effector
AD	lpg0518		effector or putative effector	Y	X		X			21		28
AD	lpg0519	ceg17	effector or putative effector	Y	X					23
AD	lpg0525	lvgA	dot/icm
AD	lpg0550		effector or putative effector
AD	lpg0563		effector or putative effector
AD	lpg0581		effector or putative effector
AD	lpg0621	sidA	effector or putative effector	Y				X	interbacterial translocation assay (4)				4
AD	lpg0634	lpiR1	effector or putative effector	Y	X		X			21		28
AD	lpg0642	wipB	effector or putative effector	Y	X					10
AD	lpg0670		effector or putative effector
AD	lpg0693	ligA	effector or putative effector
AD	lpg0695	legA8/ankN/ankX	effector or putative effector	Y		X					20
AD	lpg0696	lem3	effector or putative effector	Y	X		X			23		28
AD	lpg0716		effector or putative effector	Y		X					29
AD	lpg0717		effector or putative effector
AD	lpg0733	ravH	effector or putative effector	Y			X					28
AD	lpg0770		effector or putative effector
AD	lpg0788		effector or putative effector
AD	lpg0796		effector or putative effector	Y		X					29
AD	lpg0823	dis2	dot/icm
AD	lpg0898	ceg18	effector or putative effector	Y	X	X	X			19	29	28
AD	lpg0902		effector or putative effector
AD	lpg0921	mavT	effector or putative effector	Y	X					28
AD	lpg0926	ravI	effector or putative effector	Y			X					28
AD	lpg0940	lidA	effector or putative effector	Y		X		X	immunofluorescence microscopy (2); interbacterial translocation assay (4); presence in host by detergent extraction and Western blot (8);		34		2; 4; 8
AD	lpg0944	ravJ	effector or putative effector	Y			X					28
AD	lpg0945	legL1	effector or putative effector	Y		X					20
AD	lpg0952	ychK	effector or putative effector
AD	lpg0963		effector or putative effector	Y	X					21
AD	lpg0967		effector or putative effector	Y		X					29
AD	lpg0968	sidK	effector or putative effector	Y			X					28
AD	lpg0969	ravK	effector or putative effector	Y			X					28
AD	lpg1001		effector or putative effector
AD	lpg1083		effector or putative effector	Y		X					29
AD	lpg1098		effector or putative effector
AD	lpg1099		effector or putative effector
AD	lpg1101	lem4/sdmA	effector or putative effector	Y	X					23; 30
AD	lpg1106		effector or putative effector	Y		X					29
AD	lpg1108	ravL	effector or putative effector	Y			X					28
AD	lpg1109	ravM	effector or putative effector	Y			X					28
AD	lpg1110	lem5	effector or putative effector	Y	X					23
AD	lpg1111	ravN	effector or putative effector	Y			X					28
AD	lpg1120	lem6	effector or putative effector	Y	X		X			23		28
AD	lpg1121	ceg19	effector or putative effector	Y	X		X			24;23		28
AD	lpg1124		effector or putative effector	Y		X					29
AD	lpg1129	ravO	effector or putative effector	Y			X					28
AD	lpg1137	ceg20	effector or putative effector	Y		X					29
AD	lpg1144	cegC3	effector or putative effector	Y	X					19; 30
AD	lpg1145	lem7	effector or putative effector	Y	X		X			23		28
AD	lpg1147		effector or putative effector	Y		X					29
AD	lpg1148	lupA	effector or putative effector	Y	X		X			21		28
AD	lpg1151		effector or putative effector
AD	lpg1152	ravP	effector or putative effector	Y			X					28
AD	lpg1154	ravQ	effector or putative effector	Y			X					28
AD	lpg1158		effector or putative effector	Y	X		X			21		28
AD	lpg1166	ravR	effector or putative effector	Y			X					28
AD	lpg1171	ceg21	effector or putative effector	Y		X					29
AD	lpg1183	ravS	effector or putative effector	Y		X	X				29	28
AD	lpg1227	vpdB	effector or putative effector	Y	X		X			32		15
AD	lpg1273		effector or putative effector	Y	X					21
AD	lpg1290	lem8	effector or putative effector	Y	X		X			23; 30		28
AD	lpg1312	legC1/pelC	effector or putative effector
AD	lpg1316	ravT	effector or putative effector	Y			X					28
AD	lpg1317	ravW	effector or putative effector	Y			X					28
AD	lpg1318		effector or putative effector
AD	lpg1328	legT	effector or putative effector
AD	lpg1340		effector or putative effector
AD	lpg1354		effector or putative effector
AD	lpg1355	sidG	effector or putative effector	Y	X			X	interbacterial translocation assay (4)	10			4
AD	lpg1356		effector or putative effector
AD	lpg1368	lgt1	effector or putative effector
AD	lpg1377		effector or putative effector
AD	lpg1387		effector or putative effector
AD	lpg1408	licA	effector or putative effector
AD	lpg1426	vpdC	effector or putative effector	Y	X					23
AD	lpg1449		effector or putative effector	Y		X					29
AD	lpg1453		effector or putative effector	Y		X					29
AD	lpg1483	legK1/lok	effector or putative effector
AD	lpg1484	ceg22	effector or putative effector	Y		X					29
AD	lpg1488	legC5/lgt3	effector or putative effector	Y	X	X				7	20
AD	lpg1489	ravX	effector or putative effector	Y			X					28
AD	lpg1491	lem9	effector or putative effector	Y	X					23
AD	lpg1496	lem10	effector or putative effector	Y	X					23
AD	lpg1499		effector or putative effector
AD	lpg1525		effector or putative effector
AD	lpg1527		effector or putative effector
AD	lpg1551	ravY	effector or putative effector	Y		X	X				29	28
AD	lpg1578		effector or putative effector	Y		X					29
AD	lpg1588	legC6	effector or putative effector	Y	X	X	X			21	20	28
AD	lpg1598	lem11	effector or putative effector	Y	X					23
AD	lpg1602	legL2	effector or putative effector	Y		X	X				20	28
AD	lpg1621	ceg23	effector or putative effector	Y	X					18
AD	lpg1625	lem12	effector or putative effector	Y	X					23
AD	lpg1633		effector or putative effector
AD	lpg1639		effector or putative effector	Y		X					29
AD	lpg1642	sidB	effector or putative effector	Y				X	interbacterial translocation assay (4)				4
AD	lpg1654		effector or putative effector	Y		X					29
AD	lpg1660	legL3	effector or putative effector	Y	X	X				7	20
AD	lpg1661		effector or putative effector	Y		X					29
AD	lpg1663	cetLP3	effector or putative effector	Y	X					30
AD	lpg1666	ceg24	effector or putative effector	Y		X					29
AD	lpg1667		effector or putative effector	Y		X					29
AD	lpg1670		effector or putative effector	Y		X					29
AD	lpg1683	ravZ	effector or putative effector	Y	X		X			30		28
AD	lpg1684		effector or putative effector	Y		X					29
AD	lpg1685		effector or putative effector	Y		X					29
AD	lpg1687	mavA	effector or putative effector	Y			X					28
AD	lpg1689		effector or putative effector	Y	X					21
AD	lpg1692		effector or putative effector	Y	X	X				30	29
AD	lpg1701	legC3/ppeA/ktn1	effector or putative effector	Y	X	X				25	20
AD	lpg1702	ppeB/lem13	effector or putative effector	Y	X					25; 23
AD	lpg1716		effector or putative effector	Y		X					29
AD	lpg1717		effector or putative effector	Y	X					21
AD	lpg1718	legAS4/ankI	effector or putative effector	Y		X					20
AD	lpg1751		effector or putative effector	Y	X					21
AD	lpg1752	mavB	effector or putative effector	Y			X					28
AD	lpg1776		effector or putative effector	Y		X					29
AD	lpg1797	rvfA	effector or putative effector	Y			X					28
AD	lpg1798	mavU	effector or putative effector	Y	X					28
AD	lpg1822	cetLP4	effector or putative effector	Y	X					30
AD	lpg1836	ceg25	effector or putative effector
AD	lpg1851	lem14	effector or putative effector	Y	X		X			23		28
AD	lpg1871		effector or putative effector
AD	lpg1884	legC2/ylfB	effector or putative effector	Y	X	X				6; 7	20
AD	lpg1888		effector or putative effector	Y		X					29
AD	lpg1890	legLC8	effector or putative effector	Y	X	X				21	20
AD	lpg1895		effector or putative effector
AD	lpg1907		effector or putative effector	Y		X					29
AD	lpg1909		effector or putative effector
AD	lpg1924	legK7	effector or putative effector	Y		X					29
AD	lpg1925		effector or putative effector
AD	lpg1930		effector or putative effector
AD	lpg1931	ceg26	effector or putative effector
AD	lpg1933	lem15	effector or putative effector	Y	X					23
AD	lpg1947	lem16	effector or putative effector	Y	X					23; 30
AD	lpg1948	legLC4	effector or putative effector	Y		X					20
AD	lpg1949	lem17	effector or putative effector	Y	X		X			23		28
AD	lpg1950	ralF	effector or putative effector	Y	X			X	immunofluorescence during infection (1); interbacterial translocation assay (4)	9; 10; 5; 6; 14; 21;24; 26; 33; 32			1; 4
AD	lpg1953	legC4	effector or putative effector	Y	X	X				7	20
AD	lpg1957		effector or putative effector
AD	lpg1958	legL5	effector or putative effector	Y	X	X				7; 21	20
AD	lpg1959		effector or putative effector	Y		X					29
AD	lpg1960	lirA	effector or putative effector	Y	X					22
AD	lpg1961		effector or putative effector
AD	lpg1962	lirB	effector or putative effector	Y	X					22
AD	lpg1963	lirC/pieA	effector or putative effector	Y	X		X			22; 25; 32		28
AD	lpg1964	lirD/pieB	effector or putative effector	Y	X					22; 25
AD	lpg1965	lirE/pieC	effector or putative effector	Y	X					22; 25
AD	lpg1966	lirF/pieD	effector or putative effector	Y	X					22; 25
AD	lpg1969	pieE/lem18	effector or putative effector	Y	X					25; 23
AD	lpg1972	pieF	effector or putative effector	Y	X					25
AD	lpg1976	legG1/pieG/mitF	effector or putative effector	Y	X	X	X			25	20	28
AD	lpg1978	setA	effector or putative effector	Y	X		X			24;32		28
AD	lpg1982		effector or putative effector
AD	lpg1986		effector or putative effector	Y		X					29
AD	lpg1990		effector or putative effector
AD	lpg2048		effector or putative effector
AD	lpg2050		effector or putative effector	Y		X					29
AD	lpg2073		effector or putative effector
AD	lpg2128		effector or putative effector
AD	lpg2131	legA6/ANK3	effector or putative effector
AD	lpg2137	legK2	effector or putative effector	Y		X	X				20;34	28
AD	lpg2143		effector or putative effector
AD	lpg2144	ceg27/legAU13/ankB	effector or putative effector	Y	X	X					20	26
AD	lpg2147	mavC	effector or putative effector	Y			X					28
AD	lpg2148	mvcA	effector or putative effector	Y		X					29
AD	lpg2149		effector or putative effector	Y		X					29
AD	lpg2153	sdeC	effector or putative effector	Y				X	interbacterial translocation assay (4)				4
AD	lpg2154		effector or putative effector
AD	lpg2155	sidJ	effector or putative effector	Y	X	X	X	X	Western blot on detergent extracted proteins from infected host cells (17)	21	34	17	17
AD	lpg2156	sdeB	effector or putative effector
AD	lpg2157	sdeA/laiA	effector or putative effector	Y	X					5
AD	lpg2160		effector or putative effector
AD	lpg2164		effector or putative effector
AD	lpg2166	lem19	effector or putative effector	Y	X					23
AD	lpg2176	LegS2	effector or putative effector	Y		X					20
AD	lpg2182		effector or putative effector
AD	lpg2199	mavD	effector or putative effector	Y			X					28
AD	lpg2200	cegC4	effector or putative effector	Y	X					19
AD	lpg2206	wipC	effector or putative effector
AD	lpg2207		effector or putative effector
AD	lpg2210		effector or putative effector
AD	lpg2215	legA2	effector or putative effector	Y		X					20
AD	lpg2216	lem20	effector or putative effector
AD	lpg2222	lpnE	effector or putative effector
AD	lpg2223		effector or putative effector	Y		X					29
AD	lpg2224	ppgA	effector or putative effector	Y	X					25
AD	lpg2239		effector or putative effector	Y		X					29
AD	lpg2244	cetLP5	effector or putative effector	Y	X					30
AD	lpg2248	lem21	effector or putative effector	Y	X		X			23; 30		28
AD	lpg2257		effector or putative effector
AD	lpg2266		effector or putative effector
AD	lpg2270		effector or putative effector
AD	lpg2271		effector or putative effector	Y		X					29
AD	lpg2283	cetLP6	effector or putative effector	Y	X					30
AD	lpg2298	legC7/ylfA	effector or putative effector	Y	X	X		X	immunofluorescence microscopy during infection (6)	6	20		6
AD	lpg2300	legA3/ankW/ankH	effector or putative effector	Y		X					20
AD	lpg2311	ceg28	effector or putative effector	Y			X					28
AD	lpg2322	legA5/ankK	effector or putative effector	Y		X	X				20	28
AD	lpg2324	Gulo	effector or putative effector
AD	lpg2327	ceg6	effector or putative effector	Y	X		X			21		28
AD	lpg2328	lem22	effector or putative effector	Y	X					23
AD	lpg2344	mavE	effector or putative effector	Y			X					28
AD	lpg2351	mavF	effector or putative effector	Y			X					28
AD	lpg2359		effector or putative effector	Y		X					29
AD	lpg2364		effector or putative effector
AD	lpg2370		effector or putative effector	Y		X					29
AD	lpg2371		effector or putative effector
AD	lpg2372		effector or putative effector	Y		X					29
AD	lpg2375		effector or putative effector	Y	X					26
AD	lpg2382		effector or putative effector	Y		X					29
AD	lpg2385		effector or putative effector
AD	lpg2391	sdbC	effector or putative effector	Y			X					28
AD	lpg2392	legL6	effector or putative effector	Y			X					28
AD	lpg2395		effector or putative effector
AD	lpg2400	legL7	effector or putative effector	Y	X					7; 20.
AD	lpg2403		effector or putative effector
AD	lpg2406	lidE/lem23	effector or putative effector	Y	X					23; 30
AD	lpg2407		effector or putative effector	Y	X					21
AD	lpg2409	ceg29	effector or putative effector	Y	X					18
AD	lpg2410	vpdA	effector or putative effector	Y			X					15
AD	lpg2411	lem24	effector or putative effector	Y	X					23
AD	lpg2416	legA1	effector or putative effector
AD	lpg2420		effector or putative effector
AD	lpg2422	lem25	effector or putative effector	Y	X					23; 30
AD	lpg2424	mavG	effector or putative effector	Y			X					28
AD	lpg2425	mavH	effector or putative effector	Y			X					28
AD	lpg2433	ceg30	effector or putative effector	Y	X					23
AD	lpg2434		effector or putative effector	Y		X					29
AD	lpg2443		effector or putative effector	Y		X					29
AD	lpg2444	mavI	effector or putative effector	Y			X					28
AD	lpg2452	legA14/ceg31/ankF	effector or putative effector	Y		X					20
AD	lpg2455	gobX	effector or putative effector	Y		X		X	Western blot on detergent extracted proteins from infected host cells (31);		31		31
AD	lpg2456	legA15/ankD	effector or putative effector	Y		X					20
AD	lpg2460		effector or putative effector
AD	lpg2461		effector or putative effector	Y		X					29
AD	lpg2464	sidM/drrA	effector or putative effector	Y	X	X		X	immunofluorescence microscopy on infected host cells and purified LCVs (13)	14; 19	34		13
AD	lpg2465	sidD	effector or putative effector	Y				X	interbacterial translocation assay (4)				4
AD	lpg2482	sdbB	effector or putative effector
AD	lpg2490	lepB	effector or putative effector	Y	X	X				3	34
AD	lpg2498	mavJ	effector or putative effector	Y			X					28
AD	lpg2504	ceg32/sidI	effector or putative effector	Y	X		X			23		28
AD	lpg2505	mesI	effector or putative effector	Y		X					29
AD	lpg2508	sdjA	effector or putative effector	Y	X	X	X			21	29	17
AD	lpg2509	sdeD	effector or putative effector
AD	lpg2510	sdcA	effector or putative effector
AD	lpg2511	sidC	effector or putative effector	Y				X	interbacterial translocation assay (4); immunofluorescence microscopy of infected host cells (4)				4
AD	lpg2519		effector or putative effector
AD	lpg2523	lem26	effector or putative effector	Y	X					23
AD	lpg2525	mavK	effector or putative effector	Y	X		X			26		28
AD	lpg2526	mavL	effector or putative effector	Y			X					28
AD	lpg2527	lnaB	effector or putative effector	Y	X					21
AD	lpg2529	lem27	effector or putative effector	Y	X		X			23		28
AD	lpg2538		effector or putative effector	Y		X					29
AD	lpg2539		effector or putative effector	Y		X					29
AD	lpg2541		effector or putative effector	Y	X					26
AD	lpg2546		effector or putative effector	Y		X					29
AD	lpg2552		effector or putative effector
AD	lpg2555		effector or putative effector	Y		X					29
AD	lpg2556	legK3	effector or putative effector	Y		X					20
AD	lpg2577	mavM	effector or putative effector	Y			X					28
AD	lpg2584	sidF	effector or putative effector	Y				X	interbacterial translocation assay (4); immunofluorescence of infected host cells (16);				4; 16
AD	lpg2586		effector or putative effector
AD	lpg2587		effector or putative effector
AD	lpg2588	legS1	effector or putative effector
AD	lpg2591	ceg33	effector or putative effector	Y	X					19
AD	lpg2603	lem28/sdmB	effector or putative effector	Y	X		X			23		28
AD	lpg2628		effector or putative effector	Y		X					29
AD	lpg2637		effector or putative effector	Y		X					29
AD	lpg2638	mavV	effector or putative effector	Y	X					28
AD	lpg2674	dotD	dot/icm
AD	lpg2675	dotC	dot/icm
AD	lpg2676	dotB	dot/icm
AD	lpg2676	dotB	dot/icm
AD	lpg2678		effector or putative effector
AD	lpg2686	dotA	dot/icm
AD	lpg2687	icmV	dot/icm
AD	lpg2688	icmW	dot/icm
AD	lpg2689	icmX	dot/icm
AD	lpg2692		effector or putative effector	Y		X					29
AD	lpg2694	legD1	effector or putative effector
AD	lpg2718	wipA	effector or putative effector	Y	X					10
AD	lpg2720	legN	effector or putative effector
AD	lpg2744		effector or putative effector	Y	X					21
AD	lpg2745		effector or putative effector	Y		X					29
AD	lpg2759		effector or putative effector
AD	lpg2762		effector or putative effector
AD	lpg2788		effector or putative effector
AD	lpg2793	lepA	effector or putative effector	Y	X	X	X			3; 7;11	20;34	28
AD	lpg2804	lem29	effector or putative effector	Y	X					23
AD	lpg2806	cetLP7	effector or putative effector	Y	X					30
AD	lpg2813	vipE	effector or putative effector
AD	lpg2815	dimB/mavN	effector or putative effector	Y			X					28
AD	lpg2826	ceg34	effector or putative effector	Y	X	X				23	29
AD	lpg2828		effector or putative effector
AD	lpg2829	sidH	effector or putative effector	Y	X		X	X	interbacterial translocation assay (4)	10; 32		12	4
AD	lpg2830	legU2/lubX	effector or putative effector	Y	X	X				21	20
AD	lpg2831	vipD	effector or putative effector	Y	X		X	X	Western blot on saponin extract after infection (15);	11		15	15
AD	lpg2832		effector or putative effector	Y		X					29
AD	lpg2844		effector or putative effector	Y		X					29
AD	lpg2860		effector or putative effector
AD	lpg2862	legC8/lgt2	effector or putative effector	Y	X	X				7; 30	20
AD	lpg2871	ptsP	effector or putative effector
AD	lpg2874		effector or putative effector
AD	lpg2879	mavO	effector or putative effector	Y			X					28
AD	lpg2884	mavP	effector or putative effector	Y			X					28
AD	lpg2885		effector or putative effector	Y		X					29
AD	lpg2888		effector or putative effector	Y		X					29
AD	lpg2907	mavW	effector or putative effector	Y	X					28
AD	lpg2911		effector or putative effector
AD	lpg2912		effector or putative effector	Y		X					29
AD	lpg2936		effector or putative effector	Y		X					29
AD	lpg2952	ceg35	effector or putative effector
AD	lpg2975	mavQ	effector or putative effector	Y			X					28
AD	lpg2999	legP	effector or putative effector	Y		X					20
AD	LSM3	LSM3	hPRS
AD	MORF4L1	MORF4L1	hPRS
AD	MRFAP1L1	MRFAP1L1	hPRS
AD	PSMC2	PSMC2	hPRS
AD	PSMD2	PSMD2	hPRS
AD	S100A1	S100A1	hPRS
AD	SH3GLB2	SH3GLB2	hPRS
AD	UB	UB	effector or putative effector
DB	ARL2	ARL2	hPRS
DB	AVR58_02475	AVR58_02475	effector or putative effector
DB	AVR58_02540	AVR58_02540	effector or putative effector
DB	AVR58_04986	AVR58_04986	effector or putative effector
DB	AVR58_05016	AVR58_05016	effector or putative effector
DB	AVR58_05206	AVR58_05206	effector or putative effector
DB	AVR58_05630	AVR58_05630	effector or putative effector
DB	AVR58_05830	AVR58_05830	effector or putative effector
DB	AVR58_05966	AVR58_05966	effector or putative effector
DB	AVR58_08995	AVR58_08995	effector or putative effector
DB	AVR58_09156	AVR58_09156	effector or putative effector
DB	AVR58_09810	AVR58_09810	effector or putative effector
DB	AVR58_10315	AVR58_10315	effector or putative effector
DB	AVR58_11730	AVR58_11730	effector or putative effector
DB	AVR58_12300	AVR58_12300	effector or putative effector
DB	AVR58_13911	AVR58_13911	effector or putative effector
DB	AVR58_14141	AVR58_14141	effector or putative effector
DB	AVR58_14850	AVR58_14850	effector or putative effector
DB	BCL2L2	BCL2L2	hPRS
DB	BNIP3	BNIP3	hPRS
DB	BTG1	BTG1	hPRS
DB	CCND2	CCND2	hPRS
DB	CDK4	CDK4	hPRS
DB	CDK6	CDK6	hPRS
DB	control	DB_EV	effector or putative effector
DB	EXOSC1	EXOSC1	hPRS
DB	IKZF5	IKZF5	hPRS
DB	LDLRAP1	LDLRAP1	hPRS
DB	lpg0012	cegC1	effector or putative effector	Y	X		X			19		28
DB	lpg0021		effector or putative effector	Y		X					29
DB	lpg0030	ravB	effector or putative effector	Y			X					28
DB	lpg0035	ceg1	effector or putative effector
DB	lpg0041		effector or putative effector
DB	lpg0045		effector or putative effector	Y	X					21
DB	lpg0046		effector or putative effector	Y		X					29
DB	lpg0056		effector or putative effector
DB	lpg0059	ceg2	effector or putative effector	Y			X					28
DB	lpg0080	ceg3	effector or putative effector	Y	X					23
DB	lpg0081		effector or putative effector	Y	X					21
DB	lpg0082		effector or putative effector
DB	lpg0086		effector or putative effector
DB	lpg0090	lem1	effector or putative effector	Y	X					23
DB	lpg0096	ceg4	effector or putative effector	Y	X		X			23		28
DB	lpg0103	vipF	effector or putative effector	Y	X					11
DB	lpg0112		effector or putative effector
DB	lpg0126	cegC2/NIN	effector or putative effector	Y	X					19
DB	lpg0130	sidP	effector or putative effector	Y		X					29
DB	lpg0135	sdhB	effector or putative effector
DB	lpg0140	cetLP1	effector or putative effector	Y	X					30
DB	lpg0160	ravD	effector or putative effector	Y			X					28
DB	lpg0170		effector or putative effector
DB	lpg0171	legU1	effector or putative effector	Y		X					20
DB	lpg0172		effector or putative effector	Y		X					29
DB	lpg0181		effector or putative effector	Y		X					29
DB	lpg0191	ceg5	effector or putative effector	Y	X		X			23; 30		28
DB	lpg0195	ravE	effector or putative effector	Y		X	X				29	28
DB	lpg0196	ravF	effector or putative effector	Y			X					28
DB	lpg0208	ceg6/pkn5/legK4	effector or putative effector	Y		X					27;34
DB	lpg0209	mavR	effector or putative effector	Y	X					28
DB	lpg0210	ravG	effector or putative effector	Y		X	X				29	28
DB	lpg0227	ceg7	effector or putative effector	Y	X					19
DB	lpg0234	sidE	effector or putative effector	Y				X	interbacterial translocation assay (4)				4
DB	lpg0240	ceg8/recN	effector or putative effector	Y	X					23
DB	lpg0246	ceg9	effector or putative effector	Y	X					24
DB	lpg0254		effector or putative effector	Y	X					26
DB	lpg0260		effector or putative effector	Y		X					29
DB	lpg0275	sdbA	effector or putative effector
DB	lpg0276	legG2	effector or putative effector	Y	X	X				7	20
DB	lpg0279		effector or putative effector
DB	lpg0284	ceg10	effector or putative effector	Y	X					18
DB	lpg0285	lem2	effector or putative effector	Y	X					23
DB	lpg0294	dotY	dot/icm	Y	X					21;33
DB	lpg0301		effector or putative effector
DB	lpg0343		effector or putative effector
DB	lpg0364		effector or putative effector	Y		X					29
DB	lpg0365		effector or putative effector	Y	X					21
DB	lpg0375		effector or putative effector	Y		X					29
DB	lpg0376	sdhA	effector or putative effector	Y			X	X	immunofluorescence microscopy during infection and saponin extraction of infected host cells (12)			12	12
DB	lpg0390	vipA	effector or putative effector	Y	X	X				11	27
DB	lpg0401	ceg11	effector or putative effector	Y			X					28
DB	lpg0402	ceg12/legA9/ankY	effector or putative effector	Y			X					28
DB	lpg0403	legA7/ankG/ankZ	effector or putative effector	Y			X					28
DB	lpg0404	ceg13	effector or putative effector
DB	lpg0405		effector or putative effector	Y		X					29
DB	lpg0422	legY	effector or putative effector
DB	lpg0436	legA11/ankJ	effector or putative effector	Y	X	X				19	20
DB	lpg0437	ceg14	effector or putative effector	Y	X					23; 28
DB	lpg0439	ceg15	effector or putative effector	Y			X					28
DB	lpg0441	icmT	dot/icm
DB	lpg0442	icmS	dot/icm
DB	lpg0443	icmR	dot/icm
DB	lpg0444	icmQ	dot/icm
DB	lpg0445	icmP/dotM	dot/icm
DB	lpg0446	icmO/dotL	dot/icm
DB	lpg0447	icmN/dotK	dot/icm
DB	lpg0448	icmM/dotJ	dot/icm
DB	lpg0449	icmL/dotI	dot/icm
DB	lpg0450	icmK/dotH	dot/icm
DB	lpg0451	icmE/dotG	dot/icm
DB	lpg0452	icmG/dotF	dot/icm
DB	lpg0454	icmD/dotP	dot/icm
DB	lpg0455	icmJ/dotN	dot/icm
DB	lpg0456	icmB/dotO	dot/icm
DB	lpg0458	icmF	effector or putative effector
DB	lpg0459	icmH/dotU	dot/icm
DB	lpg0483	legA12/ankC	effector or putative effector	Y		X					20
DB	lpg0515	legD2	effector or putative effector
DB	lpg0518		effector or putative effector	Y	X		X			21		28
DB	lpg0519	ceg17	effector or putative effector	Y	X					23
DB	lpg0525	lvgA	dot/icm
DB	lpg0550		effector or putative effector
DB	lpg0563		effector or putative effector
DB	lpg0581		effector or putative effector
DB	lpg0621	sidA	effector or putative effector	Y				X	interbacterial translocation assay (4)				4
DB	lpg0634	lpiR1	effector or putative effector	Y	X		X			21		28
DB	lpg0642	wipB	effector or putative effector	Y	X					10
DB	lpg0670		effector or putative effector
DB	lpg0693	ligA	effector or putative effector
DB	lpg0695	legA8/ankN/ankX	effector or putative effector	Y		X					20
DB	lpg0696	lem3	effector or putative effector	Y	X		X			23		28
DB	lpg0716		effector or putative effector	Y		X					29
DB	lpg0717		effector or putative effector
DB	lpg0733	ravH	effector or putative effector	Y			X					28
DB	lpg0770		effector or putative effector
DB	lpg0788		effector or putative effector
DB	lpg0796		effector or putative effector	Y		X					29
DB	lpg0823	dis2	dot/icm
DB	lpg0898	ceg18	effector or putative effector	Y	X	X	X			19	29	28
DB	lpg0902		effector or putative effector
DB	lpg0921	mavT	effector or putative effector	Y	X					28
DB	lpg0926	ravI	effector or putative effector	Y			X					28
DB	lpg0940	lidA	effector or putative effector	Y		X		X	immunofluorescence microscopy (2); interbacterial translocation assay (4); presence in host by detergent extraction and Western blot (8);		34		2; 4; 8
DB	lpg0944	ravJ	effector or putative effector	Y			X					28
DB	lpg0945	legL1	effector or putative effector	Y		X					20
DB	lpg0952	ychK	effector or putative effector
DB	lpg0963		effector or putative effector	Y	X					21
DB	lpg0967		effector or putative effector	Y		X					29
DB	lpg0968	sidK	effector or putative effector	Y			X					28
DB	lpg0969	ravK	effector or putative effector	Y			X					28
DB	lpg1001		effector or putative effector
DB	lpg1083		effector or putative effector	Y		X					29
DB	lpg1098		effector or putative effector
DB	lpg1099		effector or putative effector
DB	lpg1101	lem4/sdmA	effector or putative effector	Y	X					23; 30
DB	lpg1106		effector or putative effector	Y		X					29
DB	lpg1108	ravL	effector or putative effector	Y			X					28
DB	lpg1109	ravM	effector or putative effector	Y			X					28
DB	lpg1111	ravN	effector or putative effector	Y			X					28
DB	lpg1120	lem6	effector or putative effector	Y	X		X			23		28
DB	lpg1121	ceg19	effector or putative effector	Y	X		X			24;23		28
DB	lpg1124		effector or putative effector	Y		X					29
DB	lpg1129	ravO	effector or putative effector	Y			X					28
DB	lpg1137	ceg20	effector or putative effector	Y		X					29
DB	lpg1144	cegC3	effector or putative effector	Y	X					19; 30
DB	lpg1145	lem7	effector or putative effector	Y	X		X			23		28
DB	lpg1147		effector or putative effector	Y		X					29
DB	lpg1148	lupA	effector or putative effector	Y	X		X			21		28
DB	lpg1151		effector or putative effector
DB	lpg1152	ravP	effector or putative effector	Y			X					28
DB	lpg1154	ravQ	effector or putative effector	Y			X					28
DB	lpg1158		effector or putative effector	Y	X		X			21		28
DB	lpg1166	ravR	effector or putative effector	Y			X					28
DB	lpg1183	ravS	effector or putative effector	Y		X	X				29	28
DB	lpg1227	vpdB	effector or putative effector	Y	X		X			32		15
DB	lpg1273		effector or putative effector	Y	X					21
DB	lpg1290	lem8	effector or putative effector	Y	X		X			23; 30		28
DB	lpg1312	legC1/pelC	effector or putative effector
DB	lpg1316	ravT	effector or putative effector	Y			X					28
DB	lpg1317	ravW	effector or putative effector	Y			X					28
DB	lpg1318		effector or putative effector
DB	lpg1328	legT	effector or putative effector
DB	lpg1340		effector or putative effector
DB	lpg1354		effector or putative effector
DB	lpg1355	sidG	effector or putative effector	Y	X			X	interbacterial translocation assay (4)	10			4
DB	lpg1356		effector or putative effector
DB	lpg1368	lgt1	effector or putative effector
DB	lpg1377		effector or putative effector
DB	lpg1387		effector or putative effector
DB	lpg1408	licA	effector or putative effector
DB	lpg1426	vpdC	effector or putative effector	Y	X					23
DB	lpg1449		effector or putative effector	Y		X					29
DB	lpg1453		effector or putative effector	Y		X					29
DB	lpg1483	legK1/lok	effector or putative effector
DB	lpg1484	ceg22	effector or putative effector	Y		X					29
DB	lpg1488	legC5/lgt3	effector or putative effector	Y	X	X				7	20
DB	lpg1489	ravX	effector or putative effector	Y			X					28
DB	lpg1491	lem9	effector or putative effector	Y	X					23
DB	lpg1496	lem10	effector or putative effector	Y	X					23
DB	lpg1499		effector or putative effector
DB	lpg1525		effector or putative effector
DB	lpg1527		effector or putative effector
DB	lpg1551	ravY	effector or putative effector	Y		X	X				29	28
DB	lpg1578		effector or putative effector	Y		X					29
DB	lpg1588	legC6	effector or putative effector	Y	X	X	X			21	20	28
DB	lpg1598	lem11	effector or putative effector	Y	X					23
DB	lpg1602	legL2	effector or putative effector	Y		X	X				20	28
DB	lpg1621	ceg23	effector or putative effector	Y	X					18
DB	lpg1625	lem12	effector or putative effector	Y	X					23
DB	lpg1633		effector or putative effector
DB	lpg1639		effector or putative effector	Y		X					29
DB	lpg1642	sidB	effector or putative effector	Y				X	interbacterial translocation assay (4)				4
DB	lpg1654		effector or putative effector	Y		X					29
DB	lpg1660	legL3	effector or putative effector	Y	X	X				7	20
DB	lpg1661		effector or putative effector	Y		X					29
DB	lpg1663	cetLP3	effector or putative effector	Y	X					30
DB	lpg1666	ceg24	effector or putative effector	Y		X					29
DB	lpg1667		effector or putative effector	Y		X					29
DB	lpg1670		effector or putative effector	Y		X					29
DB	lpg1683	ravZ	effector or putative effector	Y	X		X			30		28
DB	lpg1684		effector or putative effector	Y		X					29
DB	lpg1685		effector or putative effector	Y		X					29
DB	lpg1687	mavA	effector or putative effector	Y			X					28
DB	lpg1689		effector or putative effector	Y	X					21
DB	lpg1692		effector or putative effector	Y	X	X				30	29
DB	lpg1702	ppeB/lem13	effector or putative effector	Y	X					25; 23
DB	lpg1716		effector or putative effector	Y		X					29
DB	lpg1717		effector or putative effector	Y	X					21
DB	lpg1718	legAS4/ankI	effector or putative effector	Y		X					20
DB	lpg1751		effector or putative effector	Y	X					21
DB	lpg1752	mavB	effector or putative effector	Y			X					28
DB	lpg1776		effector or putative effector	Y		X					29
DB	lpg1797	rvfA	effector or putative effector	Y			X					28
DB	lpg1798	mavU	effector or putative effector	Y	X					28
DB	lpg1803		effector or putative effector	Y		X					29
DB	lpg1822	cetLP4	effector or putative effector	Y	X					30
DB	lpg1836	ceg25	effector or putative effector
DB	lpg1851	lem14	effector or putative effector	Y	X		X			23		28
DB	lpg1871		effector or putative effector
DB	lpg1884	legC2/ylfB	effector or putative effector	Y	X	X				6; 7	20
DB	lpg1888		effector or putative effector	Y		X					29
DB	lpg1890	legLC8	effector or putative effector	Y	X	X				21	20
DB	lpg1907		effector or putative effector	Y		X					29
DB	lpg1909		effector or putative effector
DB	lpg1924	legK7	effector or putative effector	Y		X					29
DB	lpg1925		effector or putative effector
DB	lpg1930		effector or putative effector
DB	lpg1931	ceg26	effector or putative effector
DB	lpg1933	lem15	effector or putative effector	Y	X					23
DB	lpg1947	lem16	effector or putative effector	Y	X					23; 30
DB	lpg1948	legLC4	effector or putative effector	Y		X					20
DB	lpg1949	lem17	effector or putative effector	Y	X		X			23		28
DB	lpg1950	ralF	effector or putative effector	Y	X			X	immunofluorescence during infection (1); interbacterial translocation assay (4)	9; 10; 5; 6; 14; 21;24; 26; 33; 32			1; 4
DB	lpg1953	legC4	effector or putative effector	Y	X	X				7	20
DB	lpg1957		effector or putative effector
DB	lpg1958	legL5	effector or putative effector	Y	X	X				7; 21	20
DB	lpg1959		effector or putative effector	Y		X					29
DB	lpg1960	lirA	effector or putative effector	Y	X					22
DB	lpg1961		effector or putative effector
DB	lpg1962	lirB	effector or putative effector	Y	X					22
DB	lpg1963	lirC/pieA	effector or putative effector	Y	X		X			22; 25; 32		28
DB	lpg1964	lirD/pieB	effector or putative effector	Y	X					22; 25
DB	lpg1965	lirE/pieC	effector or putative effector	Y	X					22; 25
DB	lpg1966	lirF/pieD	effector or putative effector	Y	X					22; 25
DB	lpg1969	pieE/lem18	effector or putative effector	Y	X					25; 23
DB	lpg1972	pieF	effector or putative effector	Y	X					25
DB	lpg1976	legG1/pieG/mitF	effector or putative effector	Y	X	X	X			25	20	28
DB	lpg1982		effector or putative effector
DB	lpg1986		effector or putative effector	Y		X					29
DB	lpg1990		effector or putative effector
DB	lpg2048		effector or putative effector
DB	lpg2050		effector or putative effector	Y		X					29
DB	lpg2073		effector or putative effector
DB	lpg2128		effector or putative effector
DB	lpg2131	legA6/ANK3	effector or putative effector
DB	lpg2137	legK2	effector or putative effector	Y		X	X				20;34	28
DB	lpg2143		effector or putative effector
DB	lpg2144	ceg27/legAU13/ankB	effector or putative effector	Y	X	X					20	26
DB	lpg2147	mavC	effector or putative effector	Y			X					28
DB	lpg2148	mvcA	effector or putative effector	Y		X					29
DB	lpg2149		effector or putative effector	Y		X					29
DB	lpg2153	sdeC	effector or putative effector	Y				X	interbacterial translocation assay (4)				4
DB	lpg2154		effector or putative effector
DB	lpg2155	sidJ	effector or putative effector	Y	X	X	X	X	Western blot on detergent extracted proteins from infected host cells (17)	21	34	17	17
DB	lpg2156	sdeB	effector or putative effector
DB	lpg2157	sdeA/laiA	effector or putative effector	Y	X					5
DB	lpg2160		effector or putative effector
DB	lpg2164		effector or putative effector
DB	lpg2166	lem19	effector or putative effector	Y	X					23
DB	lpg2176	LegS2	effector or putative effector	Y		X					20
DB	lpg2182		effector or putative effector
DB	lpg2199	mavD	effector or putative effector	Y			X					28
DB	lpg2200	cegC4	effector or putative effector	Y	X					19
DB	lpg2206	wipC	effector or putative effector
DB	lpg2207		effector or putative effector
DB	lpg2210		effector or putative effector
DB	lpg2215	legA2	effector or putative effector	Y		X					20
DB	lpg2216	lem20	effector or putative effector
DB	lpg2222	lpnE	effector or putative effector
DB	lpg2223		effector or putative effector	Y		X					29
DB	lpg2224	ppgA	effector or putative effector	Y	X					25
DB	lpg2239		effector or putative effector	Y		X					29
DB	lpg2244	cetLP5	effector or putative effector	Y	X					30
DB	lpg2248	lem21	effector or putative effector	Y	X		X			23; 30		28
DB	lpg2257		effector or putative effector
DB	lpg2266		effector or putative effector
DB	lpg2270		effector or putative effector
DB	lpg2271		effector or putative effector	Y		X					29
DB	lpg2283	cetLP6	effector or putative effector	Y	X					30
DB	lpg2298	legC7/ylfA	effector or putative effector	Y	X	X		X	immunofluorescence microscopy during infection (6)	6	20		6
DB	lpg2300	legA3/ankW/ankH	effector or putative effector	Y		X					20
DB	lpg2311	ceg28	effector or putative effector	Y			X					28
DB	lpg2322	legA5/ankK	effector or putative effector	Y		X	X				20	28
DB	lpg2324	Gulo	effector or putative effector
DB	lpg2327	ceg6	effector or putative effector	Y	X		X			21		28
DB	lpg2328	lem22	effector or putative effector	Y	X					23
DB	lpg2344	mavE	effector or putative effector	Y			X					28
DB	lpg2351	mavF	effector or putative effector	Y			X					28
DB	lpg2359		effector or putative effector	Y		X					29
DB	lpg2364		effector or putative effector
DB	lpg2370		effector or putative effector	Y		X					29
DB	lpg2371		effector or putative effector
DB	lpg2372		effector or putative effector	Y		X					29
DB	lpg2375		effector or putative effector	Y	X					26
DB	lpg2382		effector or putative effector	Y		X					29
DB	lpg2385		effector or putative effector
DB	lpg2391	sdbC	effector or putative effector	Y			X					28
DB	lpg2392	legL6	effector or putative effector	Y			X					28
DB	lpg2395		effector or putative effector
DB	lpg2400	legL7	effector or putative effector	Y	X					7; 20.
DB	lpg2403		effector or putative effector
DB	lpg2406	lidE/lem23	effector or putative effector	Y	X					23; 30
DB	lpg2407		effector or putative effector	Y	X					21
DB	lpg2409	ceg29	effector or putative effector	Y	X					18
DB	lpg2410	vpdA	effector or putative effector	Y			X					15
DB	lpg2411	lem24	effector or putative effector	Y	X					23
DB	lpg2416	legA1	effector or putative effector
DB	lpg2420		effector or putative effector
DB	lpg2422	lem25	effector or putative effector	Y	X					23; 30
DB	lpg2424	mavG	effector or putative effector	Y			X					28
DB	lpg2425	mavH	effector or putative effector	Y			X					28
DB	lpg2433	ceg30	effector or putative effector	Y	X					23
DB	lpg2434		effector or putative effector	Y		X					29
DB	lpg2443		effector or putative effector	Y		X					29
DB	lpg2444	mavI	effector or putative effector	Y			X					28
DB	lpg2452	legA14/ceg31/ankF	effector or putative effector	Y		X					20
DB	lpg2455	gobX	effector or putative effector	Y		X		X	Western blot on detergent extracted proteins from infected host cells (31);		31		31
DB	lpg2456	legA15/ankD	effector or putative effector	Y		X					20
DB	lpg2460		effector or putative effector
DB	lpg2464	sidM/drrA	effector or putative effector	Y	X	X		X	immunofluorescence microscopy on infected host cells and purified LCVs (13)	14; 19	34		13
DB	lpg2465	sidD	effector or putative effector	Y				X	interbacterial translocation assay (4)				4
DB	lpg2482	sdbB	effector or putative effector
DB	lpg2490	lepB	effector or putative effector	Y	X	X				3	34
DB	lpg2498	mavJ	effector or putative effector	Y			X					28
DB	lpg2504	ceg32/sidI	effector or putative effector	Y	X		X			23		28
DB	lpg2505	mesI	effector or putative effector	Y		X					29
DB	lpg2508	sdjA	effector or putative effector	Y	X	X	X			21	29	17
DB	lpg2509	sdeD	effector or putative effector
DB	lpg2510	sdcA	effector or putative effector
DB	lpg2511	sidC	effector or putative effector	Y				X	interbacterial translocation assay (4); immunofluorescence microscopy of infected host cells (4)				4
DB	lpg2519		effector or putative effector
DB	lpg2523	lem26	effector or putative effector	Y	X					23
DB	lpg2525	mavK	effector or putative effector	Y	X		X			26		28
DB	lpg2526	mavL	effector or putative effector	Y			X					28
DB	lpg2527	lnaB	effector or putative effector	Y	X					21
DB	lpg2529	lem27	effector or putative effector	Y	X		X			23		28
DB	lpg2538		effector or putative effector	Y		X					29
DB	lpg2539		effector or putative effector	Y		X					29
DB	lpg2541		effector or putative effector	Y	X					26
DB	lpg2546		effector or putative effector	Y		X					29
DB	lpg2552		effector or putative effector
DB	lpg2555		effector or putative effector	Y		X					29
DB	lpg2556	legK3	effector or putative effector	Y		X					20
DB	lpg2577	mavM	effector or putative effector	Y			X					28
DB	lpg2584	sidF	effector or putative effector	Y				X	interbacterial translocation assay (4); immunofluorescence of infected host cells (16);				4; 16
DB	lpg2586		effector or putative effector
DB	lpg2587		effector or putative effector
DB	lpg2588	legS1	effector or putative effector
DB	lpg2591	ceg33	effector or putative effector	Y	X					19
DB	lpg2603	lem28/sdmB	effector or putative effector	Y	X		X			23		28
DB	lpg2628		effector or putative effector	Y		X					29
DB	lpg2637		effector or putative effector	Y		X					29
DB	lpg2638	mavV	effector or putative effector	Y	X					28
DB	lpg2674	dotD	dot/icm
DB	lpg2675	dotC	dot/icm
DB	lpg2676	dotB	dot/icm
DB	lpg2678		effector or putative effector
DB	lpg2686	dotA	dot/icm
DB	lpg2687	icmV	dot/icm
DB	lpg2688	icmW	dot/icm
DB	lpg2689	icmX	dot/icm
DB	lpg2692		effector or putative effector	Y		X					29
DB	lpg2694	legD1	effector or putative effector
DB	lpg2718	wipA	effector or putative effector	Y	X					10
DB	lpg2744		effector or putative effector	Y	X					21
DB	lpg2759		effector or putative effector
DB	lpg2762		effector or putative effector
DB	lpg2788		effector or putative effector
DB	lpg2793	lepA	effector or putative effector	Y	X	X	X			3; 7;11	20;34	28
DB	lpg2804	lem29	effector or putative effector	Y	X					23
DB	lpg2806	cetLP7	effector or putative effector	Y	X					30
DB	lpg2813	vipE	effector or putative effector
DB	lpg2815	dimB/mavN	effector or putative effector	Y			X					28
DB	lpg2826	ceg34	effector or putative effector	Y	X	X				23	29
DB	lpg2828		effector or putative effector
DB	lpg2829	sidH	effector or putative effector	Y	X		X	X	interbacterial translocation assay (4)	10; 32		12	4
DB	lpg2830	legU2/lubX	effector or putative effector	Y	X	X				21	20
DB	lpg2831	vipD	effector or putative effector	Y	X		X	X	Western blot on saponin extract after infection (15);	11		15	15
DB	lpg2832		effector or putative effector	Y		X					29
DB	lpg2860		effector or putative effector
DB	lpg2862	legC8/lgt2	effector or putative effector	Y	X	X				7; 30	20
DB	lpg2871		effector or putative effector
DB	lpg2874		effector or putative effector
DB	lpg2879	mavO	effector or putative effector	Y			X					28
DB	lpg2884	mavP	effector or putative effector	Y			X					28
DB	lpg2885		effector or putative effector	Y		X					29
DB	lpg2888		effector or putative effector	Y		X					29
DB	lpg2907	mavW	effector or putative effector	Y	X					28
DB	lpg2911		effector or putative effector
DB	lpg2912		effector or putative effector	Y		X					29
DB	lpg2936		effector or putative effector	Y		X					29
DB	lpg2952	ceg35	effector or putative effector
DB	lpg2975	mavQ	effector or putative effector	Y			X					28
DB	lpg2999	legP	effector or putative effector	Y		X					20
DB	LSM2	LSM2	hPRS
DB	MORF4L1	MORF4L1	hPRS
DB	MRFAP1	MRFAP1	hPRS
DB	PSMC1	PSMC1	hPRS
DB	PSMD5	PSMD5	hPRS
DB	S100P	S100P	hPRS
DB	SH3GLB1	SH3GLB1	hPRS
DB	TSG101	TSG101	hPRS
DB	UB	UB	other
													6
													6
													6
													31
													31
													31
													13
													13
													13
													4
													4
													4
													4
													4
													4
													4; 16
													4; 16
													4; 16
													4
													4
													4
													15
													15
													15
													4
													4
													12
													12
													12
													4
													4
													4
													2; 4; 8
													2; 4; 8
													4
													4
													4
													4
													4
													1; 4
													1; 4
													4
													4
													4
													17
													17
													17
													6
													6
													6
													31
													31
													13
													13
													13
													4
													4
													4
													4
													4
													4
													4; 16
													4; 16
													4
													4
													4
													4
													4
													4
													15
													15

## Sheet: Barcode identities
AD or DB fusion	ORF	Barcode nr	Unique strain identifier	Up-tag	Dn-tag
AD	LPG0944	BC1	ADPlatinum1P24	TCATAAACAAAAGCTTTATAATCAG	GGCGACCATGGGACGGGATCTTGTT
AD	LPG0944	BC2	ADPlatinum2A01	AAGAATTAAACAGCAGCTGTATTTA	ACTATGGTCACTTATAACATATTCT
AD	LPG0944	BC3	ADPlatinum2A02	GCACGTGTCCTCCTGAATTCTTTAA	TGTAACATGTGTTAACGTTACCTGT
AD	LPG0945	BC1	ADPlatinum1N03	GTCTGCGGGCACCAAGCTCCGGTAT	GTCGCGATCAGGTCCGGGTTATCGT
AD	LPG0945	BC2	ADPlatinum1N04	AAAGGAGAAGATTAAGTTCCCACTA	ATATTCCCTGGTTTCGGCAACAGGA
AD	LPG0945	BC3	ADPlatinum1N05	ACTTGATCCGACCTTTGAGAGAAAG	ATTGATCTAGTTTAGACTTCGAAAG
AD	LPG2298	BC1	ADPlatinum1G12	ATGAGACAAAAGTTGGATTTGGTAA	CTTGTATTAGTTCTATCCGTTCCCT
AD	LPG2298	BC2	ADPlatinum1G13	ACCACGATGGATCTATAATGCTTAT	TCTTCGCATGGTACTTATCGACATC
AD	LPG2298	BC3	ADPlatinum1G14	GCTCCGGTTCACCCGAGTATTCTTA	TATTTATTTCAACATTATCTTATCA
AD	LPG2149	BC1	ADPlatinum3M03	CTTCATAAAAACTTAATGAACAAAT	TGGCGACTTGAATCGTTGTCAACTG
AD	LPG2149	BC2	ADPlatinum3M04	CGACAGAAAACTGAGCCCGATTGTG	GGGATATTTAGTTGAGCCGACCTGA
AD	LPG2149	BC3	ADPlatinum3M05	ACTCTTATCCTCCTTGTAAGAGTTA	TCACACTCTTTTATAACGAAAATCA
AD	LPG0926	BC1	ADPlatinum3A18	GGCCCAGCCCTGCGTTATACGCATC	CTAACGAATTTTCCTATAAAAAAAT
AD	LPG0926	BC2	ADPlatinum3A19	GAGAGGAGAAAGCTTCTATATAGTA	TTTTTGCTATTTCTTTAATTTGGCA
AD	LPG0926	BC3	ADPlatinum3A20	CCTCTCCACCCTGTAGCAATGAAAC	CTTTTCACAAGTAGCGGGGGGGAAA
AD	LPG2137	BC1	ADPlatinum3J18	ATCAAAATAAAAAATTTGCTGAATC	CAAAGTTAAGGCCGTCATAAACCTA
AD	LPG2137	BC2	ADPlatinum3J19	AGGTAACCACCTTCAACAATCGAAG	CAGATCATACATTGCGAGCTTCGTA
AD	ICMQ	BC1	ADPlatinum4A18	TCGTCAAACGTTATCTCACGTATGT	TACGTTTACAAGTGAACCTTAGTTC
AD	ICMQ	BC2	ADPlatinum4A19	AGGCTGCTTGAGCTATGTGGATTGT	ACGGTTACCCTGTATTATTAGGAC
AD	ICMQ	BC3	ADPlatinum4A20	TTCCCAACTTACGCGATAGATTGTT	TTAATTATGCTTGGGACTTATATTT
AD	ICMR	BC1	ADPlatinum3K16	GTTCAGACGGTCGTTGTGTAGAAGC	TTCATAACAGCTATCCAATCTATCT
AD	ICMR	BC2	ADPlatinum3K17	TTTATAATATTACCCACCGTATATG	ATACTTCTACGGGTCTTAAAATGGA
AD	ICMS	BC1	ADPlatinum3P08	TGCTTACCAGACAAAATACTTTGAA	ACCAAGTAGCACATTGGCACTATTG
AD	ICMS	BC2	ADPlatinum3P09	ATAAATACCAATTCTCTGAGTGGTA	TTTTCCTATCTCTGCTGTTAGTTAT
AD	ICMW	BC1	ADPlatinum3J07	GTGGTTTACGGCGTTCAACCAACAG	CCATGCTTTTTTTATTGATTACGTG
AD	ICMW	BC2	ADPlatinum3J08	ATTGAGCCGAACTAAAAAGAAATGT	CAACAGAGGTGAAGACCTCGCTAGG
AD	ICMW	BC3	ADPlatinum3J09	GCCAAATCATATGGATAGAAATAAC	TCCAGGTCACCGCTGTCAGTCTTGG
AD	ICMG	BC1	ADPlatinum3H22	ACTAATTCGGGCAATAGAGTCTTCG	TTGCTATTGTCGAGTCCTCGAGCGT
AD	ICMG	BC2	ADPlatinum3H23	TGAAGACCCCCATAAGACTATATAG	CTCGATGTAGTGGTTTGCCCTCGTG
AD	LPG2718	BC1	ADPlatinum1A01	ACGAAAGGTCCCCAGGACAAGAGGA	TCAGAAGATCTGATCGCCCGTCCTG
AD	LPG2718	BC2	ADPlatinum1A02	TTTTACCCAGCATCAATGCTGCGAA	GTCAAGGATAGGTCAATTAGGACCT
AD	LPG2718	BC3	ADPlatinum1A03	TGTGTAAAGGGTGAGAATGTACTAA	CTGCTGTGTAGGTTTTGTTTTGTAT
AD	LPG0439	BC1	ADPlatinum1D24	GCACTCCTAGATCAAAGCGGCTTAG	GTCAATATATGAGGTTTGTACTATA
AD	LPG0439	BC2	ADPlatinum1E01	CACTCATGACAAGGGTTAAGGATAA	GGGACTTTTTTCTTCGACGCGTCGA
AD	LPG0439	BC3	ADPlatinum1E02	ATCTCCCAGCGTATCCGTATCAGCA	CGGGGTCTTTAATTTCAGTGTTTCA
AD	LPG2975	BC1	ADPlatinum3D06	ACACCGTCCCAACTATTGACCGACC	TGACTGCTCTCTAGTTTTACATAGC
AD	LPG2975	BC2	ADPlatinum3D07	CACTACATTGAGCCCACCACTGCCA	AGAGTTACGGGATCACACTTTTTTT
AD	LPG2975	BC3	ADPlatinum3D08	GGCGAGGCTGTCCAATTCCTTGAAT	ATTCCACATTTTCACCTTAAATAAC
AD	LPG0390	BC1	ADPlatinum1P18	CAGCCACTGAGCGGGCACGCATGTA	AACCTTAGAGGTTTCTAGGTTCAGT
AD	LPG0390	BC2	ADPlatinum1P19	CGAGACTCTAAAATTTCTGAGCTCT	CAGACTTTAATTGTGTCTTATTAAT
AD	LPG0390	BC3	ADPlatinum1P20	AAACTAGAAACGATTACATTTTATA	TTTTTACATTCGACTAGAAATCTCA
AD	ARL2BP	BC1	ADPlatinum4B01	TTATCCTAGTAAGACAACGGAGACC	ACTCCATATAATACACTTATGACAG
AD	ARL2BP	BC2	ADPlatinum4B02	CAATGACCGAAATCCATGTGAGTTA	TAGGATTCTTGCTAATGGTAGGATC
AD	ARL2BP	BC3	ADPlatinum4B03	CTAAAGAATAGAGGAATTCATACCC	TATGTTACCGAAGCATTGGCAGAGG
AD	BIK	BC1	ADPlatinum3J22	GTTCGTAGCGAAGACTAAAGGCTCT	TGAGATGGCTGAGGTGAGCACGACT
AD	BIK	BC2	ADPlatinum3J23	AATACCACAGAATATGTAATTGAAT	AGGTAACGTTGAAATACATGGGGGC
AD	BIK	BC3	ADPlatinum3J24	TCCCCCAGTGGAACCAAAAGTAATC	TTTCATAAATGGATATTACCTGCAT
AD	BNIP3L	BC1	ADPlatinum3P03	TGCCCTTGCGGAGCCCGCGCGTACG	TTTTCTCGAATTCTAATGGGAACGC
AD	BNIP3L	BC2	ADPlatinum3P04	GTTTTGACGCATAAGTCAGGTCCAA	AGACTTTACTTCAATGGAGATATTT
AD	CNOT7	BC1	ADPlatinum4B16	TGAAGAAATAGATCTGACCAGGTGA	ATTTCCTAGTGGTAAGCAGACGTT
AD	CNOT7	BC2	ADPlatinum4B17	ATTCTGTCATACGTGGTAATCATGA	CCGTAGGTTCTTTAATAGTGTCTTA
AD	CDK4	BC1	ADPlatinum3N21	ATGGTAAGTAATACCATACTAAATA	ACATATCAGTACTCCAAACCGCCTG
AD	CDK4	BC2	ADPlatinum3N22	TAGTTTAGCGTAGTTCCAGAGATAA	GTCTCGTAGCTGTCCTTAAGGTGTC
AD	CDK4	BC3	ADPlatinum3N23	TCCTCTATCAAATGAAAAATCGAGA	TACAGATTCATCAATGGATAGAGGA
AD	CDKN2D	BC1	ADPlatinum4B20	CTAGTAAAAAGGCTTACAACGTCAG	GTGATAAGTCCGTGTAGCCGGATTG
AD	CCND3	BC1	ADPlatinum4B04	ACTTCGTCTACCAGATATGGAAAGG	CCACATCTTTATTCACAAGGGCGAA
AD	CCND3	BC2	ADPlatinum4B05	TGCCCAAGGGTGGGAACCTCCTTAC	CGTTTCACTGGAATCAGACCAAGTG
AD	CCND3	BC3	ADPlatinum4B06	ACCCGCCCTGCAATTCTGGCGGGTT	CTTCGCCTAGCATTATTTCATTTTG
AD	EXOSC5	BC1	ADPlatinum4A21	GACTGTTCTTGAACGATCTGAACAA	ATCAAGAATAGCTAGGGTCTAGGCT
AD	EXOSC5	BC2	ADPlatinum4A22	GCCCGCTAATAATTTAAGTAAAGTG	AACTCGGAGGCCGGTAAATCGCCTT
AD	EXOSC5	BC3	ADPlatinum4A23	ATGCTCGTGTATTCGAAATAAACAA	TAATTGCAATCATAACATATATTTT
AD	IKZF1	BC1	ADPlatinum4B07	TAAGCTTACACTGCACAATAAGTCA	CTAGCTGTTTTATTTGTTATTTTAA
AD	IKZF1	BC2	ADPlatinum4B08	GTACGAGACTTCAACTAGTAGGTAG	AATTGTGGTTTTTTCAGTTAGCGCT
AD	IKZF1	BC3	ADPlatinum4B09	TGTACATGAGCGTTTAAACGATCTA	GTCTCCGCAAACATAATTTACATAA
AD	AP2B1	BC1	ADPlatinum4B13	ATATTAATGACTTCAAAAATAAAGG	AGTGATTTCAGGTTTTTATGGCTTC
AD	AP2B1	BC2	ADPlatinum4B14	TCTATTCTTTTGGTCCTTCAGTGAC	TACGAGCCGGGAGGTCAAGGCGAAA
AD	AP2B1	BC3	ADPlatinum4B15	AAGTGTTTCTCAGTAGAGGAACATA	GGGCCAAAACTTTACTAACTCTCTG
AD	LSM3	BC1	ADPlatinum3M13	AAAGGCACGAGGAACTGAGACGATT	CTATATTAAATTTTAATTGACTTAT
AD	LSM3	BC2	ADPlatinum3M14	TAATAGACGATATGCTTAACCTTAT	GGCTATACAACCTGAACTATACGAA
AD	LSM3	BC3	ADPlatinum3M15	ACCGTTCCCCGCATCTCCGTACCCA	CGGTTGATTGTAGCTGGCGAACGAA
AD	MRFAP1L1	BC1	ADPlatinum3O05	AAGTATTGAATGGTTGTATTGTATG	TTTACCGGATCTCCAGCAGTCTTTG
AD	MRFAP1L1	BC2	ADPlatinum3O06	TGATAGCCGAACGTGCATGTCAAAA	TTTAGCAGCTGTGTCTCTGTGACAC
AD	MRFAP1L1	BC3	ADPlatinum3O07	ACCGCCCCCGCAACCCGGCTGACTT	ATGAATTGAATGTTCCAAACTTTGG
AD	MORF4L1	BC1	ADPlatinum3J20	TTCGGATCGCCCACCGCGCCTGGCT	ACCGTTCTGGGTATTAAATGAGGGT
AD	MORF4L1	BC2	ADPlatinum3J21	ACCACAACATTTAACACCTCCCAGA	AAAAGGAGATGGGACCCAACACATT
AD	PSMD2	BC1	ADPlatinum3O24	GACTATGGAGATAACTGCTTCGAAC	AAACCGTCCTGTGATCGCATGGAAA
AD	PSMD2	BC2	ADPlatinum3P01	AGATTTGCGGTTTAGCAGGTCACGT	GTAACATCAGCAGCGTGAAAGCGCT
AD	PSMD2	BC3	ADPlatinum3P02	CCTATTAGTTTTCCAATTTCCTTTT	ACTGATGCGATGTAAGCAAAGATCT
AD	PSMC2	BC1	ADPlatinum3M10	AAGGCCTCCGAAATGTAATAATGAT	TCGCCAAAAATGCGAGTGAAGCTAT
AD	PSMC2	BC2	ADPlatinum3M11	CGCTATTGAGATTCCTATCCAGCAC	GCGGTCAAAGGCTAGGCCGTGGGCA
AD	PSMC2	BC3	ADPlatinum3M12	TTCAACAATTGGGAGATATGAATGC	ACCATGGATGTCGCTATTCTTTATA
AD	S100A1	BC1	ADPlatinum3P18	TTTTAAGTCACTAGAGTTGTTACGG	GATCCAAAAGTTATTTTCAGCTACA
AD	S100A1	BC2	ADPlatinum3P19	AAATTAGTCTGATAGCGCTACGGTC	AAAATTCAATTTACAATATAAATTA
AD	S100A1	BC3	ADPlatinum3P20	GGTTGCCAAAGAAGACACAAATATG	CTGATAGAGTGTCTACCTATAGTGT
AD	SH3GLB2	BC1	ADPlatinum3H24	ACGCAATGGTGTATTCAGTTTATAA	CACTGGACAGGGCGCCGGGGTGGGT
AD	SH3GLB2	BC2	ADPlatinum3I01	GAGTTCGGTGTACTTCAAAGTAACT	TTGGCCCCCTTTTCATTAATGTATA
AD	SH3GLB2	BC3	ADPlatinum3I02	AAATCTTCCTCGTGTGCGACGTTAA	CATTGTCTGACCTCCCAGTGCATGA
AD	CEP55	BC1	ADPlatinum4B10	AATCTCAGAGTCACGGGAACTGACC	AAGGTGAGTGAACCTGTGTACTTGC
AD	CEP55	BC2	ADPlatinum4B11	ACCCGACCGCACCCCGACGGAAACT	CTGAGATATTAGAGGGATAAGCAAT
AD	CEP55	BC3	ADPlatinum4B12	AAAGGCCAGGTGTTAGGCAATCGTA	TTTATTCTTATCCTGATACTGTTCC
AD	EV	BC1	ADPlatinum4P22	CGTTGAGTAAGCAAGGGCCGTATCC	GTGCGTTCACTAGGGAAGTTCCTGT
AD	EV	BC2	ADPlatinum4P23	ATAAGTTGTTTACCCAGTGAATATA	TCATAGGAGTTTTGAGAGCAGGTTA
AD	EV	BC3	ADPlatinum4P24	TCGATGATTGACTTGCCATCGTCTT	CTTGGTTTGACCCTCTTTTACTCCC
AD	AVR58_02475	BC1	ADPlatinum3K01	GCCCACTCCGGTCCCAACCGGTGGA	TCGTTTGGTCCGGCAAGGTAGTATA
AD	AVR58_02475	BC2	ADPlatinum3K02	CTTATAACGGGATAGCCCTGTAAAT	AGTTGAATGAACAGGTTTCCTTGTA
AD	AVR58_02540	BC1	ADPlatinum4A07	GTCGATGTGTAATACATTCTTCCCC	TATAGCTATTTAATAGTATGATCTG
AD	AVR58_02540	BC2	ADPlatinum4A08	AGACGCGACTTCAAGACAGAGTAAG	GTTGGTATATATATCCGAGCGTTTT
AD	AVR58_02540	BC3	ADPlatinum4A09	CGTGCCCCGCGTCATAGTAGACATG	GGGTCGCGAGGAAGCCGGGAGTAGG
AD	AVR58_04986	BC1	ADPlatinum3L10	CAAATGTTTAAAGCTTAAGTGAGTC	TGCCTGCCCGTTAGAGGGCTCGTGG
AD	AVR58_04986	BC2	ADPlatinum3L11	CGGGGTTAGCACAATTCCTTAAACC	CGGTAGCTTAATTTCCATGATTCCT
AD	AVR58_04986	BC3	ADPlatinum3L12	CGCGTCCCCGAACAGCGGGTAACGA	TTTGACATACTCATCCTATACTGAT
AD	AVR58_05016	BC1	ADPlatinum4A13	GGAAATTACTAAAAATAAGCTTAAA	GTTAAACCCTTCCCGCAGCTTTTCA
AD	AVR58_05206	BC1	ADPlatinum3I06	GCAAAATTTTCTCAACCAAACTCTT	AATGCTCTCTTCGGCTCGCCTTAAA
AD	AVR58_05206	BC2	ADPlatinum3I07	CCCAGCAAATATAAAGAAAAAATTT	GTGCGACAAGGTTGTCTCGCTAGGG
AD	AVR58_05600	BC1	ADPlatinum3N12	GGCCTGATGCACTCCGCATTAGGAC	GTAATTAAAGGCTTTGGTTAGGCTG
AD	AVR58_05600	BC2	ADPlatinum3N13	GGTTCTGTGGCTCTTCAGGGCGGAA	CGCATGTCATTAATAGAACAGAAGT
AD	AVR58_05600	BC3	ADPlatinum3N14	CTGATAGGAAAAGAATGGCCGCTAT	CGTAAAACAGTCAAATTCGTATACA
AD	AVR58_05630	BC1	ADPlatinum4A05	TGCGCTAGTTACATTAAGTAAAGGA	TGGGCCTTGGTAGACATAGGTCGCA
AD	AVR58_05630	BC2	ADPlatinum4A06	TATCCAATGGTGCGTAAAAACGAGA	TTCCTGAAACAGCGTCTATAGGAGC
AD	AVR58_05830	BC1	ADPlatinum3I03	GGTTAGATTAGGTCCAAGGTGAGGG	GACTTATTTACTATCGCGTGTCCAA
AD	AVR58_05830	BC2	ADPlatinum3I04	CCCCTCGGCCTGCGCCCGGTCCCGT	ACGAAACGCGTGAGGGGAGCCTGAA
AD	AVR58_05830	BC3	ADPlatinum3I05	CATTTTTGTCTGGCATAGTATACCA	TGGGTTGCATTACTCTGGATTAACC
AD	AVR58_05966	BC1	ADPlatinum3J10	GCCCACCATATGACCATTTGTAAGT	CATCAATCAATATTAGAAAAACCAG
AD	AVR58_05966	BC2	ADPlatinum3J11	TTAGCCGAAAGGTATGCATCATGTG	AACCTTTACTTTATAACCCTCGGTT
AD	AVR58_05966	BC3	ADPlatinum3J12	TCAACACGAAATGACCAATTTAATA	TTCGAGTTTGGCGAGGCGGAGTGTC
AD	AVR58_08995	BC1	ADPlatinum3I21	TTATTGTACCGATACAATTTCGTAA	GAAACAATTACTGTCCACTTGATAA
AD	AVR58_08995	BC2	ADPlatinum3I22	TTTCCACTCGCCAGGAACGCACCGT	TAATGCCATCTTAGGGTAGATTTGA
AD	AVR58_09156	BC1	ADPlatinum3K20	CGATGACGTCATTTATGATTCGAAC	GTTACTTTTATCAGCGGACATAAAC
AD	AVR58_09156	BC2	ADPlatinum3K21	CAGGTAACGAGGTTTATAAAGCCTG	GAATCTCACGCTTTAATCCCATTGC
AD	AVR58_09156	BC3	ADPlatinum3K22	AAACACTCATTCATCACAAATATTA	ATAACGTTTCAACACCGCCAGATTG
AD	AVR58_09810	BC1	ADPlatinum3K18	ACGAGATCGACCTAATTAACTACAT	CTAATGTGGTTGGGAAACCCATCTC
AD	AVR58_09810	BC2	ADPlatinum3K19	TTGCAAGAATGTACAAAATTAACCG	GCTTTAAGATATAAAAGCCGCGATT
AD	AVR58_10315	BC1	ADPlatinum3M16	CAGCGGCATAGCTTAGTCTCCGCTT	CACTACCCAGCTCACTGTAGCACAC
AD	AVR58_10315	BC2	ADPlatinum3M17	TGACTAAGAGAGCTTAAACAATATG	CCTGTATAACTGTGCTCTTGCACGT
AD	AVR58_11730	BC1	ADPlatinum3M18	GCTGGGACCGATAAGACTAAACGAC	GCATTCCTTAAGAGAGCTCCAGGTG
AD	AVR58_11730	BC2	ADPlatinum3M19	TGGGATAATAGTGTGGTGGAAAAAA	TTGACGCTATTCTTATTCGTATGCG
AD	AVR58_13911	BC1	ADPlatinum3N15	TTCTTTGGGATATGGTCTGTGTCTA	ACGTAATGCTCATTTATACTTGATT
AD	AVR58_13911	BC2	ADPlatinum3N16	GGGTGAACCGAACATTGGTTATATA	CGGATGCGTGTAATGACACGGTTCG
AD	AVR58_14141	BC1	ADPlatinum3O18	AGTGCATTGCTGTTTGTCCGCGCCC	TAATACCTTGCAAACATAGTATTTA
AD	AVR58_14850	BC1	ADPlatinum3O16	CTTGGTCATGAAAGCGTTGCTTTTA	AAGGAACGTTTTTTCGGATTACGAT
AD	AVR58_14850	BC2	ADPlatinum3O17	AGATAATTCCAATAACCGCCCATAA	TAGGCCTGCGGCTATGTCGTTCCAA
AD	DOTB	BC1	ADPlatinum3O15	TAAATGTGGTTATTCAGCACGAAAA	TATTAGTATTAAAGTATAGACAATC
AD	DOTL	BC1	ADPlatinum3L19	TAACAACTAGCTAGAGAGTACTGAG	TAGAAGATCTCTACAGGCATATCCT
AD	DOTL	BC2	ADPlatinum3L20	ACCTGACGATTGTCGTCATAGCAAG	TCATTGTTATTAATTATTTGCAGAG
AD	DOTL	BC3	ADPlatinum3L21	CACGGCCCCCCGGCCCCCTGCGCAC	GACGTAGCATGGGGGGTGGACCGGG
AD	ICMJ	BC1	ADPlatinum4A03	GTATGAGGAACGGTATATAAAACGA	ACCCGCGCGGGAAGGGCCAGGCGAA
AD	ICMJ	BC2	ADPlatinum4A04	AATACAATAATGACGTCAAACAGCC	TTTGTCCAATAATGGGATTGCCCTA
AD	ICMP	BC1	ADPlatinum3N20	CTAAAACTACAAGTTACATTTTGCG	TAAGTATCGGCTTCCATCAAGTAGG
AD	IVGA	BC1	ADPlatinum3N05	CCTATTTTAGTACTGTAAAACATCT	CTCCGATGCCATTTACGTTGTATAG
AD	IVGA	BC2	ADPlatinum3N06	GGACAAAACCCTCAAAAAATATCCT	CTCACAGCTCGGTTTTTTGGGGGAT
AD	LPG0008	BC1	ADPlatinum1A15	AGAACGACGAGCTTAGCTATTAATC	AACTGTAAGGATTGTTACGTTGTCC
AD	LPG0008	BC2	ADPlatinum1A16	TGTACCATATTCCGAGGAAGAGTGC	TTTATCATGTAAGTCTCTAACTACC
AD	LPG0008	BC3	ADPlatinum1A17	GAAAGCACAGAGTTCTATACTTTGA	TCTTTAATCGTTAATCTGCGTTTAT
AD	LPG0012	BC1	ADPlatinum2H02	CCTCCTTAAAGATGAAAAGAGTGCG	ATCGCACCTTCGCCTCGCGATAGTA
AD	LPG0012	BC2	ADPlatinum2H03	TATAAGTACTATGCCTATGCTTAAA	GCGATGTCGTAAGCATGTTGATGGC
AD	LPG0012	BC3	ADPlatinum2H04	ACCCAAGTTAGCTAAAGATAAACGT	GACTTGTTAATTATTATCCATTTTT
AD	LPG0021	BC1	ADPlatinum3I08	GGACTGCAAATCAGAGACATAACGC	TATTTAAGTATGACCTACTGGTGCG
AD	LPG0021	BC2	ADPlatinum3I09	ACAACAAATACCACGCGTAAACTTT	GTTTACCCATGATTGTTCGTTAAGC
AD	LPG0021	BC3	ADPlatinum3I10	TAGTGAGGGAGCAGATCATAGAACT	GTGATATCTTGTTTCGTGTAGGCCC
AD	LPG0030	BC1	ADPlatinum1F12	TCAATAGGGGAGTGCTCTTTTACGG	CAATGTATTTTAGTATAAGTAAAAA
AD	LPG0030	BC2	ADPlatinum1F13	TCACGCTACATCTTGCGCTTCCCGC	TTGGTAAGCTGTAGGATGCGATCTG
AD	LPG0030	BC3	ADPlatinum1F14	GTATATAATGATATCGATATTAGCT	ACGCTTATGGTTATTGTCTCCTAAA
AD	LPG0035	BC1	ADPlatinum2C06	CTAATCCGTTACATCCGTGAACAGA	AAATAGAAATACGGATCTAATCAGT
AD	LPG0035	BC2	ADPlatinum2C07	ATCGATGCAAAAGACAAGCATTACA	CGTGTATTGTTACGCGTGAAAACAC
AD	LPG0035	BC3	ADPlatinum2C08	TGCTAACCGCAAGGACACCGACACC	TTGTAGTCTATATCAAACGGGAACT
AD	LPG0038	BC1	ADPlatinum1O24	TCGCCCACCCAATATTGCAACCCAC	CTTGCGAGTCCGATCAAAGGTCGAA
AD	LPG0038	BC2	ADPlatinum1P01	AAACTAGGACGTTATCATCTTCGAA	TTTTGAACCGATAGGGCTATGAACG
AD	LPG0038	BC3	ADPlatinum1P02	CGGGGAGTGACCATCTGAACATCTA	AACGTCCTTCAGTGTCCAACCAGTG
AD	LPG0041	BC1	ADPlatinum3L04	CGACAAGCGCTAGACTAATCGCAAA	GTCACTCATGATGCTCTTGACCACG
AD	LPG0041	BC2	ADPlatinum3L05	ACCGTCCTCTTCAAAGCGGAATGAA	TTCCTGCTTTAAACCCAAGACCCGA
AD	LPG0041	BC3	ADPlatinum3L06	TTCCATATCTCCTGCCAGAGCATGA	ACGAGGATGTACTAGCCAGGACTTA
AD	LPG0045	BC1	ADPlatinum2J03	TGGATCGCGGTCCAAAACCTAAAAG	AGTTGCCTGATCGATCATCCCTTGG
AD	LPG0045	BC2	ADPlatinum2J04	CACGAGTAATGATCGATGACAGATA	GTGGAAGCATATAAGGCTAAGTCCA
AD	LPG0045	BC3	ADPlatinum2J05	ACGTTAAAGCTAACGTTTTCGAGAA	CCGTAATCTAACTTCACTTAGGCAA
AD	LPG0046	BC1	ADPlatinum3M20	ATGCCAGATATCAGAGCGGTGCCCA	TTCCAGCGTATTAAAATTGTCGACA
AD	LPG0046	BC2	ADPlatinum3M21	ACTTCACTGGAGCATATCTGCCGAT	ATTTACAGGAAAAAGTGTTCAATAG
AD	LPG0046	BC3	ADPlatinum3M22	TCTGGCTCAAAGGTGATTAATTAGC	CTCGGTAACACTCCGGACGCCATGC
AD	LPG0056	BC1	ADPlatinum1D12	CTCAGGTTATGATCCGTCTTACTTT	TGCAAAAAACGATTGTGCCATCGGA
AD	LPG0056	BC2	ADPlatinum1D13	CAATGGGAGTTGAAAGTAGAAGACA	CTAGTATCAATACGCCTTAGAATTC
AD	LPG0056	BC3	ADPlatinum1D14	TAATAAGGATGTGGTTATAGAGTGA	TAATACGTTTGCCTAGCTGCTAACAT
AD	LPG0059	BC1	ADPlatinum1I03	TGTTGTGTTAAAATCTAGATTATCA	TTAAACTGATGTCGTAAATCGATTT
AD	LPG0059	BC2	ADPlatinum1I04	TCCGGGTCAACTTCCCCCGACAACC	TTGGGTGGGTGGAGGAAATGGGTGT
AD	LPG0059	BC3	ADPlatinum1I05	TTCTTGCTACAGACCAACCGCGTCC	GCTGTCTTCTGAGCTTTCCACTGGG
AD	LPG0080	BC1	ADPlatinum1I06	TAGGGATTAAAACTTGTGCCGATAC	CGGATTACTTTATTGGAGATACTTT
AD	LPG0080	BC2	ADPlatinum1I07	CCGCGAACATCCGTGTGGATAAATA	TTGGTCCTAATATTAAGCTAGGCTA
AD	LPG0080	BC3	ADPlatinum1I08	ATAACTAAGTTACTAGCGACCCGGT	TTCTTGCCTAAATCGTTATATCTCC
AD	LPG0081	BC1	ADPlatinum2A15	AATTAATGGAATGGAAACAGACTGT	TACTAAGAATGAGGGTTTTTGACTT
AD	LPG0081	BC2	ADPlatinum2A16	TACTCCACATCAACGGGTAAATATC	GATGTTTAGTTTGGCCGATGGTTTA
AD	LPG0081	BC3	ADPlatinum2A17	GGGCGAAGTAATGCCAGTGCACCCT	AGAGGAATTCGTGGTTCATGATTCA
AD	LPG0082	BC1	ADPlatinum2M01	AATCCCAATAAGACACGCGTAATAT	TCCAGCTTATCATAAGTATTTCCTG
AD	LPG0082	BC2	ADPlatinum2M02	TAAGCAAATCTCCCGTACTGCCAAC	TCGTAATCTAGTATGCGGCGGGCAA
AD	LPG0082	BC3	ADPlatinum2M03	TTCATAAGTGATCACGATAACCCAT	AGTGTACGCATCATAATTCCATTTT
AD	LPG0086	BC1	ADPlatinum2G23	TCGCGACTTCTCTTATTAGACCCTC	CATGTTACACCTGAATGGTTCACTC
AD	LPG0086	BC2	ADPlatinum2G24	TTACTAGAACTTGGTACACACTCAT	CTTTTTTTCGGAATCTTGAGACTAT
AD	LPG0086	BC3	ADPlatinum2H01	TTCGCTAGAGAAATGCTTCTTTGAT	AAGTATAACCGTATTATCGGTACTT
AD	LPG0090	BC1	ADPlatinum2E09	CCAAAACACTGATAATATAATAAGA	CAAATATGCATAGACCGCAATAGCT
AD	LPG0090	BC2	ADPlatinum2E10	CCAGGGGAGGGAGGAACAGCTAGTC	ACTTGAGACCAGTCTAAACCCTCTT
AD	LPG0090	BC3	ADPlatinum2E11	ATCTGAGAGATACAGGAATGAACAT	GCATAAAGAGTAAGGGGTGAGGTCG
AD	LPG0096	BC1	ADPlatinum2I15	CAGAGAGTGTTATGAACGTCCGTAT	GTATTATGAAGGAGGGAGTCAGTTT
AD	LPG0096	BC2	ADPlatinum2I16	GCCTTGAATTACATACAATGCTTAG	CTGTCTAAGAAATCCTTACGTTCTT
AD	LPG0096	BC3	ADPlatinum2I17	ACCAAGAATAACATGGAGATACACA	ACGTAGCAAGGAACCGTGATAGGCT
AD	LPG0103	BC1	ADPlatinum2G06	TTTCTAGTTCTGCGACAGCGGGAGT	TATACTTCTAATTTAGGGACGCTTG
AD	LPG0103	BC2	ADPlatinum2G07	CATTGTGTAGTCTTATGGATTAGGG	AAGGATGACGGTTGGGTTGAAATAT
AD	LPG0103	BC3	ADPlatinum2G08	GTGTTTTTAGACGTCCAATAATACG	CGATAACGCTGGGATTATAGATTCA
AD	LPG0107	BC1	ADPlatinum1N24	ACAACAGCAGTAATTTAGCTGTAAG	ATAAGCAGTGTCGGGCCACAGTAAT
AD	LPG0107	BC2	ADPlatinum1O01	CTGAACTACCTAAACGCACAGGCGT	GTATATGAGCTCGGCCTCAACCAAT
AD	LPG0107	BC3	ADPlatinum1O02	AGCCCCTCCGCACCCCCGGACCTCG	TTGATAAGACTTTAGGTCGTATTTA
AD	LPG0112	BC1	ADPlatinum1J21	TGTTAACAAAATAAGTTAATATACA	TTTCACGAATAAAATTTGGCATAAC
AD	LPG0112	BC2	ADPlatinum1J22	TACACCAAGAGCGAAATAAATACTG	CGACCTTAGGATCATATGACGAGTT
AD	LPG0112	BC3	ADPlatinum1J23	CGTCGAATAAGTTCTGATAGCCCCT	ACGTTCTGACATGACATCATATCTC
AD	LPG0126	BC1	ADPlatinum3B03	CTCGATAAAACTACTACCTATCAGT	TCCTTGATTAACCTAACTGCTTTTC
AD	LPG0126	BC2	ADPlatinum3B04	TGCCAAATTCATAATCCTAATAACT	ATTAAGGCATTTGAAGGCCCGCTAG
AD	LPG0126	BC3	ADPlatinum3B05	GCAAGAACTCGAGTCGAGAATAAAT	ATTATCATCGTACGTGTCTCGCAAG
AD	LPG0130	BC1	ADPlatinum2K20	CTGAAATTCTGAAAGTTAAGAAAGA	GTGTTCGATGGGAAGACCATGTGCG
AD	LPG0130	BC2	ADPlatinum2K21	CTAGACGTGAGGTGAGGAGTATTGT	TTTGAGCCCGGGTCAGGTCTGGGGA
AD	LPG0130	BC3	ADPlatinum2K22	GTATCCTCCTTCAGTTTTTACCGAT	GGGAGGCAACAGGTCATGGATGCAT
AD	LPG0135	BC1	ADPlatinum3A17	TACAACAACATAAAAACCGCATGTC	AATCGATTTTGGGTGTTTCGTGCTG
AD	LPG0135	BC2	ADPlatinum3O10	CGAAACACGATAATGAAAGAAAAAT	GAGGTCGGAAGGGGCGCGGGGGTGC
AD	LPG0135	BC3	ADPlatinum3O11	CAAGGGACGACAAAACAATACGGAT	ATTGATTGTGGCGTCTTCATCGGGA
AD	LPG0135	BC4	ADPlatinum3O12	GAATGAATAATCATGTTTAAACCCA	CAGCTCAATTTTTGATGTTAAGTTC
AD	LPG0140	BC1	ADPlatinum1D03	AAAGAGTGATGAATGCATCTCCACA	CGAGACGGTAATCAAGGACAGGTCT
AD	LPG0140	BC2	ADPlatinum1D04	ATATTTCGCGATCCCACAATTATAG	CCATTACAATAGAAAAACGTAATGA
AD	LPG0140	BC3	ADPlatinum1D05	ACTGCGAAGATACTACAGAACAATG	AAGATTGCTTGAGCCAGCTCAATAA
AD	LPG0160	BC1	ADPlatinum2H11	GTTAGTCATTCATTCCTGCACCCAG	AAGTTATGGCGGGGCATAGGGTGTC
AD	LPG0160	BC2	ADPlatinum2H12	CACAGGGCACCCCATTGAGTAAACA	ATCGGTATTGCTTCAATTCCAACAG
AD	LPG0160	BC3	ADPlatinum2H13	TGAAGCTCGCTTTTAGGAATCAGCC	CTGTCTATCAATCCATCAAACTGCT
AD	LPG0170	BC1	ADPlatinum2L11	CGAAATTTAATAGAGCTAATGAGAG	ACGCCGCAACCGAGAGAGCATTCAA
AD	LPG0170	BC2	ADPlatinum2L12	AGCAGGAGAGAGAACCGTAAGTCTG	GGGGGTAGAACCGCGAGTTGTACGT
AD	LPG0170	BC3	ADPlatinum2L13	CTATTAACAGATATATTCCTCTCCT	TCAACGGAGCCTTATTCTGTCCTTA
AD	LPG0171	BC1	ADPlatinum1M12	TTTGATGTATCTTGTGATACAAGGT	GTCGACTTATTATAAAGGTTATTGC
AD	LPG0171	BC2	ADPlatinum1M13	CACGTTAGAGGGAACCAATGTGATG	ATCCGTCGGTAGGGCCTTAGGGGAG
AD	LPG0171	BC3	ADPlatinum1M14	TTAGATAGATTTCGTAATTGAGAAA	GGATAATATGAACTTTAAACACTCG
AD	LPG0172	BC1	ADPlatinum3O19	ATAAATCCCTAGTATACGCATGAAG	TTTGGTTTCAAGCCCGAAAATCACT
AD	LPG0172	BC2	ADPlatinum3O20	AGTCACAAGTCTCATTGTTATGTAT	CATAGTGTGAGGTGGTATCAGACTT
AD	LPG0181	BC1	ADPlatinum2E12	CATCTCATGAGTTAGTACAGTGGCT	GACTGTCGCACTAATGTAAAGTACT
AD	LPG0181	BC2	ADPlatinum2E13	GAAAATACTTTGAGTGACAGAGGAA	GGGTGTCTTGACACAATGTCGAGTG
AD	LPG0181	BC3	ADPlatinum2E14	TAGTGTCTTATGACGGGTTATCTCC	AAAAAGGGTCGTTATCAAGTCTCTT
AD	LPG0191	BC1	ADPlatinum1P09	TAAATAATGTGGCAGTGTGCAAAGT	GGTTCATCTGCACAAAGTCTAATCA
AD	LPG0191	BC2	ADPlatinum1P10	AAACGAAAATGAAATTCATGAGATT	CGAGGTGCACCATCGAGACGTTACG
AD	LPG0191	BC3	ADPlatinum1P11	CATGAGTTTCTTGCTATGAGGTGAA	TGGATTGTCTTATCAGTGATGTGTC
AD	LPG0195	BC1	ADPlatinum1K03	GCTTCAAAGACCGTCATGAAGAACC	GTGAGGTTAGCCTGACGGGGCAGGG
AD	LPG0195	BC2	ADPlatinum1K04	TAATTTTTACGAATAGCTCCTTTGT	CGATCTTTTATGTTTTGTGGGAGCA
AD	LPG0195	BC3	ADPlatinum1K05	ACGGCTCTCCGCCCATATCGCCCCA	CGTAATTAAGTCCCAAATGGAAGTA
AD	LPG0196	BC1	ADPlatinum2L14	TCGACCCATAGGAAAAAAACATGCC	AGATCCTCTATTGCGATACTTGG
AD	LPG0196	BC2	ADPlatinum2L15	CGTAGCGACCGAATGATCGTATTAA	TCATCAGGGCATTGCATTTCACAGT
AD	LPG0196	BC3	ADPlatinum2L16	CATGCAAGGATAGACCGACATATCG	AGGAATTTACTTACTGGTTTCGACC
AD	LPG0208	BC1	ADPlatinum2A24	TAGTTAGGCGTATGCAGACGTCAAG	AAGCCGTGGACCCAGAAGGTCGGTG
AD	LPG0208	BC2	ADPlatinum2B01	GCCCTAGGGGTTTACTCAACCCCCT	GAGCAATGGTTATGCTGGGTAGCGG
AD	LPG0208	BC3	ADPlatinum2B02	GCGAGGACTATCACCTTTCAAAATC	GCTACCTTACAATCAACTCCTTATT
AD	LPG0209	BC1	ADPlatinum1B18	ATACGATTGAAAGTTGAGGAACAGT	AGTGTTTAAAACGCAAAATTTAAAT
AD	LPG0209	BC2	ADPlatinum1B19	ACACGTGTATCTTCTGTAGCCAGAC	AGCGGGAGTGGTGGGAGCGTTAATA
AD	LPG0209	BC3	ADPlatinum1B20	CTCCTTATTAGGACATTTCCTGGTT	CATCCGTTATGTTAAGGGCATTCCT
AD	LPG0210	BC1	ADPlatinum1B03	ACCTCTTGCGCGGCCTCCCAAACGT	CTTCTTAGTTTTAGGGCCACAGGGT
AD	LPG0210	BC2	ADPlatinum1B04	TAGCGAGGGTTGGGCAGATCCTGTG	GCATACGGGTGATATTTATAAATCA
AD	LPG0210	BC3	ADPlatinum1B05	GGTTTTTGTAACGATGGTAATGAAC	CTCGCGGCAGTGTATGTATTTTTTT
AD	LPG0227	BC1	ADPlatinum1F09	TTCCAACATACTTGGCATCTGCATT	AAGACTGCATCTAGTCAGAAACTGT
AD	LPG0227	BC2	ADPlatinum1F10	CCTGCAGTACGAACTGTCAAACTTA	ATGATGGGATTCAGGCCAGGGCAGC
AD	LPG0227	BC3	ADPlatinum1F11	TAAAAGTCGAAACGAAACAAAGCGT	TACGATCCTTTCGGTGTTACGTGTT
AD	LPG0234	BC1	ADPlatinum2F06	CAAAGGATCTGCTAGCCGCCTCGAT	ACTTGGATCTATGCCAGTAACTTCT
AD	LPG0234	BC2	ADPlatinum2F07	CCCATAAAGAATATAACGCAGGCAG	TCGTTAATTATGGTGCAGGGTCATC
AD	LPG0234	BC3	ADPlatinum2F08	GACGAAGCTCAACAATAGCAATTAT	TAGTGGCAAGAGTTTCATTGGCACC
AD	LPG0234	BC4	ADPlatinum3H18	TGGGAGCATTGTAAATGGTACAGGA	GTGACAGGTATCAATTGTGTAATTT
AD	LPG0234	BC5	ADPlatinum3H19	TACCCTGCGAAATAAAATGAATAAA	AGGGATATCGGTCATCTGAACTAAG
AD	LPG0240	BC1	ADPlatinum1I24	GATTCAGCCGGACATATATGTTTTG	TTGCTCATTGTAGCAATGGCGCTAA
AD	LPG0240	BC2	ADPlatinum1J01	TTATTACAGATGAAAAGTAAACAAT	ACCACCTTAGCAGTTTATTATGGTT
AD	LPG0240	BC3	ADPlatinum1J02	CAGGGTTTAATTCTGCCATCATTCT	CTAAGGATGTCCATCTATCTATGCC
AD	LPG0246	BC1	ADPlatinum1G06	CAAAATAACTTATCTATTCTACTAT	TTTGGGGTGTTAGGCGGAGTCACGG
AD	LPG0246	BC2	ADPlatinum1G07	CACGAGTCGATGTTGGTATTGGTGA	TTAATTATGCGACTACAATTTAATG
AD	LPG0246	BC3	ADPlatinum1G08	AAATAAAATAAATCGAACTACGTAA	GCCAATACATATACATTAGTCGTCC
AD	LPG0260	BC1	ADPlatinum3P21	CTTGGTGAAATTATGATCCTAGTGA	CGGAAAAACGAACATTGGCCACCGG
AD	LPG0260	BC2	ADPlatinum3P22	AACTTAAAAGAAAGGACATACAAAT	ACAATTACAGTATCGTCGAATGATG
AD	LPG0275	BC1	ADPlatinum3C15	CATCTTCTGTATCTAGTCTAACACC	GTTTTTCGGAACACCGTGCCCGGT
AD	LPG0275	BC2	ADPlatinum3C16	TAGATCCTCAGTTGCTCTTAAACTA	TGAAGGTATTTGATCCAACGGCCGG
AD	LPG0276	BC1	ADPlatinum1A06	GAGTCTATGTACCTAAGTACCGTAA	TATTTTTAGGCACCTAGTCTTATAT
AD	LPG0276	BC2	ADPlatinum1A07	TGCTAGCCCCGTTAAGATGTTCTAG	GATTAGACAGAGCATCAACTGTCTC
AD	LPG0276	BC3	ADPlatinum1A08	AATCGTGCACATAATTATGAAATAT	ATTTCACCATGACTCCCCTTAAAAA
AD	LPG0279	BC1	ADPlatinum1H06	GCGCGACAACTAAGGGTGGAAATAA	GGTTTGCGTTCTCTCCCAGCTAA
AD	LPG0279	BC2	ADPlatinum1H07	TGATTGCTTAATAGAGCGACCGGAC	CATCGCATAGGTGACATGG
AD	LPG0279	BC3	ADPlatinum1H08	AATACCACAGGTCTAAATTGCCTAA	CATGTGCTTGTAATATTGTTAGCTT
AD	LPG0284	BC1	ADPlatinum1K24	GCAAGCTCAATGTTCTGTTACCGAC	TATCCTGCAGCGCTCCTTCCGATCT
AD	LPG0284	BC2	ADPlatinum1L01	TCCAAATGGCTTATTTGCCCTCTAA	TAGTGGAACCTGGGTGGAAAACCCT
AD	LPG0284	BC3	ADPlatinum1L02	ACCAGCAACGCCGAAAATTGTATAC	TTTCTCGGTCGCGTTTATAGCTGGC
AD	LPG0284	BC4	ADPlatinum3I23	GCCCGCGCAATCTGAGCAGAATACC	CAAAGGTGATACCGCAATAACTGTT
AD	LPG0284	BC5	ADPlatinum3I24	CCTAACGGCGCCTATTATCTGACTA	TGTTGAACTTTAGACAGTATTGAAT
AD	LPG0285	BC1	ADPlatinum1C12	AAATAAAGAGTCGGATATTATCCAT	TGCGGTGATGCGGGGGGTTGCTCAG
AD	LPG0285	BC2	ADPlatinum1C13	ACCGATAAACAAAAGTAAACTAATG	TGGTGCCGAAAATCTGTGATGGTAC
AD	LPG0285	BC3	ADPlatinum1C14	CGAACGCCGATATCCACAAGGAAGA	TAGTTATTGGCCTCTCGGTGGTTCT
AD	LPG0294	BC1	ADPlatinum2I08	CATGATTATACAAAGGGGGTCAGAC	ATGAGCGTCGTACTGAGGAAGCGGA
AD	LPG0294	BC2	ADPlatinum2I09	CATAAAAGCCCACCCGAAGCCCAAC	GCTCCTGAATTTGTCGTTTGTCTGA
AD	LPG0294	BC3	ADPlatinum2I10	TAGCCGAGAAAACGACAAAGCACTT	GATTAAATAACATCGTAGCCAACGT
AD	LPG0301	BC1	ADPlatinum1A12	GACCATATAACTACTTTTTGCAACC	GTCAGGGTGCAACTTAACAGTTAGG
AD	LPG0301	BC2	ADPlatinum1A13	AGTAAATGTCAACACTTAATGTAAA	AAACATTACCGTCCGCCGGAAGGAT
AD	LPG0301	BC3	ADPlatinum1A14	ACCATTATAACGGTTAGCTAAAGTA	GGGCAACATCGTGTTTCCGCGCAGG
AD	LPG0343	BC1	ADPlatinum3K06	CGCGCAGATTTACCGGCAAAATAAT	TATTTAAGGTAAATTAGGATGTTCA
AD	LPG0343	BC2	ADPlatinum3K07	CCAAATCGTGGCTTTTGGAACACTC	TCAAGTTTTTCGTCTACTTCTCCCG
AD	LPG0343	BC3	ADPlatinum3K08	AATGACATAGGCTTAATGCGCACCG	GTCACTAATCTGCTGAGTAGGGTGG
AD	LPG0364	BC1	ADPlatinum2J12	AATAGGGAACCCGTAATTTAACAAT	CAAAACGTTCTAGGAGAAAAATGTT
AD	LPG0364	BC2	ADPlatinum2J13	TATTATCAATCTCCAGCGAGGTCAA	TATCTGGTGCATCACTCTAT
AD	LPG0364	BC3	ADPlatinum2J14	GAAGTATGGCTAGTGAGCCACTTTA	TTCCAGGTAAATCTATACAAACTAT
AD	LPG0365	BC1	ADPlatinum3E16	TTATGTCCCAAACTACATTCTCTTC	GGCCGACGAGGAGCGGTAGCTCGTC
AD	LPG0365	BC2	ADPlatinum3E17	CGCGATATATTGCAGAGCACAGGTG	GTCCGGGTGTACAATCCCCATTATT
AD	LPG0365	BC3	ADPlatinum3E18	CTTCTCACATATTAATTAATGCTAG	ACATGAGATTCTCACATTGGTTCAT
AD	LPG0375	BC1	ADPlatinum1L15	ACCCCAACTCGCTACACTATAGAAG	TCGTGGCGTCGGGTGTTATGGTTAT
AD	LPG0375	BC2	ADPlatinum1L16	CCGATGCACCACCCGCAGCCTGGTA	ACGGTTCAATCATATAGCTTTATGT
AD	LPG0375	BC3	ADPlatinum1L17	GCACACCCTGAACTTCCCCTTCAGC	CACTCCGCAAAAAGGACTAATGTTT
AD	LPG0376	BC1	ADPlatinum2O21	GAAACTACACTGGGTTCCATACGTA	ATATCCGGTTCAGTTATAGTTACGG
AD	LPG0376	BC2	ADPlatinum2O22	GTGTATGCCCGGCTTCATACAATGT	TTTTAGCGCCTGCTTTGGTTCTTTG
AD	LPG0376	BC3	ADPlatinum2O23	CACCATCAGCAACTACCATAGGCCT	GGACGTTACCCAGGCAAGGTTTAAG
AD	LPG0376	BC4	ADPlatinum3N02	CCTCCAGCCAGCGTACAGAAGAATT	TACCGCTATAACGTCTTTATGAAGA
AD	LPG0401	BC1	ADPlatinum3B18	CTGATAACTGCAACAGGTAGTGAAC	TCCTGTATCAGGCTCTTAGTGATGT
AD	LPG0401	BC2	ADPlatinum3B19	CTGCAAAGATTCAGAAGGAGTATAG	TTCCGCGGGATTCGCTTTCCAGTTT
AD	LPG0401	BC3	ADPlatinum3B20	AAGATGACAACTTAGAAGCGATTCA	ACGCACTAACGATGAGTTCCCCGGT
AD	LPG0402	BC1	ADPlatinum2M07	TTTTGGAGCGTGCTACACGCCTTGA	GATTTTGTGCCTGTAATCAAGACCC
AD	LPG0402	BC2	ADPlatinum2M08	TTATCAGCACGTTATCCCATTAATT	GTGCCAACACCATTAACCAACCTTT
AD	LPG0402	BC3	ADPlatinum2M09	GAGTACTGCAAAGATAAAAATGATT	GATAATTAGATAAGACATAGCGAAG
AD	LPG0403	BC1	ADPlatinum2F03	CCTCCCTCCTAGTCTTACACTAATG	TATAATACTTCAATAACTATATTCA
AD	LPG0403	BC2	ADPlatinum2F04	GCTACATTTTTTCAGTCCCTAACGC	TCTTTAACTGGCTTTGTAAGTCGAA
AD	LPG0403	BC3	ADPlatinum2F05	CCAACTATTTAAGTATAATATGATA	GCGATCTGTGTTCCTTTTCTGCTAC
AD	LPG0404	BC1	ADPlatinum1C09	CCTTCACAGCATACCGTCCCCTCCA	CATGGCATGGCGGGGGGGCGCTACC
AD	LPG0404	BC2	ADPlatinum1C10	TCCGGCACGATTTGATAGTTCCGAT	TCAAATAACAAGAAGGATGTAAACT
AD	LPG0404	BC3	ADPlatinum1C11	ATTGTCAACTGCTTTGTATGAAGAA	CCATATTCATGCCACGGTCACTTTA
AD	LPG0405	BC1	ADPlatinum2H17	CTTCAAAAAAATGCGAAACGTATAT	GGCGCCTGATATGAGGTCCGATTTC
AD	LPG0405	BC2	ADPlatinum2H18	TCATCAGATTTCAGAAGACAAGCAG	AGGAGTACCACCCAGGGAAAGATTC
AD	LPG0405	BC3	ADPlatinum2H19	CATTAAGAACAAGGGACAAATAGAG	TAAATTGTCCGCCGTCATGTTTGAC
AD	LPG0422	BC1	ADPlatinum2K23	GGGCTACGTGACGTTGAAGTTTACA	GGTTGGGATCGTCTAACATAAACGT
AD	LPG0422	BC2	ADPlatinum2K24	AGCACGATATACGTATGTAAGTATA	CTTCTTGATCTTTTTAGAATCTACA
AD	LPG0422	BC3	ADPlatinum2L01	TTCATAGTGCCAGCGTGGCGAAAAG	CGCAGATATTCGCTTTAGTTGTTGT
AD	LPG0436	BC1	ADPlatinum1D09	TTAAAAGTTAGCTGA	TAAGGGGTCCGTAGGTACGACTAAG
AD	LPG0436	BC2	ADPlatinum1D10	CCTCCGTAATTAAGACCGCACTGAA	TTGCCAAAATTTTCCGCCATTTCCA
AD	LPG0436	BC3	ADPlatinum1D11	ATTCAAAGTCGCGAATCATTAAAGA	TATGGATCACCAGATGGAGGCCGGC
AD	LPG0437	BC1	ADPlatinum3E22	AAATGTGATCATAAAGCTTGATGAA	CTAGGTAGGGGCGGTGCCTAGGTGT
AD	LPG0437	BC2	ADPlatinum3E23	TTTGTCCCTAAGTTGAGTTCGACAA	CACGTTACTCCTTAAGTCGTAACGA
AD	LPG0437	BC3	ADPlatinum3E24	CTATTTGTGAATTAAAAAACAAACT	CATTTTGAAGTATATGGTTTATCGT
AD	LPG0483	BC1	ADPlatinum3G02	TGTCGAGCGCCACGACTTAATAGCT	CTTGGTTCAAACATGTGTGCTCAGC
AD	LPG0483	BC2	ADPlatinum3G03	ATTCTGACACAGCCTTTGGCTAGTT	CTCCTAGAAGGTTCTCTGATATCTA
AD	LPG0483	BC3	ADPlatinum3G04	TCGTGCTCATCGTTTAAATTTTCTT	GATCGTGACGCCTCGTTCAGCATTG
AD	LPG0483	BC4	ADPlatinum3L07	GTATAGATAGCCCGGTAGTATGCTA	CATATACCTCAACATTCAACATTGA
AD	LPG0483	BC5	ADPlatinum3L08	GCCCGGCATCCTTGCCTCCTCCCCA	CAAGGTATTAGAAGGTAGTCCCTGC
AD	LPG0515	BC1	ADPlatinum2N12	CTCGATCAGAACAAGATGATTCATA	TAATTGGTTGTGCATTAGGTCGAAT
AD	LPG0515	BC2	ADPlatinum2N13	GCAAGGGGTTTCAGACAT	TTCAGCCCTGTGAAATCATCACCAG
AD	LPG0515	BC3	ADPlatinum2N14	TTAATCAATGCAGATAACAGAGTTA	ATTATCTGAGGGATTGATCCCGTAG
AD	LPG0518	BC1	ADPlatinum1M09	AGAAACGAAACTGCACTTTGGGGCG	GGGAAAGTTAAGAATTGTCAGTATG
AD	LPG0518	BC2	ADPlatinum1M10	AAGGTTTGTACAAAAGTATATGTTG	TCGGCCCTTTTGCCTATAGAAGGTA
AD	LPG0518	BC3	ADPlatinum1M11	GCGCGCGTTTTACCCCTGTGGGTGG	GAAAGGTGAAAAGCTTTATTAACAT
AD	LPG0519	BC1	ADPlatinum3F19	GGACCGGAGCTTATCTGTACTACCG	TATTTAGAGAGCTGTAGGGAGTGGC
AD	LPG0519	BC2	ADPlatinum3F20	CACAGGCTGTACTGATAAGATTAAA	ACATATTTATCACAATCTCTCTGTG
AD	LPG0519	BC3	ADPlatinum3F21	TTGAACGAATAAGAAAGTCCAAATA	TATCTGGTATTAGGTATTCCACAGC
AD	LPG0550	BC1	ADPlatinum2I05	TGCTTTTGAGATCTTTCTAAAACCT	TCACGGGGTAGCTTGAAATTTATGT
AD	LPG0550	BC2	ADPlatinum2I06	GCCAGAATACCGTTTTTGCGAATCG	TTGGAGCTGTACAAAAAGTACATTG
AD	LPG0550	BC3	ADPlatinum2I07	CCACCGCAAAATAACTATAGAGAAA	TATTGATTCGTAGCTTACAGATCTG
AD	LPG0563	BC1	ADPlatinum1J06	ATATAAGAAGTAGGCTTGCTATAGA	CGGTGGGCACTGGTGTTGCGGCGCC
AD	LPG0563	BC2	ADPlatinum1J07	GAACGCTCGTAAGCGTTTGCTAAGC	TTCGAGCTCAGATGTTACATATCCG
AD	LPG0563	BC3	ADPlatinum1J08	AATAATCGATACTTTTCCTTTCGTA	GATATGGAATTATTATCTTGTGCTT
AD	LPG0563	BC4	ADPlatinum3L22	AGCCCGATAGAGTGCATAATATCGG	AACAATATTCCTTGTTTATACCTGA
AD	LPG0563	BC5	ADPlatinum3L23	CACGATATTCCGTACTTGCGGATCC	ATAATAGGTTTACAATGTACTATCT
AD	LPG0563	BC6	ADPlatinum3L24	TCATAAGCCTCTAAACAGCCGATTG	TACTTACAAGTAACCTTAAATTACT
AD	LPG0581	BC1	ADPlatinum1E18	CTCCGAAATCACGGTAGGCTAGGTA	CTGCATATAAAGTTTAACACGTTTT
AD	LPG0581	BC2	ADPlatinum1E19	CTAACAAAGTCCTTACAAACCTCAG	CGTTTCGATCATCATTTTACAGGGA
AD	LPG0581	BC3	ADPlatinum1E20	TTCAATAATTACACACTAGTATCCA	GTAGTTAATTCTATTAGAGTTTTCT
AD	LPG0621	BC1	ADPlatinum2O18	CTGATCGACATCCCTCTAGACACAT	CTGCATCTGAAAATATTTTTAAGAA
AD	LPG0621	BC2	ADPlatinum2O19	CTAAAACCAGGCCAATGATACAAAC	GAGCCTAAGTTGGTATGGGTAAATA
AD	LPG0621	BC3	ADPlatinum2O20	GAACCATTACCAAATCCGTACAAGG	TATTACAAACCCGAGGTAGTTGAGT
AD	LPG0634	BC1	ADPlatinum1B09	CGTTGCATTACTTCCAGTAAGATTT	ATGCTTTTGTCTACTTTAGATGGAT
AD	LPG0634	BC2	ADPlatinum1B10	AGCCGACGGATAAGAATATGGTTCG	TGCGTGTGGCCCTTGGTTGTAAGAT
AD	LPG0634	BC3	ADPlatinum1B11	ATTTTTAATTACAAGATTTAGTTCG	TTACAGGTAGATATAGCGCTAATTT
AD	LPG0642	BC1	ADPlatinum2D09	ACTTAATGATTCGTATCAAAAGAGC	TCAATTATCGTGGTGAATCGGCTAA
AD	LPG0642	BC2	ADPlatinum2D10	CTGTATTACAACAACCCTATAACTT	CGGGATATTTTGCTATTTCAGGTTG
AD	LPG0642	BC3	ADPlatinum2D11	TACGAATCACTCTTCATGTCTAACT	ACGAGATGATGTGAATTGACCTGAT
AD	LPG0670	BC1	ADPlatinum2B24	ATGGGGCAATTTTTCGTTGCAACGG	TCCTACCTTGCTGCTTCAGGTCTGG
AD	LPG0670	BC2	ADPlatinum2C01	AGAACTATGATAGTTGTTCGATGGT	AGTACATCAGGTTCACGCCCGTGGG
AD	LPG0670	BC3	ADPlatinum2C02	CCCTGTGAAACAAAGCGGACAAGAA	TACTTTAACGTTACACTGCTACAAT
AD	LPG0693	BC1	ADPlatinum3F15	TGGGATGAGAACATCCCCAGTAACC	ATGAAAGGATTGTGTGTCCTTTTGA
AD	LPG0695	BC1	ADPlatinum3H03	GACGCAGTGAGAAGGCGACGTCGAT	ATTTATGAGCAAAATAAATCTGAAC
AD	LPG0696	BC1	ADPlatinum3A11	TGAGAGGAACTCCCAAGAACAACCT	TTTATCGTCGACGGCAGTCAAGCAG
AD	LPG0696	BC2	ADPlatinum3A12	GTATGATAGATAGAATTATAAACCT	ACTCTAGTTATATATTATATCCCCG
AD	LPG0696	BC3	ADPlatinum3A13	AAAGAACCTGGGGAATACGGTATGT	CCTTTACGGATCTTTTGGCTGCCCT
AD	LPG0716	BC1	ADPlatinum2O03	TACAAGGCCCTGAGCTTTACCATGA	GGAGGATTTACAAACAATAATAGGT
AD	LPG0716	BC2	ADPlatinum2O04	CCGGAGTGGATGTTTTGAGAGAAAG	GTCACTAGTTGGCTAGCGGCCCCGG
AD	LPG0716	BC3	ADPlatinum2O05	GATACCAAGGTTAAAATTCCCACCA	ATCTATAGTACAATCTTTATAGTAT
AD	LPG0717	BC1	ADPlatinum1G09	CCCCCCCCCCACCGTCGTGGAACCA	AAGTTTTCCAGTTTCGTTTATTCCT
AD	LPG0717	BC2	ADPlatinum1G10	ATAAATTGAACTCGTAGATCTTGAC	GTAAATTACCTAGATAGAGTCGTAA
AD	LPG0717	BC3	ADPlatinum1G11	CTTACACTCCGCACGATATCTTAAG	GATTTTGCCCTGTCTCATTTAGGAA
AD	LPG0733	BC1	ADPlatinum1D21	CCAGTCGCTACAATTCAGGACCTAT	CCGGTTGAGGGGGTCTTTGCTCGGC
AD	LPG0733	BC2	ADPlatinum1D22	TGGCCTAAATGGTAACTATCAAGGG	GGCTTTTCTGGTCGTTGGGTGACCA
AD	LPG0733	BC3	ADPlatinum1D23	TCAAACGAACGAAGCTTGGGCCAAG	GTTGCATGAAAGGCTAGTTATTTGC
AD	LPG0770	BC1	ADPlatinum3N24	TGGGGCATTCCGACAGTCTATTCGT	ACAGTTCACGTAGCAGTATGATCAA
AD	LPG0770	BC2	ADPlatinum3O01	GCGTTAAAGCTCAGATGACCAAATG	CTATTGATATATGTATTTCAGTGAG
AD	LPG0788	BC1	ADPlatinum2N15	CAATCTATGGCAACCATCACTAGTG	GTCAGCGCGTTACAGGGGCAGGTAT
AD	LPG0788	BC2	ADPlatinum2N16	CCCCTCCACTCAGAGGCACCCAGGC	GTTGTTCGCGATAGATCCCTAAACA
AD	LPG0788	BC3	ADPlatinum2N17	GCCCGCGAATCTCGTGATGAGCCCA	TTGCATAAAGTGTTTCCGAGTTTAT
AD	LPG0796	BC1	ADPlatinum1N12	ATTTTTGCTTTGAGAATATCACTGA	GCAACTGTTTATTGTCGTCCACTCC
AD	LPG0796	BC2	ADPlatinum1N13	TTTATGTACTTACATAACAATCCTG	TGAGTCTGTTTTGGGCTTGCCACCG
AD	LPG0796	BC3	ADPlatinum1N14	AGTAGCGGAAGTAGTAACTAAAAC	TTCGAACTCGGGAAACATGGGGGCA
AD	LPG0823	BC1	ADPlatinum3B21	CCTTCTCATGCTGTACATCATTAGA	GGTTCACGGGTCCATTTGAAAGACT
AD	LPG0823	BC2	ADPlatinum3B22	TTAAGATGTGCAGTACTATTTACTA	GGCGTTGGAAGCTCGGGGACGGGAG
AD	LPG0823	BC3	ADPlatinum3B23	TATCATAGCGTCCAAGCGTGTACCA	CAGCTTAAGTGACATGAAAACATTC
AD	LPG0898	BC1	ADPlatinum2H23	GGAAAAGATGGTAAAATGACACGAT	TTACCAATATGCTATATCGGGGCTT
AD	LPG0898	BC2	ADPlatinum2H24	TGGGTAGACTTGTTGGCTAGTTTCT	ACCCGGCCATCAGGTTTCTTCTACC
AD	LPG0898	BC3	ADPlatinum2I01	GAGATGTACACTTAATAGACATATA	TAACATTGTCTGACAGGTGATTAGC
AD	LPG0902	BC1	ADPlatinum2J06	AAAGCATTACTGACATTTTGACTAT	TAGGATATTTCTGTGTTTTACGACG
AD	LPG0902	BC2	ADPlatinum2J07	AACCCAAATAAGTAGTTAGCTGTCC	ACTTATAAGTTTCTCTGTATTGTCA
AD	LPG0902	BC3	ADPlatinum2J08	GTCTTAGATCACGAATTGAAATAAT	ATATTGCCCCTTAGGATGCATTTCG
AD	LPG0921	BC1	ADPlatinum2P06	AAAAAATGGTTATCCACAAAGAGTC	CGAACACGTGAGCCGGCGGTAAGGC
AD	LPG0921	BC2	ADPlatinum2P07	GGCGAAGTACCATTGAGATGGAGAA	GATTCCGGTTTCCCGAGGTATGACT
AD	LPG0921	BC3	ADPlatinum2P08	CGCTAAAGACGGGCACCACTCCTAC	TGGAGGGAGTAGGCCGAGAGGCCCG
AD	LPG0940	BC1	ADPlatinum3F09	TGTACCTTCCACACCATTAACATGG	AACCTAGACCGTTTCATTAGTGGCT
AD	LPG0940	BC2	ADPlatinum3F10	ACAAAACAATAAATAATCATACTAT	CCACGAAAGATATCTACGTTTGCGT
AD	LPG0952	BC1	ADPlatinum2E24	CTATTGTCGTGTACGCACTAGAGAA	CTGACCAGATTATATGCCTTTATT
AD	LPG0952	BC2	ADPlatinum2F01	GTCGCAAGCAAAAGTTGAAAGTTTT	GTTATAACTTTTTCCTCAAAGCGTT
AD	LPG0952	BC3	ADPlatinum2F02	CTCCTAACTACTAAATTTTCCGAGT	TTTTACTATCGGTAAATAATTTGCG
AD	LPG0963	BC1	ADPlatinum1E21	TTCACAGAAGTGTCGTCAAACTAGC	CCTCCGTTGCTAAATTCATAGTGCA
AD	LPG0963	BC2	ADPlatinum1E22	TTGTACGCTGACCAAAGGAGATAAG	ACGCACGTTCGGCTTTTTAATACTC
AD	LPG0963	BC3	ADPlatinum1E23	GAATCGGTGGTACCTAATCTTGGAG	GTTGTGTCTTACCTAAGTTCAAATC
AD	LPG0967	BC1	ADPlatinum1J15	CAGTACGATATCCAGCTTTATCAAA	TTGTGCAAGGGCCACTCGTTGGAAC
AD	LPG0967	BC2	ADPlatinum1J16	GAAATTTAAGAGTCTAGTAAACACG	AGTCCGGTCTTGTTCAGCTGGGGGG
AD	LPG0967	BC3	ADPlatinum1J17	AATATAAATAAAATGGATTCGCCAA	TGGCGCCCTCTCTCATCTTAAGCTG
AD	LPG0968	BC1	ADPlatinum1O06	TAGACGTTTATTGCAATTAGCTTTC	ATCGATCACAGGGTTAGAGCTTTTA
AD	LPG0968	BC2	ADPlatinum1O07	CGTGGTTAAGAAGGTTGTAATAAGA	GTGTAGGACGTGGGCTATACCGTGG
AD	LPG0968	BC3	ADPlatinum1O08	GAGAAACACGAATGAGATACGAGTC	CTTTGTATGTTGGACATGGGGCGGGC
AD	LPG0969	BC1	ADPlatinum1I15	AAGCAAACCGAATACCCAATTTCCA	AATCAAGACGGAAATATTCTTCCTT
AD	LPG0969	BC2	ADPlatinum1I16	TCCCAAAAAGGCAACGTAACGGACA	ACATATATCCACTATGGTTAAACCT
AD	LPG0969	BC3	ADPlatinum1I17	CATTGCAACCAGCCCATGCCTGTCC	GGTTCCGGCCCGATTGGAGGAGAGG
AD	LPG1001	BC1	ADPlatinum2I02	GTAGTGTAACTGTTTAAAGCTAATA	TTATCCATGTTGACATTTTAGGGCC
AD	LPG1001	BC2	ADPlatinum2I03	ACACCCACACATCAATTGGCCATAT	CTATTTCGGCTTAAATGTCCCCGAA
AD	LPG1001	BC3	ADPlatinum2I04	TGTGGAGATCATGACAAATCATATC	TTCATTTGGCTATCACGGTCCTTGG
AD	LPG1083	BC1	ADPlatinum3O21	CTAACTTATAACAAATGCCTCGAAA	TGTAGTTTATGTAAAATCAACAATT
AD	LPG1083	BC2	ADPlatinum3O22	GGTAGTTAAGTGTACAAAAGAGGCT	CAAGTGGTCCGTAAGCTGAAGGCCG
AD	LPG1083	BC3	ADPlatinum3O23	GGCCTCAGATAATGTGCGTGAC	CACGCTGGTCTTAAACACCGGGCGA
AD	LPG1098	BC1	ADPlatinum1D06	TCAACAATATTAACAACGACGCTCG	AGACTCAACGGGCCCTCAAGGTTGA
AD	LPG1098	BC2	ADPlatinum1D07	GTTCTCTATGCATATAAGGTGAAGA	GTTATCATTTTACACTCTGTTGTTA
AD	LPG1098	BC3	ADPlatinum1D08	AGTGTAATGATTCATATCTTATAGC	TTCCGATAGTATGTTTTTTTGGTCG
AD	LPG1099	BC1	ADPlatinum2H08	TTGTATTCTCAATTGCAAAAAAGAG	TACCACAGGTCGCGCAGTTA
AD	LPG1099	BC2	ADPlatinum2H09	TCCGCTTTCACGAGTCCTCCATTGC	AATAAGGTCCAAATAAATTTGTGTC
AD	LPG1099	BC3	ADPlatinum2H10	GACCGAGCCGTATGTTTGTCACAAC	CCAGTAGCGATTCTGATGTTGGGGG
AD	LPG1101	BC1	ADPlatinum2E21	TTTCCCTCTTCCCACCATCTCGCAG	TTCGTGCAGGTTTTCGTGCTTGCAT
AD	LPG1101	BC2	ADPlatinum2E22	TGGGGAAGGGAAAAATGCTAATGAA	CCAAGATAGTAGATGTTCCCCATTT
AD	LPG1101	BC3	ADPlatinum2E23	TGGCGTCTTACCCTTCTAGAATTAC	TTAAACGTGTGTTAAGATGGCAGCG
AD	LPG1106	BC1	ADPlatinum2A09	CGCCTTCCCCATCTATTGAAATGGG	TATTTCTTTAGTATCGTTCTCAGC
AD	LPG1106	BC2	ADPlatinum2A10	CTCTAGGTACATACTCGTATATTGA	AGAGGTAGTGGTAAGTGGAGCCGCG
AD	LPG1106	BC3	ADPlatinum2A11	GTTTATGCGAGCGGTGAAAATATGA	ATACTATGTGCTTCCTATTATGCGT
AD	LPG1108	BC1	ADPlatinum2A21	TGTAATAACAACTTTTTAGCACTTA	AATCCGTAAGTGACGAATCGTCGTG
AD	LPG1108	BC2	ADPlatinum2A22	TTGAGTAAGATAATGTAGTAGAAAA	GTAGAGAGCTTACTGGATACACCGA
AD	LPG1108	BC3	ADPlatinum2A23	GAATGGAAGCCCTCACTAGTACCGA	GTGAATTTCTCCTCATTATATAAAG
AD	LPG1109	BC1	ADPlatinum2D15	CGCTAGAGGTGCGATACGCTTAATT	AGAATAGTCATATCCGATTTTATCA
AD	LPG1109	BC2	ADPlatinum2D16	ACATCACCGCCCCTCTACCCACCCC	AGTTGTCACAATGGCTCCGGGAAGT
AD	LPG1109	BC3	ADPlatinum2D17	CGAATATTCGATAACAGATCATTTG	TATGCGATCGAGATATTGTTCCGGT
AD	LPG1110	BC1	ADPlatinum1C21	AACATTGCATGATAACACTCTTCTA	TATTGGTGGCCCCGGGCTTGGATGG
AD	LPG1110	BC2	ADPlatinum1C22	ACAATATTTGATACTTAAACACCAG	AAACATCCATTTTTGAAAGGCCAGG
AD	LPG1110	BC3	ADPlatinum1C23	CCGCTCCCCTTGCCCGCCCGAGATG	CACGTAAAGTACCGTACATAATTGT
AD	LPG1111	BC1	ADPlatinum2O24	ATATAACCGCAGCACCAGTACGGTT	GATGTTCTGGCGCGGATTACGTGAC
AD	LPG1111	BC2	ADPlatinum2P01	TGTCCCTCTATGGCTTTGCTACAGT	CTGCGATGTAAGCTATTAAAATGAG
AD	LPG1111	BC3	ADPlatinum2P02	AATAGTTTTTGATCATTATACAATA	TGGCTAGGGGTTGTAAGTGTAGGAA
AD	LPG1120	BC1	ADPlatinum3D24	ACTTGAACTGCCTTAGAGGGAGAGG	TTCCGTTGTAGGTCATAGCAGGAGG
AD	LPG1120	BC2	ADPlatinum3E01	TTTAACCAAGAGTGTATTTTCCTGA	ACATGGGTCCACCGTTGGTACCCTT
AD	LPG1121	BC1	ADPlatinum1L06	GAAAATCAGATTTACAGTATTTACC	GTTAAGCCTCTGAGAACGAGACTCA
AD	LPG1121	BC2	ADPlatinum1L07	CGATGGTTCTGAAGTGTTAAATTTC	GAATTAGGATTGCGGTCGTTGATTC
AD	LPG1121	BC3	ADPlatinum1L08	TTTGAGGGGTACAGTACCACGATTC	GTTGCGAGGCCACCTAGCTAACTGA
AD	LPG1124	BC1	ADPlatinum2J15	AACGGCCATAGTGGAAAACCTGCAA	GATTGCCAAAGCAGCTGGAGCTATG
AD	LPG1124	BC2	ADPlatinum2J16	ATTTTGGAACTGAACATAATAGTGT	AATACAGATTCTATTACTCTCGTAA
AD	LPG1124	BC3	ADPlatinum2J17	AAACAATTAGAATTCAGATACAAAG	CTGAGAAGTCTCTCTCGTGAACTCC
AD	LPG1129	BC1	ADPlatinum2C15	ATTGTCCTAAGACCTTCTTTGGGAT	GATTTGTCCTATGTAACTATATAC
AD	LPG1129	BC2	ADPlatinum2C16	TAAAGGAATTGGCTAGTCACAGTCG	TATAGCCTAGCCTATGAATGAAGGT
AD	LPG1129	BC3	ADPlatinum2C17	CTACTATATAAGCGCAATAGGCTAA	TCATCTAGATTTATGTCTTTTGTCT
AD	LPG1137	BC1	ADPlatinum3B24	ATTTGCAGAGATCCATGAGACAATT	GACTCAAACCAGATACGGCGTGTTT
AD	LPG1137	BC2	ADPlatinum3C01	GGAAAGATTTGACTATCTTACCAGC	TACCAAGTTTGTTAGGAAAAGTGTT
AD	LPG1137	BC3	ADPlatinum3C02	TAGCAGCAAAGAAATCTTGTGGTTG	CAAAGTATCACTTTACCAACCTGGC
AD	LPG1144	BC1	ADPlatinum1I18	CCCCCCGAGCCTCGTCAGGCGCAAA	TCGCCGAACCCTCTGTGAGACGTCA
AD	LPG1144	BC2	ADPlatinum1I19	TAGAACTTAGATGGATTCAGATCTG	TTTGATTGGTGTCCGAGCATGAACC
AD	LPG1144	BC3	ADPlatinum1I20	CACTCGTTTAATCGTAGGCTCGGAA	ACTGGTAGTGATATTTGGAGGAAGC
AD	LPG1145	BC1	ADPlatinum2K11	GACTATAACGATAAACTGTACGTCT	TTTATCGAGTCGCTCCCTATTTTAA
AD	LPG1145	BC2	ADPlatinum2K12	GCTCCGATTATTGGGTACACATATT	TTGACTCCCGATGTGGCGTTAAGTA
AD	LPG1145	BC3	ADPlatinum2K13	ACCTCTTAATGATGAAAAAATACAT	CTTCATAGACTTCACCCTGATGTA
AD	LPG1147	BC1	ADPlatinum3P23	ACAGACATGACGTTCTCTCAGACAT	CGATATACGTGTGTTTAGGTTATTT
AD	LPG1147	BC2	ADPlatinum3P24	AAAGATTACGAATTAAGTAATTTGA	ATTTTCGGTTTCTAACGAGCTAAAA
AD	LPG1147	BC3	ADPlatinum4A01	ACGGGTTTATTGTATACTTGATCAT	TATAGAGCCCAGTTTGCATAGTATC
AD	LPG1148	BC1	ADPlatinum1A24	TGAAATTGTTACACGTACGTAGATA	TTGACTTGGTGCTCGCCGTTTGGAC
AD	LPG1148	BC2	ADPlatinum1B01	AACTCCCCGCTACGGTCTACACACA	GGGTGTCTCTGGGGCTCGTCGGCGT
AD	LPG1148	BC3	ADPlatinum1B02	GGAAAATGATTGTGGTACTTCTATC	GCAGCCAGGTTGAGAAAGTTGTCAG
AD	LPG1151	BC1	ADPlatinum2E18	GAACGCGATGCTTGGTGATCAATCC	CTGGCCGCAATTTGTTTAGGAGCCA
AD	LPG1151	BC2	ADPlatinum2E19	CTAGTAGGGGTCCTCGCCTTATCGA	ACGCACAGTAGGGGAACATCAGGGG
AD	LPG1151	BC3	ADPlatinum2E20	AAGCGATAAGAGACAAGTACATTTT	CGCTGAGGGCGGTGGCAGCAGGGGC
AD	LPG1152	BC1	ADPlatinum2F24	CGTGTCATTATACACATTAATCTAT	AGAGCTCTTGATAGTATCGTGTTTA
AD	LPG1152	BC2	ADPlatinum2G01	AAATATAACCGAGTATCAATCCTGG	GACTGCGGATTGGCTAATCTCTCTA
AD	LPG1152	BC3	ADPlatinum2G02	ATGTTGCCTTCTAAAAGATTGCATT	ATAAGTTTATTGACAGGTTTCTCCA
AD	LPG1154	BC1	ADPlatinum2M13	ACTTAAGTACGCCAAATAGTGATAT	CTTTAACGTTCAGGATCTCTATCTT
AD	LPG1154	BC2	ADPlatinum2M14	TAGGATATACAACATATCATTAGGA	ATTAAGCTTCACATAGGGACTTCC
AD	LPG1154	BC3	ADPlatinum2M15	TCTGCAAAGACTACCCGATAGTTTC	TCTTCTATTACAAATCATTTTATTT
AD	LPG1158	BC1	ADPlatinum3E19	ACCTTTTACGCCCCCGTTTTGCATC	CTGTTAAGTGGCGAGGGATCTCGTG
AD	LPG1158	BC2	ADPlatinum3E20	AACAGTGAAGCTGCGAGATTCGGAG	GTGGACTATAGTTGGCATTTGACGT
AD	LPG1158	BC3	ADPlatinum3E21	AACAACCAAAGCATATTTACAGGCA	TCACTCGGTGATATTGCACCCAGTA
AD	LPG1166	BC1	ADPlatinum2F09	GATAACTCCCTGCACCATAACGCAA	GGACGCTGTACTGCCTCTAGATGTA
AD	LPG1166	BC2	ADPlatinum2F10	GTCTCCACAATACGAGGAATCCACA	CAGCCTTTCGTGCATGTATAGACTC
AD	LPG1166	BC3	ADPlatinum2F11	TAAAACTACTGCAATTGAAAAGTGT	GATTTCACTCTACATCCTATTTACA
AD	LPG1171	BC1	ADPlatinum1F18	AGGAAAAAGATTCTTATCCTAATAG	GGCTCAGGTGGCCGTGGGGAGCGGA
AD	LPG1171	BC2	ADPlatinum1F19	CCCTCACTCTCATCGCTCATCCACA	TGGTCATGTGCCCCTTCAAACATCA
AD	LPG1171	BC3	ADPlatinum1F20	CGTCTGCACGCTCTTAAGTAAACTA	TTCATTATTGTTCCGTATACGAGTC
AD	LPG1183	BC1	ADPlatinum3A14	CGAATACCAAGGACAATGTATTTAA	CCGATCGATAGTAACACCGAATCGC
AD	LPG1183	BC2	ADPlatinum3A15	ATGCCGTCACATTGGATGTAATTTT	TTTTTGCTGGTGTCAATTCCGTTCT
AD	LPG1183	BC3	ADPlatinum3A16	ACTATAAGACGTTAGTTTCTATACG	CATCAGGCTGTGGCGCTAATAATAT
AD	LPG1227	BC1	ADPlatinum3A24	GTCGTAACCTTCACAACAGATACTC	CTATGGCATAATGCATTGCTGATCT
AD	LPG1227	BC2	ADPlatinum3B01	AGTTAGAGTGCCGCCCACCACCCCC	TCTGTATCTGGTAGAGTAGCCTGAA
AD	LPG1227	BC3	ADPlatinum3B02	AGCGATACCTAGCCGGATTCATACG	TAGCTTCACTTCTGGTTTTTTTTAT
AD	LPG1273	BC1	ADPlatinum2O09	AAGTCAATACCTTAAAACTAAACAG	GAAGATCATTTGTTGTGGGTTCGTG
AD	LPG1273	BC2	ADPlatinum2O10	CATGACGGCTAACCGAATAATACG	CTCGCTGATAAGGATATAAGGCGTT
AD	LPG1273	BC3	ADPlatinum2O11	TGTGTGTGCTAACATCATGTAGCTT	CTACATCAGATATTGGTTAGCGCAA
AD	LPG1290	BC1	ADPlatinum1I21	TGAGATAACCGCGACGGGTTAGAAG	TACAGCGGGGTCGGTCTACTAGTGG
AD	LPG1290	BC2	ADPlatinum1I22	CCCAGGCCAACAGCATGACCCCACGA	TGGCGTGGCACCGGGGATAACACAG
AD	LPG1290	BC3	ADPlatinum1I23	GGCCCCCCGGCCCCCGGCACCCCGA	TAGGTAATTCTCCCGCACATCGAAT
AD	LPG1312	BC1	ADPlatinum3I20	CCTTAAAGTCCGGCTCATGACCTGG	TTTTTCTAGCCTGGGGATTCATATC
AD	LPG1316	BC1	ADPlatinum2G14	TCCGCTTCTTTACCTTACCTCGCAC	TAAGGTTTACTTAAGTGATATTTTG
AD	LPG1316	BC2	ADPlatinum2G15	AATAGAACATGGTATGTCAGCCAAA	TTGACGCATGACAGGTACTAATGCA
AD	LPG1316	BC3	ADPlatinum2G16	CGACTATACCGCTTATCGTGTAATT	AATTTATCTTATGACTTGTTAGGAT
AD	LPG1317	BC1	ADPlatinum2L23	AAACCTTGCAGATAGACTTAAGGCT	CGGGGTAAAGCCCAGTTGACGTGGG
AD	LPG1317	BC2	ADPlatinum2L24	GTATCCATTAGTTTTAGAGAGTACA	TAAGACTCAGGATGGTACACGGGTT
AD	LPG1318	BC1	ADPlatinum1E12	GGCATACAGAGTAGTTTAGAGATAA	TAGATAACTGTAATGTAAACGTATT
AD	LPG1318	BC2	ADPlatinum1E13	GACGGCGAGCCTAGGGGCATACCAA	ATTAGGGATCCCTCTTATGCAAGTA
AD	LPG1318	BC3	ADPlatinum1E14	GGAGGCTTCAATATAACGTTGGATA	TCTTAATGTAAACCTAATTTTATTT
AD	LPG1328	BC1	ADPlatinum2P09	TTCGCGTGGTACGTAACAAGAAACG	GGGTAATGGCTACGACTCGGCGATA
AD	LPG1328	BC2	ADPlatinum2P10	TAAGACCCTAGCTGTGAATTCGACC	AATTATTCGAACTACAAAGCCTACG
AD	LPG1328	BC3	ADPlatinum2P11	GATACCTTGCGTTAGTTTGCAGTCT	GCCGCGCTTTTTGATGCCCCTCACC
AD	LPG1340	BC1	ADPlatinum1G03	CATCGGCCTCCGCCCCTACGCCGCC	TAGACACAGCTACATCACAGCCCGG
AD	LPG1340	BC2	ADPlatinum1G04	CATATGATAAGGGCTGTTGTCGCAT	ACAGAAACCTAGGTCAATATTTAAT
AD	LPG1340	BC3	ADPlatinum1G05	TATCGACATTTGTTAAACTAGAAGA	AGTTCAAACCTTTCCTTAGGATATG
AD	LPG1354	BC1	ADPlatinum1B21	CGTTAAGCTTTCAATTTAAGGAGAC	ATTCTGCGAGTAGAACATCACCTTG
AD	LPG1354	BC2	ADPlatinum1B22	GGTCTCATCTCACTAAGTTATAAGA	CGGTGGGGCCCTAGGACGATGTGAT
AD	LPG1354	BC3	ADPlatinum1B23	TGGGATGGCGTCATCTGCGGTGAGA	TCCGTACTAGGCATAGATATTCAAT
AD	LPG1355	BC1	ADPlatinum2K09	ATGTGAAGTCAGGGACTGCTGTGGT	AAGTGTCTCATATCTCTTTATGCCT
AD	LPG1355	BC2	ADPlatinum2K10	GTTGACGGACCGCAAGCAAGCACAT	TAAATAGTGCGCAAGTATTGGTAAA
AD	LPG1356	BC1	ADPlatinum1N21	GTGTTAAAGACCGAATTAAACGATT	CGGTCTTGCTAGATTAGGATGTTCG
AD	LPG1356	BC2	ADPlatinum1N22	ATAAAAATAAGGAACAGTCTAAAAG	GCGTTTTGGCCGCGCGTGTGAGGCT
AD	LPG1356	BC3	ADPlatinum1N23	ATAAAGTAGAGAAGGAATCGATTGA	GATATTTTCGCGGCTAACCATCTAT
AD	LPG1368	BC1	ADPlatinum1M18	TTCAATAGGCTTTAAAGAGAATCAT	TACTAAATCATTCTGTTAGGGAGGA
AD	LPG1368	BC2	ADPlatinum1M19	GAACGAAGTTTAAATTAAAAGAAAT	TTCATTGATGACCCGACCATTATAT
AD	LPG1368	BC3	ADPlatinum1M20	CAAAAACTCGTTACGCCTTAGAAGT	CTATTCATTTTCAATGTCTGGACCG
AD	LPG1377	BC1	ADPlatinum3E11	ACTAAACTGCGATTCTAACAGGAAT	GAGTTTTTTACCTACGGAGGTCGTT
AD	LPG1377	BC2	ADPlatinum3E12	GCACCAGAAGGTGCAGACTAAAAAT	GGTCGTTATGGGCGTAGATGGGGCT
AD	LPG1377	BC3	ADPlatinum3E13	TCAAACGAGGTAAAGTGTAAACAAG	AGTTTTAGCTTACAGTCTTTCCTCA
AD	LPG1387	BC1	ADPlatinum1G15	TCTCACGGCGACATCAAACTAAATC	AGTAACCCATTGAGTATTGCCAGGG
AD	LPG1387	BC2	ADPlatinum1G16	AAAAACCCAAAACGCAATCCCCGGA	GGGCCGGGAAGTTAGTGAGATTTGA
AD	LPG1387	BC3	ADPlatinum1G17	GTATGCCATGCTATGCATCTATAAA	TCTTATTTGGGCGTCCTTAAACGGT
AD	LPG1408	BC1	ADPlatinum1C06	TAAGAAGTGATCTGAAGAAATTACC	TATTCTAGCCGGGGTTTCACGTAAG
AD	LPG1408	BC2	ADPlatinum1C07	TAGATGACGGAGATTTATTTATACA	TACGAGAGATATTTTATAGTGGTAT
AD	LPG1408	BC3	ADPlatinum1C08	CGAAAATCTGGAAAGACATGAAAAT	TGATTACATTATAAGGCCCCGCTCA
AD	LPG1426	BC1	ADPlatinum1O18	GGGCCGCTATTCACTCAAAGCCGTG	TATTTAAACCTCTGATAGTTTACTT
AD	LPG1426	BC2	ADPlatinum1O19	TGAGGAGATATGTACTGCGCTAAAC	TACTAATCTAAGGTGGCGTCGATCA
AD	LPG1426	BC3	ADPlatinum1O20	ATACCATGATTCACCCTTTCTTTTT	GCTTTACCTTGTGCTACACAAAAAT
AD	LPG1426	BC4	ADPlatinum3M08	CAACAACAAGGTGTACCGAGTGGTA	GCTTTAACAGGGCTGAATAGTACGA
AD	LPG1426	BC5	ADPlatinum3M09	TAAAGAGGCTGAGGACTTTATCTGT	CAATGCATCTGGAGCTCGTTGCGGC
AD	LPG1449	BC1	ADPlatinum3P17	GAGCAAAGCATAGTTAAAACGTCTT	AGGATTTTGGTCAATTATTAGTTTC
AD	LPG1453	BC1	ADPlatinum2G09	TGTCACCGCAGCACAGCCTCTACAC	CGCGCTAAGAGGTGGAGGTCAATAG
AD	LPG1453	BC2	ADPlatinum2G10	TATAGAAGTTCACCCGAGCTTCCTC	CGTCGGTAGCGGGTGGTCATGGAAA
AD	LPG1453	BC3	ADPlatinum2G11	AAAAAACAATTTCTCAGAAAATTCG	TCATTGTAGATATCTAACCGTTCTA
AD	LPG1483	BC1	ADPlatinum2K17	TATAAGAACCGTTGCTATCACAACT	GTACTCAGACGTAGTTGATATAATA
AD	LPG1483	BC2	ADPlatinum2K18	AGAACATAATCTGCTGCACAACCGA	AGTGTTATTTTTAGGAAGCCTTTTC
AD	LPG1483	BC3	ADPlatinum2K19	CCATGCTACATCACATTTAACTAAT	CCAGCATTTCCTAAATTTATTCTAT
AD	LPG1484	BC1	ADPlatinum3D12	CCCATTTCGTACAGCCCGCGAGTTC	ATTGTGTATCACTTGGCATGGTCTA
AD	LPG1484	BC2	ADPlatinum3D13	CATATAGGTTAAAGAATATGCGTAA	CTCTCTCCGAGAAAGAATGTTTTTT
AD	LPG1484	BC3	ADPlatinum3D14	TACTAGCAGCCGCTGATCGCCAGCT	TAATATTGACGTCATGTCCTTTCTT
AD	LPG1488	BC1	ADPlatinum3F22	GATAACAAGGATGACCGAGGCCCT	ACGACGAAAACAGGCACCGGTGGGA
AD	LPG1488	BC2	ADPlatinum3F23	AAGACCATACCGACTAATAAATACG	GGCTCCCACCGGACCGGAGGCTGGC
AD	LPG1489	BC1	ADPlatinum2H20	CAGACCTTATGCGACCTAATATAAC	GTCACCACATTTGTTCTGCGGTAAC
AD	LPG1489	BC2	ADPlatinum2H21	AAATGACAAAAAGCCAAGCCCATAG	TGATCGGTGAGCTTAACCAGAGTCT
AD	LPG1489	BC3	ADPlatinum2H22	GTTTAACCCGCAACCCGTTCTGTGT	TTAAGAGTGCGGCTGAGCCTGGGAG
AD	LPG1491	BC1	ADPlatinum3C12	GTAGTAGTAACCTAGCGATCTTAGA	CCGGCTATATGGTGATTTCCCTATT
AD	LPG1491	BC2	ADPlatinum3C13	CATCCTTCCTCAGTTCATATGTCGA	AAAAAAGCATGAATAGTCGTGTGCC
AD	LPG1491	BC3	ADPlatinum3C14	GGGTACGAACTGCAAAATATAAAAG	CGACCCTTAGTAACGGATTGTTGTT
AD	LPG1496	BC1	ADPlatinum2N21	GGTGATCCAAATCGTTAGAAATATG	GAAAGTTCAATATATTGTTTGCGAA
AD	LPG1496	BC2	ADPlatinum2N22	GCACAAAATTACTAACAACAGCTGT	TAGCTAATTCGGCGCGTGTACCGGG
AD	LPG1496	BC3	ADPlatinum2N23	AGTGACTGCCGAAATTGACATGATC	CTAGATGGAATGAATGAGAATATTA
AD	LPG1499	BC1	ADPlatinum1M15	TCCTAGGAGCGCTAGTTATTAGTTA	ATAAGCGCATAAGTGTTGTCGTCGA
AD	LPG1499	BC2	ADPlatinum1M16	CTATAGTGTTTACTTTTGGCCACAT	CACTACCGCGGCCGGGTCGCTGGAA
AD	LPG1499	BC3	ADPlatinum1M17	TTGCCTATGATAATGGATCGAGCAT	TACCCATCTATTTTAGGACCTCTAT
AD	LPG1525	BC1	ADPlatinum3D18	TACAGGGGTGCCGTACTCAATTGAT	AACCTCGGTAAAGTGTAGTTAAGAC
AD	LPG1525	BC2	ADPlatinum3D19	ATCTTTCGTTACGTACAAAATAGAA	ATCTTAATCTTGGCGTGTTACCTTT
AD	LPG1525	BC3	ADPlatinum3D20	TTGAAGTGAATAGTACTGGATCTTA	GCGAAAAATTGAATACATCTGGTT
AD	LPG1527	BC1	ADPlatinum3A21	ATATAAAGAACTGCTTGGTGAAAAG	TTTAGTAACGCCGCTCTTGGCACGT
AD	LPG1527	BC2	ADPlatinum3A22	AACCTTTTTTTTTATCTTGGTCTAC	GTCCGTTTCAGCGGATTGAAGGGGC
AD	LPG1527	BC3	ADPlatinum3A23	CGGCCAATCCTGTACAAAGCCACCG	ATCGCGAAAAATCACTGCCCATTTG
AD	LPG1551	BC1	ADPlatinum2N03	CCCTCCCACCTATTCCGACCTCCGC	GTTCTAGAAACGCCGGGGATATCGC
AD	LPG1551	BC2	ADPlatinum2N04	GGACTGATAACTCATTGAGAGAAAT	GTCCGTTCAGCCTTGGCAGTTTATG
AD	LPG1551	BC3	ADPlatinum2N05	CTACTCTGCCTCGAATAACCCCTTG	GAGATTTTTAGCGTAATTACGTTTC
AD	LPG1551	BC4	ADPlatinum3H06	TTCTCTATGCCCTCGGCTGGGTAAG	ATTTAGTTCGACCCGAGACCTGACA
AD	LPG1551	BC5	ADPlatinum3H07	GACGCATGTGTAAAGATAATGGACC	TGTCATACTGCCCTGTAATTTTTTA
AD	LPG1551	BC6	ADPlatinum3H08	AACTACAACGTATAGTGGTTTGTTG	GCAAGATTGGATCTAACGCTAGGGG
AD	LPG1578	BC1	ADPlatinum3J13	ATGTTGCGACATTCAAGAACATGAT	CTGTTTTTTGTAGCGGTTCTCGGCC
AD	LPG1578	BC2	ADPlatinum3J14	GTATGCGGGTATTAACCAAAAAGAA	GCTGTGCCGATTTCACAATTCCGTA
AD	LPG1578	BC3	ADPlatinum3J15	TACGAAATACACAGTAATCAGCAAA	CACTCCAACAGACCGTCAACCGTTG
AD	LPG1588	BC1	ADPlatinum1A18	TAAGTTGGAATGGGAGTTTGATTAG	CTAGATGTATACAAGTGCACTTGAT
AD	LPG1588	BC2	ADPlatinum1A19	TCCTCGAACTTGAAATGAGCAAAAA	TTGGGAAAGTCTTATAACGCAACAA
AD	LPG1588	BC3	ADPlatinum1A20	CACCGTATCGATCTCCACATAGATA	GTAGAATAAGTCATTGTTACATCTA
AD	LPG1598	BC1	ADPlatinum2L08	TCACACACTAAACTCGGGAAACCAA	GTCACACAGTCACACGAGTTATTCA
AD	LPG1598	BC2	ADPlatinum2L09	CAAGTACTATAACCTGGTTTCACCC	TTTCGAGCTTATGTACCCTAACAGA
AD	LPG1598	BC3	ADPlatinum2L10	TAACAGACGCCGATTCCTGAAATAT	GGTGTTTGTCTCATGTTAGCAGTGT
AD	LPG1602	BC1	ADPlatinum2M16	CCTGGATCCTAGCACTACCTCGGCC	TATTCCTTACTTACCCGTTTTCCTG
AD	LPG1602	BC2	ADPlatinum2M17	CCTTAAGTCTAAATGCTTGAGACTG	GATACTTTAAGCTCTATCCACGTCA
AD	LPG1602	BC3	ADPlatinum2M18	ACACAGACCGTCAATCCTATCGCAC	CTGTGTAGGTCTGACATACTCTCTT
AD	LPG1621	BC1	ADPlatinum1J18	TGCTTATACATCAGATTTAGAGCGG	GTTTTGGCTCACATCCACACGACGG
AD	LPG1621	BC2	ADPlatinum1J19	TACACTCGTAATTGATTTGACAAAT	CTCTCTATTGCATCCCGTTACCAAA
AD	LPG1621	BC3	ADPlatinum1J20	TAAAACCAAAGTACATAAAAACGTA	CCACCAGTAGGTAAGCGATTCGATT
AD	LPG1625	BC1	ADPlatinum3D15	AATTACCCGGGGAGGACGCGACACG	TATACTCTATCGGACAATGTTTCAG
AD	LPG1625	BC2	ADPlatinum3D16	TCATTTAATAATGAAGCAGGTTCAA	GGTTCATACTCATATGGGTAAATCG
AD	LPG1625	BC3	ADPlatinum3D17	GAAGGATATAGTGTACCGTATTTCA	ATTACTAGACCAGTAGTTAGAGTTT
AD	LPG1633	BC1	ADPlatinum3K23	AATATCGTCTGAACCGTCAAAAACT	GAATCTTGCTCGAAATTAAAGAAAG
AD	LPG1633	BC2	ADPlatinum3K24	CGTAGCAGTGTTAAAAGTCACTCGC	GTGCGCCGGCCTGGGCAGGGGTGGG
AD	LPG1639	BC1	ADPlatinum3M01	TGACCACAACGGGATAATTAGACAA	TTTACAGCCGTGTTCGTGAGTTTGT
AD	LPG1639	BC2	ADPlatinum3M02	ACTTTTGCATGTGTATTGTAAGATG	ATGGCCCAGTTCATGGGTGTGCCAG
AD	LPG1642	BC1	ADPlatinum2C03	CTGCGCTATTGTAAGCTATCTTGAG	GTAGGGAGCCGAAAGGGGATCGGCG
AD	LPG1642	BC2	ADPlatinum2C04	ACCGAGATACCATAATCATATAACG	GTCCTATGACGCACTATTAAGCTGG
AD	LPG1642	BC3	ADPlatinum2C05	TGAACGTAAGGCGTATTTGGGCTTG	ACGGATTCCGTAAGTGGTCTATTAC
AD	LPG1654	BC1	ADPlatinum3M23	TGCATTAACCACAGGATAATATCAT	ATGAGTTTTTAGAATTGACACTTGA
AD	LPG1660	BC1	ADPlatinum3D04	AACGTCCGTCATATCAACGAATCGA	ATGTGTGTTTCTCTAGGCAATTAAC
AD	LPG1660	BC2	ADPlatinum3D05	CTTAGTAAAACAAACTAGTTATATT	GTAGAGTAGGCCATACGGAACTGAA
AD	LPG1661	BC1	ADPlatinum3N17	AGTGATTTTAATTTGAAATAGCATA	TACTATCGTTCAACCTGTCTGAGGG
AD	LPG1661	BC2	ADPlatinum3N18	AGCAGTGAATCCCATCAATCAAAAA	ACTAATTCTTACCTTTATAGCTAGT
AD	LPG1661	BC3	ADPlatinum3N19	CATCCTATTGCAGGTCTTTTGTACT	TTGCCATTCTTGGACTGAATGTTAT
AD	LPG1663	BC1	ADPlatinum2F21	CCTCAGGATACAGCCTATTTTAAGG	GTCAAAATTTTATATGCGGTTACCG
AD	LPG1663	BC2	ADPlatinum2F22	AAAAAGAAACGATTAAAGATGTGAA	TATACTCCTATATAGGTCCGGACTT
AD	LPG1663	BC3	ADPlatinum2F23	ATAACGCGGAAAGTTGCCTTTCG	GGTCAAATTTAAGACCTAAGGGAAG
AD	LPG1666	BC1	ADPlatinum1M24	CCGTCACCATGCGATATAAACTCAG	ATACGCCAATCAGCGCACGTCGGCC
AD	LPG1666	BC2	ADPlatinum1N01	TATAACATTCATATTCAATGGACCA	TCACTGTCGTCGTGTCACGGTGAGT
AD	LPG1666	BC3	ADPlatinum1N02	CCAAACGTGGTGACCTAAATGCGCC	GATTCGATAAGAAAAGCTTGGTTAG
AD	LPG1667	BC1	ADPlatinum2N24	TTCCCAATTTGAAATCGCCGCAAAT	GCTTTATCACTATCTTTTCTTATTG
AD	LPG1667	BC2	ADPlatinum2O01	GGGAGAGAAGGTTGTAAAAAGGTTG	CTCTTTTCACTACCAAGTGTGTTAT
AD	LPG1667	BC3	ADPlatinum2O02	TATATATTCCTGCGCAATCTACCAT	CTAATGCCTCGTTCTAGGAATAGCC
AD	LPG1670	BC1	ADPlatinum3P10	GTCTGTTCAACCACCTTATACATAA	CCTCCTTGTGAAAATTGCCCCTATA
AD	LPG1670	BC2	ADPlatinum3P11	ACACCGGCACTACCGTCCCCCAGAC	GCGTGCCTAGTGGACTTAGCGCGCA
AD	LPG1670	BC3	ADPlatinum3P12	CAAGTAAATAGGCCCTGAATCGAAG	TACATTCGTGACACGTGCACTTCTA
AD	LPG1683	BC1	ADPlatinum1H12	GCGGCACACTCAACGACTCGCGTTC	GCGTGTCATATTTGTTACGTAGTAC
AD	LPG1683	BC2	ADPlatinum1H13	ATACCTTCAAAATAAAACGAAGGAA	TGAACATAGGATTAAAGACGTCAAG
AD	LPG1683	BC3	ADPlatinum1H14	TTACGCTAGCTAAACTGAATGACTA	GTTTCAATTGCGAGTTATCTCATCT
AD	LPG1684	BC1	ADPlatinum3J16	GTCTGAAATAAAACGAGAAAGTCAA	GATCATTACTAAAAGTAAGTCTGCG
AD	LPG1684	BC2	ADPlatinum3J17	CTGGGCCGGATTTAGATGAATTACA	TCTCTTAATATGCGAAAGCTCCAGA
AD	LPG1685	BC1	ADPlatinum1J24	ATCGCCCCCGACACTGACTATCTAA	ATAAAACATAGAGGCGACATTGTCT
AD	LPG1685	BC2	ADPlatinum1K01	AGGTAACCGTAACACTGCACGTGAC	ATTGCATCTTCGGTTGAGGGACGGA
AD	LPG1685	BC3	ADPlatinum1K02	CCGGCAGTTAGATCTTATTTGCATG	GCTGCATATGAAAGTATGTTATGTG
AD	LPG1687	BC1	ADPlatinum1O21	AATAAAACCGGGTCTAGAGAAGAAA	ACAAGTTTACATTTCAGTGAGTTAT
AD	LPG1687	BC2	ADPlatinum1O22	ACTCACGTGACAAATCGATAGGACA	TACTGCGCGAGTGGGGCCCCGTAAT
AD	LPG1687	BC3	ADPlatinum1O23	ACAATTCTGTACCCGACAAGGAGTA	GTTCAGTCGCCGATCTACGTTGGGT
AD	LPG1689	BC1	ADPlatinum1J03	TAGGCAAACCTAAGGGGGAAAGATC	CATAGTTATCTATTCAGGTCTCTTT
AD	LPG1689	BC2	ADPlatinum1J04	ATAATCTACCATTCAGAACACAAAG	TGGGACAAGGGGGGTGTGTCGTGTC
AD	LPG1689	BC3	ADPlatinum1J05	ACTAGGTTAACATAGCAAGTTATAG	AATTTTCGAGAAAACATTAGGACTC
AD	LPG1692	BC1	ADPlatinum2F12	ATTGTGGTTAATGAACCCGGGTATC	GTTTCCTTTGGTGGGTGACGGGCAT
AD	LPG1692	BC2	ADPlatinum2F13	TAAGATTATCTTATTAGAGAAATGC	TTTTCTTTTACTACACATCGATCCA
AD	LPG1692	BC3	ADPlatinum2F14	ATGATTGATTCCCAACCCGCCTTTT	TACAAGACGGATTTCTTACATGACA
AD	LPG1701	BC1	ADPlatinum1N09	TATCTCCTTGTAAATTAATGTGAAT	GAGAGGACGTCTGTCGGGGTGGTTG
AD	LPG1701	BC2	ADPlatinum1N10	ACAGAGGTATGACTAATTCGTCAAC	TTGAAAAATCTGTGGGGCTTTAGTT
AD	LPG1701	BC3	ADPlatinum1N11	GAGCCCGTAGAGCCAAAAAACAAAT	GTGAAGTTGCATGCGTTTCACTCCA
AD	LPG1702	BC1	ADPlatinum1E15	GCCCGAAGCCGGAAGACTCCCAACT	GCTCTAGCTGGGCTTATCACCCGGT
AD	LPG1702	BC2	ADPlatinum1E16	TGCTTACAGCTACTTAGTTCCTCGC	ACTTCTTGGCGGAGTAATCTGCCCC
AD	LPG1702	BC3	ADPlatinum1E17	GGTGCAGCTACCGTCAAGGAACAAA	GTACGCCGTCTGCTTAATGAATTTT
AD	LPG1716	BC1	ADPlatinum2L17	TTCATTCGGAGCCTGTGTCCGCACC	CTTGTGCTGATTTAGGTTCTGGCTT
AD	LPG1716	BC2	ADPlatinum2L18	CACACAATACGTATCCCATACTTGA	TCACATCTTCAATATACCTCTGCCA
AD	LPG1716	BC3	ADPlatinum2L19	GGCCGCTCCAGATTACGTTTTCTCC	ATTGTTAGAGAAGCTTTTCCGGAAT
AD	LPG1717	BC1	ADPlatinum2C21	TGCGCGAAGTCATCCGCTTCGAACA	GTTTGTGGCGGGTTGCACCCCACTA
AD	LPG1717	BC2	ADPlatinum2C22	TTCAACAATAGAACCACGGCTTGTT	TCTAATAAGAGTATCTCCGTCACAC
AD	LPG1717	BC3	ADPlatinum2C23	TTCGACGGCCCTGTTGTTCCGAATG	ACATATCATTATTTAGTATATGACT
AD	LPG1718	BC1	ADPlatinum3H05	GGTGCTTACCACGAAATTCGGGAAT	ATTGATGGGAGGTTCTGCAATACAG
AD	LPG1751	BC1	ADPlatinum1N15	AGAAGGAATGATTCAGCATTTCAGA	CAAGTTGTTCTATCCTTAAGGTAAG
AD	LPG1751	BC2	ADPlatinum1N16	CTTCTGGTTCCGACAAGTATGACAT	ACTTTTATACTTGGGACTTGCAGGG
AD	LPG1751	BC3	ADPlatinum1N17	CCCTATATATGAGTCCACTGGTGGG	TTGCTGGATTACTCTATGCTCGGAT
AD	LPG1752	BC1	ADPlatinum1H18	CTATCAAAACGGTGGGGAAACAATT	TCAGAAGCATTCTTCTCCCTTTGCA
AD	LPG1752	BC2	ADPlatinum1H19	GCAGAAGAATGCCATATCATAATAC	ATCGGCTAGGATGGGGGGCGCGTCT
AD	LPG1752	BC3	ADPlatinum1H20	AGCAGTATAGTGTACGCGATGTGGC	AGGTCCAGTGTGCTCTATGTGATTA
AD	LPG1776	BC1	ADPlatinum3I11	CGGTATCACTTTACTCTCCATTAAC	GGCCAATACGTTTGTTAAAATGAAG
AD	LPG1776	BC2	ADPlatinum3I12	TTTAAAGGTTCTGGTTTTCACTACT	CAATACGAATGCGCTCCATTTAAAG
AD	LPG1776	BC3	ADPlatinum3I13	CCCCACACCCAGCGCTCCAGCCAGC	TGCCATGTTAATAGGAGTAGCTGTA
AD	LPG1797	BC1	ADPlatinum2I18	TGGCACACGGGAGTACTGGAGTTAA	CTCTCACACACTGTTCCAGTGGTTG
AD	LPG1797	BC2	ADPlatinum2I19	ATCAAAATCGTGGCTTAACATTATT	AAGCGGTTAACGGTCACTAGTTGGA
AD	LPG1797	BC3	ADPlatinum2I20	TGTGCGACAAACCGTAAGTATATAC	TTTGTAACTACGCTTGTGTAATGGT
AD	LPG1798	BC1	ADPlatinum1A04	TATTACGTATTTTGTCTCTTCACC	AGTCAGCCGTTTTCTTTGTCTGAAG
AD	LPG1798	BC2	ADPlatinum1A05	TATGGACTTTTTACAATAGATTCGT	TAATTGTATGACTTTACCTAATTAA
AD	LPG1822	BC1	ADPlatinum4B18	TACGCACCCGTAGAAGGTATTTCTA	TATCAGGATTATACTGTTTAATTCG
AD	LPG1822	BC2	ADPlatinum4B19	CTAAACCCACATGGCATAGCGTCAA	CCGTTACTTTGTCTGTCCATGAGTG
AD	LPG1836	BC1	ADPlatinum1N18	AGCTGTCACCCGGCCACATGAACTT	ATGAACGGGCACAGCTTAACGTCGG
AD	LPG1836	BC2	ADPlatinum1N19	GGCAACGTCCAGTGTTAAGTTAGAT	AGAGTTTTCAAGCTAGTACCTACGG
AD	LPG1836	BC3	ADPlatinum1N20	TACACTTATCCAGCCCGAGAGGATG	TTGAGGTTATCTACTGAGCGGGCAG
AD	LPG1851	BC1	ADPlatinum1O03	ATTTTCAAAACTTTATTTTATCCAT	GGGCTCAGGTGGCCGAATGGCATCA
AD	LPG1851	BC2	ADPlatinum1O04	GGTAGTCGTACGAGACGTGCTCTAC	TTCTGTCGGGGCGGTTAGTAAGTAC
AD	LPG1851	BC3	ADPlatinum1O05	GTATACACACACCCCTAGTCATTCG	ACGCTTTTTTTTCCAAATCAGACGT
AD	LPG1871	BC1	ADPlatinum1F06	CCGAAGAACACCCCATCCCCTTCTT	TTAACGATAGTCTGATTTTAGGTGC
AD	LPG1871	BC2	ADPlatinum1F07	TTAAATCAGTCGACAAAGAACTTTC	ATCTACAAGATGAATACCTGTACTT
AD	LPG1871	BC3	ADPlatinum1F08	TCAGCTTTTGGGAGTCTCTTAAGTA	TCGGTTTCGTCCACTGTATTCTCCA
AD	LPG1884	BC1	ADPlatinum3O02	TAAGTCCCGTTGAACAAAAAAGTTC	TCTAAGTGTAATCCCCTGTTTTTTA
AD	LPG1884	BC2	ADPlatinum3O03	GAACATTAGAAAACAGACTCCAATA	TTCTTAATTGTATATCGGGGAACTC
AD	LPG1884	BC3	ADPlatinum3O04	CTTTAAACACGAACCAAACTAAAAA	TGGTCTAGTATCAGATATACGCTGCC
AD	LPG1888	BC1	ADPlatinum1F03	TGTACAAGAAATTTCAATTTTAAAG	AGCAGTCCTCTACGGTAAGATGAAG
AD	LPG1888	BC2	ADPlatinum1F04	TAATAATGTATACATTAATGAAGAT	GTGGTGGTTTTGGATGCGGCATCTA
AD	LPG1888	BC3	ADPlatinum1F05	AATAGTGCTTTATTCCCCGCACTCA	CATCCGTTCCTTCGAGCTAGAAGGC
AD	LPG1890	BC1	ADPlatinum3G12	AACCCGGAAATCTTAAAAACAGAG	CTTTGCATGTTACAGGTTATTTCGG
AD	LPG1890	BC2	ADPlatinum3G13	TAAGTTAATAAAATGGCCCGGCTCC	GTAGACTAACTGTAGGCTTTGGCGC
AD	LPG1895	BC1	ADPlatinum1K09	ACCTGACTAACTAAATTTCGTATTC	TTTTGATAAACCCTAGTGCGATACG
AD	LPG1895	BC2	ADPlatinum1K10	TACACCAGACTGAGTCCCCAAAATG	AAGCACGCTGAATATCATTTATTTT
AD	LPG1895	BC3	ADPlatinum1K11	AGTGACATTCAAGCAGGTCCATTCG	GCTCCAGTTGTTCTCCAATTTACAT
AD	LPG1907	BC1	ADPlatinum3F04	TTGGTTTAATTACAAGCTAGGAAAC	TTTTAGTTTGTAACTTCATTACCGG
AD	LPG1907	BC2	ADPlatinum3F05	GCGGCTCCCTACTTCATGACCCTAA	TCCTCAACTTTGATCATTTAATAAA
AD	LPG1907	BC3	ADPlatinum3F06	AATGGATGAATTGAAAGGCTTTTTT	CTGAGGTCGTGAGCTCACGTATAGC
AD	LPG1909	BC1	ADPlatinum3G07	CAAAACATACGACGTTAATAACATC	TCATTTAAATGGGCTTCGTAAGGTA
AD	LPG1909	BC2	ADPlatinum3G08	CATCAGCCACAACCTCGGTCGCTTA	GTCTTCGGCCGCACGTAGCCGCAGC
AD	LPG1909	BC3	ADPlatinum3G09	TGATTCCGAGCCGTTTGATGCTGGA	GAGAATTCGCGGAGGGTTGTCCCCT
AD	LPG1924	BC1	ADPlatinum3K03	AAATGACTACTGCTTATGATATTCT	TGGCCAACCTTTTTAGCTGTTACCT
AD	LPG1924	BC2	ADPlatinum3K04	GTATGCTTAGTGTATTCAGTAATTG	CGGTTGGCTACTTATGGTGGTGTTC
AD	LPG1924	BC3	ADPlatinum3K05	ATATTCCTTTCTTAGTCGACGAGGT	AATGCTTATAACCATTCTATGAGTA
AD	LPG1925	BC1	ADPlatinum3F14	CCGATGTTTACCTACCCTGATTTCC	TGGTGGCGGAAATGGTAAGTGAGTA
AD	LPG1930	BC1	ADPlatinum3E08	AACATTTGATTCATCATCTGGTGCT	CAATTTGCCATTGCGTTATTACCAT
AD	LPG1930	BC2	ADPlatinum3E09	ATGAAGAGAAGAGCGCTAAGATCGA	ACTCTTGGCTCGGTATAGTATTTAT
AD	LPG1930	BC3	ADPlatinum3E10	GACATAAGTAAAGGAAAAGAAAGCT	TTAATATTAAATTTCTGTTTTTTAA
AD	LPG1931	BC1	ADPlatinum2P18	ACCGGCCTTACGTGTGGGAGTAAAA	AGTTCGAAGGGCCCGGGGAAGTTTG
AD	LPG1931	BC2	ADPlatinum2P19	AGAAATTATAGCAATCTAAGCAACA	AATTGGTGGCATTTATCTGGTTACT
AD	LPG1931	BC3	ADPlatinum2P20	GTCATTAGTCCGAGATCGTCATTAA	GATTCGAGATAGCGGTGGGGTCGGG
AD	LPG1933	BC1	ADPlatinum1B06	CGCTTAAATGATAAAATTTAAATGC	CGATACATTTTGCATAACACAGCCA
AD	LPG1933	BC2	ADPlatinum1B07	ATAGTAGACGACAAATGCTGGATAA	TGTTGCACCTTCAATTTGGCATAAT
AD	LPG1933	BC3	ADPlatinum1B08	CCCAGAATTATGTGATAAAAATACT	TAAGGGCTTTCGGCCATGCATCCGT
AD	LPG1947	BC1	ADPlatinum1H15	GAACAAAAGACTAGACGAATAGCAG	TGGCAGAGGAGCAGTTTGCGTTTGA
AD	LPG1947	BC2	ADPlatinum1H16	GCACGAGGGTGAACAATCAAAAAAA	GAAAGTTGGTGGGCAGTGTGTAACG
AD	LPG1947	BC3	ADPlatinum1H17	CCCGAACCATCAGGGTTCTTTCCTA	ACTGTGTTCGAAATGTTTGAAAGAT
AD	LPG1948	BC1	ADPlatinum2B06	GATAAGCCTTGGAGATGCTCTCAGC	TCCATCGTGATACATAGTTTTGCAC
AD	LPG1948	BC2	ADPlatinum2B07	TTGGGCTAGTTTTAAATCCTTATAG	CTATGACCCCGTATAATAGAGCTTA
AD	LPG1948	BC3	ADPlatinum2B08	TGTAGTAGCCCGAAAGTACCACAGT	TTCGGATGGTCTCTTTTTCTACCAC
AD	LPG1949	BC1	ADPlatinum2M22	GTTTAACGAAAACATTAATTTCAGC	CGTATAACAGCGAGTTCGAAAGCAG
AD	LPG1949	BC2	ADPlatinum2M23	GATATCCGAATAGCACGTTGAACAC	TTGCGCCAGTCAGGCACTTAGAAGC
AD	LPG1950	BC1	ADPlatinum3G24	AGTTGGAATTTAGTATGACTAACCC	CGGCTGCGCTCAAAGCCCGTAGGTG
AD	LPG1950	BC2	ADPlatinum3I19	GATAATAAGTTAATCGGACATGCAT	CGATCCGCGAGGCGGTCTTGGGGCG
AD	LPG1953	BC1	ADPlatinum3C17	GTTACGCTGAATCCTGATCGATGGA	TTTTCTTTTATTGAAGATGCGTGCG
AD	LPG1953	BC2	ADPlatinum3C18	GTAATAAGGATTTATTATCATATCG	CTCGTGTGCGCCTAATTTATTTATT
AD	LPG1957	BC1	ADPlatinum1J12	AAACGAACCAAATACATACCAGAGG	GGTCGGGACACGAAGAGCCGACGGG
AD	LPG1957	BC2	ADPlatinum1J13	TGCAGAACACACCCGTGTACGGCCT	TTTGTGACCATCCCTAACTTCATCT
AD	LPG1957	BC3	ADPlatinum1J14	GCGCCAAACACCCCCCCTACCGTAT	TGGGTGGGAGTGGTGTGGGATGAGG
AD	LPG1958	BC1	ADPlatinum3H01	GGCTAATCCATACATGAATAAAAAA	GAAAAGGTGGTGTTTTTCGGGCAGG
AD	LPG1959	BC1	ADPlatinum3M06	TTGGTGTAGCACCATGCGTCTGTTA	ATGTCGGACAGGACCAAAGACGGGC
AD	LPG1959	BC2	ADPlatinum3M07	TCTTTCAGGGGGGCCAGCAGTTAAA	ACCACCACGCCCGAACTATTATTTA
AD	LPG1960	BC1	ADPlatinum2E15	GATCTAACTAGAATAGTTTTGAATG	TGTTCCGAGGTGTTGCGCTCAACTC
AD	LPG1960	BC2	ADPlatinum2E16	TAGTATAATAATATGTCCTCACAAT	CGAACAACGCTAAAGCGTCAGGAGG
AD	LPG1960	BC3	ADPlatinum2E17	AAAGTATAATAAGTATCAGCGCATT	TTTCGATACAAAAGTCGTCACGAGA
AD	LPG1961	BC1	ADPlatinum1O12	CTTTAAAACATTATATATGGTCGTG	CTTCTCGGTTGAGCTGCCAGCTCGA
AD	LPG1961	BC2	ADPlatinum1O13	TATGTATGAAGATTAAAGTAGCTGA	ACATCTGCGCATCGTCTGTGCTTTC
AD	LPG1961	BC3	ADPlatinum1O14	AAATAACTTGATAGTGTTAAGTTGC	GCGCATAGGCATATTAACTGGTGGG
AD	LPG1962	BC1	ADPlatinum1L21	ATCGCTATAGTATTGATTGCTACAA	TTATAATCCTAGCACCCTCACTCTG
AD	LPG1962	BC2	ADPlatinum1L22	CACCACGACCCCATTGCTACTGACG	CGCCAAATAAGAACTCCATTTTGTA
AD	LPG1962	BC3	ADPlatinum1L23	TAGCAGTAGACGTTATGGTAGCTT	GCCCCGGTGGCGAAGGCGCGGGGGG
AD	LPG1963	BC1	ADPlatinum3G10	CTACAGCGAAGCCTGCCCAGCCGGG	GTACCTGGAGAAGGCGCGTCGCCAG
AD	LPG1963	BC2	ADPlatinum3G11	AAAATATACAGAATCAACGTGATGC	CGAACCCTATAGTAAAGATTCTGTT
AD	LPG1964	BC1	ADPlatinum2P15	AGCACCCAAACTTCATTAATGCGAT	CGTAGTCGTTTATTAGTTGTCGGAC
AD	LPG1964	BC2	ADPlatinum2P16	TTACGAAGACCAATAATCATACAGG	TTGTCAGTAGCGAAGGTGGGGGGGG
AD	LPG1964	BC3	ADPlatinum2P17	ATATAAGCAAAGAACGCACTATAAA	CGATAACCTAGTGGTTTTGGGTAAT
AD	LPG1965	BC1	ADPlatinum2G12	GGCTCAAAGGTGGGATAAGTAGTCC	TTAATAACAACTTATGTCTATATTC
AD	LPG1965	BC2	ADPlatinum2G13	CATAAATTGGGCAATCAGGAGAAAG	TGATTGAAATAACTAAGTTTTCGTT
AD	LPG1965	BC3	ADPlatinum4A11	TTACATATTTCAAATCAGAGGTTAT	AGGGCGGGCCTGCAGTGAATGATCG
AD	LPG1965	BC4	ADPlatinum4A12	GCGTCCCCCCGCTACTTCCATCGAA	GTACTACATACCATTCGTCTTGAAC
AD	LPG1966	BC1	ADPlatinum2I11	TTAATTTATTTCATAGGTACAACGT	TAATATTTGACTATGATCTTCTTCG
AD	LPG1966	BC2	ADPlatinum2I12	GGACCTAAAAGTATCCTAGGTAGGA	TTTCTCTCTACAGCCCTTTGGATAT
AD	LPG1966	BC3	ADPlatinum2I13	AGCAGAAATAATAATATAAGGCATT	TTGTATTAAATGCAAGAACTTTAAC
AD	LPG1969	BC1	ADPlatinum1F24	CCCAAAAGTCCACCCCGGTCGACGC	CGGGTATGTGATGTACTGGCCCAAC
AD	LPG1969	BC2	ADPlatinum1G01	TGTCCATTGGTACTTAAGCGTAAGA	TGCACAATCGTGAAATAAAGAG
AD	LPG1969	BC3	ADPlatinum1G02	CTTCGATTGAGAAATATTAAGAGGC	CCCGTATTTGCGTGATTTCCCCTCC
AD	LPG1972	BC1	ADPlatinum1J09	TTCAGTTTTTCAGTAATCACAAAAA	ACAAGTCCTTTAAATTTACTTGAAT
AD	LPG1972	BC2	ADPlatinum1J10	CTCAATAGAATATGACATACATTGA	GGGATTATGTGTGTCCGACTATACG
AD	LPG1972	BC3	ADPlatinum1J11	CGCCCCCCAGCCCGCCCCAAAACGG	GCCGCGTGGTATAGCCTCTGGGAGG
AD	LPG1976	BC1	ADPlatinum2D21	CCACCTCGTTACATACACGACCAAA	TTCTTTGATTTTTATTAGAGTCTAG
AD	LPG1976	BC2	ADPlatinum2D22	TAACCGTAATAGCATTTCGCTGAAG	GTCCTAGTCACCGTTGAGTAGTTGT
AD	LPG1976	BC3	ADPlatinum2D23	GTAACGGGGCCATAGAAATAAAAAG	GCATATTTAATGGAACGTTTACAAG
AD	LPG1978	BC1	ADPlatinum3E14	AATAGAGCAGTATCTAGGAGACCAC	TGAGTATCGCGGGGGTTGTGTTTGT
AD	LPG1978	BC2	ADPlatinum3E15	ACCATCCACCTCCCTCAACCCTGGT	ATCATCATCCGTCGTCTTTTAACCT
AD	LPG1982	BC1	ADPlatinum3B06	CGCTCACAGTGGACGCATGTTTGTC	TGTTTAGATTGTAATGGCGGGGCGT
AD	LPG1982	BC2	ADPlatinum3B07	GGAATATGAAATTCTAAGGACTGAA	AGTCTAGACTTGCATTCTTCTTTTG
AD	LPG1982	BC3	ADPlatinum3B08	TAATAATGGAATGGAAGTAACCGTA	ACATCTATTACGTAGATTTAAGCTT
AD	LPG1986	BC1	ADPlatinum3A03	CGTTTTTTAGGACTAAAGAAGGGCA	ATAGCACAGCGACGCTCCGCGGATC
AD	LPG1986	BC2	ADPlatinum3A04	ATACTGTTCCCAAGTAGACAACGTA	GGATTATCAAGGAAAGGCCGCGTA
AD	LPG1990	BC1	ADPlatinum2A03	ACGTGGACATCTGACTCAGCCGAAG	GCTTTGCTAAGGAGACGTATTGCAA
AD	LPG1990	BC2	ADPlatinum2A04	CACCAGCCAAGCTTCCCCTGCGATA	AGAAGCGGACTACGCCTGCGCGTGG
AD	LPG1990	BC3	ADPlatinum2A05	CACTGCGTATACGTCCCACAAATCA	TTCTCATCTATAGTTCTTCCTAAAG
AD	LPG2048	BC1	ADPlatinum3C09	TGCCTTTAGGGTCTGGTCAACACTC	GTCCCTCGGTAGGACTAAACATATT
AD	LPG2048	BC2	ADPlatinum3C10	ACTCGCTTGGCAACCAGCCCCCCTC	GTGAAGGGTCTAGAAGTGAGTTACT
AD	LPG2048	BC3	ADPlatinum3C11	ACCGACCCCGTGCTAAATCCTTCCA	TATTGAATCGAATTCCTATAGTTCC
AD	LPG2050	BC1	ADPlatinum2C24	ACTATCACACCTAACCCCGACCGTA	CTCGATCACCCTCCTCGAACTCTGG
AD	LPG2050	BC2	ADPlatinum2D01	CGTACTGCGAATGGCTTCAAAGGAT	GGGCGAGTTTTAGCTTTTATTGATG
AD	LPG2050	BC3	ADPlatinum2D02	GCGGAGCATCCATGATCGGTTTTAA	GTTAAGGGGTTTTTGGTCGAATTCG
AD	LPG2073	BC1	ADPlatinum1D15	ATTAGGTTAGAAAGCTTGCTTAGTC	TCCAAAATGGGGTCCTTCGTTAGTC
AD	LPG2073	BC2	ADPlatinum1D16	CAGAACGACCTCCTAAACTACCACC	ATTGTTTTACTTCTGGGGCCCATTC
AD	LPG2073	BC3	ADPlatinum1D17	TATCCCATGCCACACTTTGTACATT	GACGCCTAAGACGGGCCACTCCATA
AD	LPG2128	BC1	ADPlatinum1A09	AATTAATGAGTAGCCAAAAATAACT	TTAGGGCAAGAAGGAGTCCGAGCAC
AD	LPG2128	BC2	ADPlatinum1A10	GCGCTCGTGGTAACAAAGCCTCATT	AAGATCTGGTTGGGAATATCTCAGT
AD	LPG2128	BC3	ADPlatinum1A11	TCGTATTCAATATTAGTCGCACTCG	CTCTGGATAGTCGAGATTCATAATA
AD	LPG2131	BC1	ADPlatinum1M21	GGTATTGTTGCGTTACTCGGATCGG	ATATGATGTAATGACCTAAAATTCC
AD	LPG2131	BC2	ADPlatinum1M22	GGGATGGGTTACGTTCCGTTAACTG	ACCCGCTCTTCCCAGTTAATCGCTA
AD	LPG2131	BC3	ADPlatinum1M23	AAATTTCTAAGTTCACAATGGACAT	ACGTTTTTTAGGGATATTCTCAGAA
AD	LPG2143	BC1	ADPlatinum2K03	CAGTCCGTGAAGCATCTGTCGAAAA	ACATCAGACCGCTATAGACCTT
AD	LPG2143	BC2	ADPlatinum2K04	AGCCAGGCCTCAACTATAACCA	TAAAGTAGTCAACTCTCTCCGTGTA
AD	LPG2143	BC3	ADPlatinum2K05	AATGACTGCCCGGGAGATAGCCCAC	GTCGATTGCCTTCTTCGAACTTCCC
AD	LPG2144	BC1	ADPlatinum1K06	GTAAGGTTTACATCTACCAAAGGGC	CATAAGTAGTGATCACCTTCCCTTT
AD	LPG2144	BC2	ADPlatinum1K07	AGCTGAACAGATGCCTATCATCCTA	CAGGCAGTTAGTAATCTTCCCAATA
AD	LPG2144	BC3	ADPlatinum1K08	AGCACGCCGACCAACAATCGATTCC	ATGTTAATACTGCGATGGCTAATTG
AD	LPG2147	BC1	ADPlatinum3H04	TATGAGAGTATCCTGTTGGATTAAT	TGGCGGTAGGAACTTGGCACAACAT
AD	LPG2148	BC1	ADPlatinum3G18	TCTATCAATCAAAATTATAACATTT	CCGAACAGACGCCTGCGGTGCGGCG
AD	LPG2148	BC2	ADPlatinum3G19	GACCGTAGAATAGACGTGAATCGTA	TCAAACAACTAGGGCATCACTCCTT
AD	LPG2153	BC1	ADPlatinum3F11	GAGAATCTATGTCATCGTTCTCAGT	TGGATTTTGTCGTCCTAACAACAAT
AD	LPG2153	BC2	ADPlatinum3F12	TCTTGCTCCAGAATTACTATATATT	GACACATCGATAACAGGCCTTATTG
AD	LPG2153	BC3	ADPlatinum3F13	GATATAATTATATGCTAACCGATAA	TCGGGAGGTAATAAATTTCCACTTC
AD	LPG2154	BC1	ADPlatinum2O15	TATCACGGTAGGTGAGTTAACATCA	GATTTACAGATTTTATTCACGTACG
AD	LPG2154	BC2	ADPlatinum2O16	AAAGACAAAGGGTAGATGTGCATCC	GCCTGGGAGCGGTCCCGCTGTCGTT
AD	LPG2154	BC3	ADPlatinum2O17	TCCTACAACTAAAATCTTAACACTG	AGGCGTCCACAATCTAGAATGCGCC
AD	LPG2155	BC1	ADPlatinum2M19	CATGAGATCAATAGCTGGTCCTAAT	CCCTCTAGTCGTAGCCCCTGATCCG
AD	LPG2155	BC2	ADPlatinum2M20	TGGACACGAAGAAACCGTTCCATAA	CTATTTCGTGTGCCCGGCTTTGAAC
AD	LPG2155	BC3	ADPlatinum2M21	AGAAGTGTAGTTATAGCAGACCGTG	TACCTCCGCAGGTTTTGAATTAATG
AD	LPG2156	BC1	ADPlatinum2B12	TTTTTAATACCGGTTTAAATACATA	TAACGTATACTACTGGTCAAATCTT
AD	LPG2156	BC2	ADPlatinum2B13	TGCGCAGGGCAACCTTGAGGGATAA	TAATACTGTTTTTTGGCAGATTAAT
AD	LPG2156	BC3	ADPlatinum2B14	CTAAGTTAAAACCATTTTAAAGTCA	CGGTAATATGTATATATCCTCAAGT
AD	LPG2156	BC4	ADPlatinum4A10	CATAGGTGTATTAACTAATGGGATC	TCTGTCGTACTTCAAGATTGTTGAA
AD	LPG2157	BC1	ADPlatinum3F16	CTGTCAATATAAGTTGCAGGAAGTC	TATCTTAACCAGTGTACATCCATTT
AD	LPG2157	BC2	ADPlatinum3F17	TGTAACATGCGAAATGAAGTAGTTA	GTAAATGCTTTATACTAGATTTCCC
AD	LPG2157	BC3	ADPlatinum3F18	TGTATAATATCGTCTAGGTCATTTT	CATGTGTTATTTGTTTGATCATCGT
AD	LPG2157	BC4	ADPlatinum3K12	ACCGGGTAAGTAAGAATCATGCCTT	CAGCTAAGGCTTTGGGGGTTTGAAG
AD	LPG2157	BC5	ADPlatinum3K13	GCAGGATAAACTCTGATAATACACG	CGTCCTTGATTAGTAACCCGGTTCA
AD	LPG2157	BC6	ADPlatinum3K14	AGTACCCTCGAAACCAGGCAAAGGA	TTTGATGATCTTTTATATCTAACTA
AD	LPG2160	BC1	ADPlatinum1B12	CCCCCACGTGTCGGGCCCATGGACG	CGAACGTATCATGCTGGCATATAAA
AD	LPG2160	BC2	ADPlatinum1B13	AATAGGTCGTTATAGAGGGTTACAA	GTGGTCAATAGTTTCCGTGTTATTA
AD	LPG2160	BC3	ADPlatinum1B14	TAGGAATGACGCTAATAAATACCAC	ACATCACTTTCGGGCACACTTGAAT
AD	LPG2164	BC1	ADPlatinum3O08	GTATTCGGCGTAAGGGCCCTTTTCC	TGCCTTCAGTTGACTTCCTCCCGGC
AD	LPG2164	BC2	ADPlatinum3O09	GCAGACCACAAATGCAGAATTAATG	AAGCATTATTATACACATATTCATT
AD	LPG2166	BC1	ADPlatinum3G05	CAGGGCAGACATAATGTCAATAGTG	TGCATTTGTGATGTTATCCATTCCC
AD	LPG2166	BC2	ADPlatinum3G06	CATGTAGTTATACTAAGTAATTCAT	CGCTAGTATTTGGACGTACGATGCC
AD	LPG2176	BC1	ADPlatinum2J09	AAACTAACAAGCAACCAATTCCGTA	ATCGGATGATTTCCTCTCCTGATGC
AD	LPG2176	BC2	ADPlatinum2J10	GAGAACCTCAGAAACAAACTCAGGT	TGTTTTTCGTCTTGCCGGAAATGAT
AD	LPG2176	BC3	ADPlatinum2J11	TATATCAGACCCGTTGATTTAAGTA	TGTAATATTTAAGCTTTCAATCTTA
AD	LPG2182	BC1	ADPlatinum1L03	AGCAACCACTCAAGTAGGATCAAGT	TCGATCGAGCAGGTTGCAGGGAAAC
AD	LPG2182	BC2	ADPlatinum1L04	CTATAGCGAAGAAAATGGAGCAAGG	TTTAGGGACAGCCATAGCTGATGGT
AD	LPG2182	BC3	ADPlatinum1L05	CAAGAGACTGTTCCGCGGATAGATA	TAAGCGTAGCAAGCGCTTGTTTTGT
AD	LPG2199	BC1	ADPlatinum1P21	GGTATACCATGGTAACAAAAAGTTT	CATGGAAAGAAATAACTACAGGATA
AD	LPG2199	BC2	ADPlatinum1P22	CAAAGTATGTTAACGTTTATTTCGT	TGGTTATTTTCGCGCACCTACTCAG
AD	LPG2199	BC3	ADPlatinum1P23	AACTAAGTTATCGATGATCTGGGAC	TCAGACCCAAGGGCGACCAAGAGTG
AD	LPG2200	BC1	ADPlatinum1C03	AAGAGAAATCGTACCTTTACACATG	AAACCCAGAAGCTTTCGGTATAGTA
AD	LPG2200	BC2	ADPlatinum1C04	CTTGCGTACCCGCCTAGCTACGTCC	GTGTGTATTGGGAGGCCTGTGTGGG
AD	LPG2200	BC3	ADPlatinum1C05	GGCGTCAGGGTCGTGGTCCCAGCTT	ATAGTGTATTCCTTCCGTATAATTG
AD	LPG2206	BC1	ADPlatinum2K06	GTAGAGATCAAATAAGGGGGCAAGG	AATATGGGAGTGCTCGCGGTATTGC
AD	LPG2206	BC2	ADPlatinum2K07	ACGTGGCATGCACTGTGGAATATCC	CTTACTTTATTGGCCACTCCTTTTT
AD	LPG2206	BC3	ADPlatinum2K08	ATTCAATAGTAATGAGGGTACTCTA	AGGTACCTTCTGAAAACTTTCATTT
AD	LPG2207	BC1	ADPlatinum2D03	ATGTAGATCCATTAATCTGTGATCG	CCTTAGGTGAGGGCCCCGCGCCATC
AD	LPG2207	BC2	ADPlatinum2D04	GATCCCACCGTAATCTCTACTGTTC	GTCGCTGGTATACTAACATTCATTG
AD	LPG2207	BC3	ADPlatinum2D05	TACTCAACCTAGTTGATTCGGTATC	TGTCATGTTCTAACTGTGTTTTATA
AD	LPG2210	BC1	ADPlatinum1P03	TAAAAGCTATGATTAGCAGAGCCAA	GATCCTATCAATGGTCTCTTTAAGT
AD	LPG2210	BC2	ADPlatinum1P04	AAGTATATAGAGTACGCGTATGAAC	ATTCGTTCGGTTGAGTCATTCTCTT
AD	LPG2210	BC3	ADPlatinum1P05	ATATAAAACAGACAAAACTCTCTTT	CTGTTTCTTCGTTTGCGTACCCTTC
AD	LPG2215	BC1	ADPlatinum3F01	TAAAGGTGTATCCCCGAAAAATAAC	CAGTAATTGGCAGTAGTCTGCGGTA
AD	LPG2215	BC2	ADPlatinum3F02	CGATGAAAGTATTGATAAAATAAAC	TAAAGGCTTTTGCGTTTACGATAAT
AD	LPG2215	BC3	ADPlatinum3F03	GTGCGGGTGAGACTTACTGAGCAGC	TGTGTCCATTCGCTTATTGGAAGGC
AD	LPG2216	BC1	ADPlatinum2D12	ATATATATACTGTTGATGAACTATA	TAGCGAACGACACTGACGGAACCAC
AD	LPG2216	BC2	ADPlatinum2D13	ACGAAGGATAAACAGTAATACCGTT	ACAATACATCAGGATCATCCAGGCC
AD	LPG2216	BC3	ADPlatinum2D14	TCTAAGCTAAAGATACATTTGACCA	GTAGTAAGCGCTGTTTTGTTCATAG
AD	LPG2222	BC1	ADPlatinum2A06	ATAATCGAAAAAACCCTACGATAGT	CGGTTAATACGAATAACACTTTCTA
AD	LPG2222	BC2	ADPlatinum2A07	GCGAAAAAGACGGAAAAGACTTAAG	GGTTTCAGTAAATGCGCGGCTTGCA
AD	LPG2222	BC3	ADPlatinum2A08	ACCTGACAAGACGACCGCATCTGAA	CGCCATTTGTGAGACTATCACACTT
AD	LPG2223	BC1	ADPlatinum3E02	ATGATGATAGAAATGAACAGAAGCA	GTTAGGATATCGTTCTAGGCGAGCT
AD	LPG2223	BC2	ADPlatinum3E03	AATGAGGTGTAGGTTGTGATTCTA	TACGGAGATTCTAGCTCCACCATTA
AD	LPG2223	BC3	ADPlatinum3E04	ATCCCCTACAAGCACACTAAGTCCT	TGCCGCCTCTGACATAGAGCCCGAA
AD	LPG2224	BC1	ADPlatinum3B09	ATACGCGCAGGTTTTTCGGAAGACA	GCCTGGTGACCCAATCTGTTTGAGC
AD	LPG2224	BC2	ADPlatinum3B10	ATGCGAGGACTGCAGAACATTGTTT	AGGGGGGGCCGAGGTCGGCTAGCTA
AD	LPG2224	BC3	ADPlatinum3B11	AAATATGAAAAACGGCGAAGTTCAC	CTATGGGGAGAAGTAGGTATCCAGG
AD	LPG2239	BC1	ADPlatinum3G23	TTGACAGGGAAAAGGACTAGATATA	ATGTGATATTCAAGCCTGTTGGCTA
AD	LPG2239	BC2	ADPlatinum4A02	CGAAGACTATACATATATCGTAATG	AATTTTAAAAAGATTTATTGTCTTT
AD	LPG2244	BC1	ADPlatinum3G14	GTTCCATATGTATATCACGAATAAC	CTAGCCCATTTTCGTACTCTTTAAG
AD	LPG2244	BC2	ADPlatinum3J04	ACTGAAACAAATACACGTAATCCTA	GCCTCTGGTGATGTGTTAATGATTG
AD	LPG2244	BC3	ADPlatinum3J05	ACACAAATTAGTAACGTTTGCAACT	TCCTAACCGCTTTTCAGTCTTGTT
AD	LPG2244	BC4	ADPlatinum3J06	TCCGGTAAAGTCATGGCTCCAGCAG	ACGAGTCTTGAATTAGGGCATGGTC
AD	LPG2248	BC1	ADPlatinum2B18	TGGGCCCCAACCTCACCGGAGAATA	GCTCTCTTCAGCGGCTCAGTCTTAG
AD	LPG2248	BC2	ADPlatinum2B19	TTCAGGAAAACTCCTCTATAATAGC	GCATTTAATAAGGGCCAGATTCTAG
AD	LPG2248	BC3	ADPlatinum2B20	TTTGCCTGCCTAAAGATAATAACAA	CGCGCGCCGGCCGGGTCTCCCAGTT
AD	LPG2257	BC1	ADPlatinum1K12	TATATGTAACTAAGTCATCTGCGCT	CACATGGTCTTGAGGGAACATTGTA
AD	LPG2257	BC2	ADPlatinum1K13	ACCTGAACTTGGAGCAAAAGCGTTG	AAGTAACCCTATTCCTGGCTATATC
AD	LPG2257	BC3	ADPlatinum1K14	CACCGAGACATTGTTAATAGCGCGC	AGCTTATTACATTTGTGTTTCGCCA
AD	LPG2266	BC1	ADPlatinum2L20	CCCGTTTTCCAGTCAAATGCCAGAT	AATTCCGGGGCCGTATAATTTTACA
AD	LPG2266	BC2	ADPlatinum2L21	TGATTGCGGCAGATTTACAAGCATT	AAAGAATCCTAAGAAGTAGTTTCTG
AD	LPG2266	BC3	ADPlatinum2L22	CAATCGATCAAGAATTATGGGTTCA	TAATGGATTCACGCTTTGTATGTTG
AD	LPG2270	BC1	ADPlatinum2C09	ATTGCACATCAACGTGCTATACTCC	TATAGGCCTTGAGGACAACGGCGTA
AD	LPG2270	BC2	ADPlatinum2C10	CGGGATGATATCAAGAGCGAGAAAT	TTATTAGTTGAATGTGTGTTTTAAT
AD	LPG2270	BC3	ADPlatinum2C11	CGACCCGTTAATGTTCCAGGTGTAA	GTGTTTAATATGTATGGCGTCCAAT
AD	LPG2271	BC1	ADPlatinum1G18	CGGCTCTTGGACCCACTAAAATGCT	TTTCAGATGGACATTTAAAATTCAT
AD	LPG2271	BC2	ADPlatinum1G19	TGAGATCTGATTACGAAATTTTGAT	CCCGCATAATCCTCTCGAGAGTGAG
AD	LPG2271	BC3	ADPlatinum1G20	AACCGAATCCTCCAACTGATGTCTC	GCTCCAGTAGGCGGTGTGTGTTTTG
AD	LPG2283	BC1	ADPlatinum3P13	GGAGCCCAGCAATCGACGACTAAAA	TCAGATTCCGACACTCATTTTCGTT
AD	LPG2300	BC1	ADPlatinum3F07	ATGCCCGCAGATCAAGTAACCGAAT	CCTCTGTGTATCTTTTATAGACGTA
AD	LPG2300	BC2	ADPlatinum3F08	AAACTAGGTACTTTAGGAACTCGCA	AATCCGGTTGATAACACTCTTCGTC
AD	LPG2311	BC1	ADPlatinum3C19	AGCATATTTTACCATAAAACGAATT	ATGAGTAGAAGAGATTCCAAAGAAG
AD	LPG2311	BC2	ADPlatinum3C20	TTGATACGGATGATAAGTAGATTGT	CAATGGTGCTAACTTCCTATGATTG
AD	LPG2311	BC3	ADPlatinum3C21	TAAAAATCTACACTGAGTATTAAAG	TCGATTCTACAAAATCGCTGGGTTT
AD	LPG2322	BC1	ADPlatinum3A05	AGTGGCCCCTCCCAATGGAGCATAA	TCCAGTCATTTGTTAAGCTGCTGCG
AD	LPG2322	BC2	ADPlatinum3A06	GGTTAGTTACAGCGCTTATGCTCCG	CTTAACGTTTGCTCTGTGGGTTCTA
AD	LPG2322	BC3	ADPlatinum3A07	CCGTCCCCCCGGGTGCCTGGTGCAA	ACATATATTCTTATAGCTCACCTTT
AD	LPG2324	BC1	ADPlatinum1K21	AAAAATGATTCTTCAAAACCTTCAG	TGATGTAGTAAGATAGCCCGTTTCA
AD	LPG2324	BC2	ADPlatinum1K22	TGAAGATTCGGTAATGTCGAGAAGA	CTGATACTGTTTCGCTCGCACTGGG
AD	LPG2324	BC3	ADPlatinum1K23	TTGCTTTTGGATAAGGCGGGACGAA	TATTAGCGAAATCTCTCACAACGAT
AD	LPG2327	BC1	ADPlatinum2P24	TTTATATTGGAATCTTAAATATAAC	TAAGCGCGAATAAAGCCTGGCAACT
AD	LPG2327	BC2	ADPlatinum3A01	GCTGCGGCAAGGCCCAGGTACAGCC	TACCTGATGTGTTTAAACGCGATTC
AD	LPG2327	BC3	ADPlatinum3A02	TCGCTATACACAGCGCATGTCTATT	CTCGGGATTTGCGCGATATTGGATT
AD	LPG2328	BC1	ADPlatinum1C24	ACAACCTGAGGTATCATTAGAAATA	GTTGTCTCAGTTCGGTCGCTGGCGA
AD	LPG2328	BC2	ADPlatinum1D01	AGAAGCAGGTCACAGTAAATACAGT	AATCTGTTTTAGTATAATCTCTTCC
AD	LPG2328	BC3	ADPlatinum1D02	CGCTGTTCCTCGAAGCAGGATAGTC	GCTAATTAAGTGGCGCATGGATATT
AD	LPG2344	BC1	ADPlatinum1P06	GTAATATTGTAAAAGCCTAGTAGCA	TGACTCAAAACGAGCAGATTGATGT
AD	LPG2344	BC2	ADPlatinum1P07	GATTGAGAAGATTGATCAATCGAAG	AGGGTAGCTGGGAGCCTGGCTCGAA
AD	LPG2344	BC3	ADPlatinum1P08	AATCGGCGCAATAAAGACATGTGTA	TTTCTAACCGAGTCAAAAGGTCAGC
AD	LPG2351	BC1	ADPlatinum1E06	CTGATAATGCCAAACATAAC	GCATCTAGGGAACAAAGGTTTTAGC
AD	LPG2351	BC2	ADPlatinum1E07	AGAGTTTAAACCAATTCCTTTCTAT	AGTTCCATTGTAATTACACTGACCA
AD	LPG2351	BC3	ADPlatinum1E08	CAAGCCGAACACTAAGGCACCATAC	TTAAAGGCGTAAATATATGTGGGCT
AD	LPG2359	BC1	ADPlatinum3I17	GACGGAGTTGTCCACTAGACTTAAC	GAGTCCTCCGCTTGGTTGCAGGGGC
AD	LPG2359	BC2	ADPlatinum3I18	CCACAATCCTACGGGGCCCTTCACA	CGCTTTACGGAGAATTTGCTATTTA
AD	LPG2364	BC1	ADPlatinum1O15	TTATTGCTGGATCATATGGTAAAAT	AATAGGTAATGCTTTGGGTCCTGCT
AD	LPG2364	BC2	ADPlatinum1O16	AGTACCCTAGCACAATACTAGCCGA	TGTGACAATGATCCCCAATCTCCCG
AD	LPG2364	BC3	ADPlatinum1O17	CCACAACAGATTCGCGCTCGGTTGT	ACAAGACTCGGGGTCAAGCACCTGA
AD	LPG2370	BC1	ADPlatinum1H03	GGCTATAGCCGCTCTTGCGTCTGCT	GACTTCGCTTTAGGTCTTCAAGCTA
AD	LPG2370	BC2	ADPlatinum1H04	GCTACAAAACACAAAGAAAGACGCG	GTTCGTACTAACAATTCTCCATGGC
AD	LPG2370	BC3	ADPlatinum1H05	AGTTCATTATAAGAACAATCTGACC	CCTATCAAGCATGCAAGCGTGTCGC
AD	LPG2371	BC1	ADPlatinum1A21	GAATTTGATAGGGAATAATTTGTAC	TCGTTTGTTTACGGGATTTTGCTGA
AD	LPG2371	BC2	ADPlatinum1A22	CTTAAACGGATTGAATGTTAGTCAA	ATTCTTGTCTAAGAATGAATTACAG
AD	LPG2371	BC3	ADPlatinum1A23	CGATTCTATAAAAAAGAACCAATGC	GACGACCAGTTTGTAACTAGAATT
AD	LPG2372	BC1	ADPlatinum3H09	CCAAAGACCATGAAGTAGAATGAAT	TCTGCACACTTAATGTTGTGTCTTG
AD	LPG2372	BC2	ADPlatinum3H10	TTTTTATGAAAATGTCAATCGTACT	CGGTGTGTTGACCAAATAAGTTACG
AD	LPG2372	BC3	ADPlatinum3H11	ACTATGTCCGATAGAGACTCATCAT	CGAGTACTTAAGCGTCATATCGACT
AD	LPG2375	BC1	ADPlatinum3J01	TGCCATCCCTAGAGCTTCAAAGCGG	AATTGCTCCATCTCTAATACAAGAA
AD	LPG2375	BC2	ADPlatinum3J02	CCAGTCTTCGACTACAAGCGACAAT	TCGAGTTCTTGCGCGAAAATACGCA
AD	LPG2375	BC3	ADPlatinum3J03	GCGAATCTTAAAGAAGGTCAAACAC	TATGATTTTCCATAGCAGGTTATGA
AD	LPG2382	BC1	ADPlatinum3L13	CGTATATTTATTTGTAAAGAGTGCG	TAAATTTTTGGGAAATAAGACGGCG
AD	LPG2382	BC2	ADPlatinum3L14	ACAGCAATAAACAGGTTATTGGAGA	TTTAATGTCAACTTCAGTCAGTTCC
AD	LPG2382	BC3	ADPlatinum3L15	AGAAAGTATTAAGAGACTTACAAGG	GAGAATGGTTTGAAGTCTTTCGACT
AD	LPG2385	BC1	ADPlatinum1M03	CCGCCGCGCCTACGACAGATTATAT	TTGAATTAGTTTATCCCTCAGCATT
AD	LPG2385	BC2	ADPlatinum1M04	TACAGCACCCCTCAACACATACCTA	TTAGTACTAGTCGTCTTTCTAGTCC
AD	LPG2385	BC3	ADPlatinum1M05	AAATTCTGACGGCCCATCATAAATC	GTTGTAGTCATGTCTCATTGTGCCG
AD	LPG2391	BC1	ADPlatinum1H24	GCAACGAGCATAGCCACGAACTTCG	TTTTTACATGTAGTTTCTGCCATTA
AD	LPG2391	BC2	ADPlatinum1I01	GGGTACACCTCCCAGCAGAAAACAC	GGTTCTCTTAAAGGAAACACCGATA
AD	LPG2391	BC3	ADPlatinum1I02	TTATTCAGATCGGTTGATCTAAATG	TTAATACTTCGGTAACATCTTATTA
AD	LPG2392	BC1	ADPlatinum1D18	CGTATTCTGTGTAATGAGTATCCAT	CAGCCGGGGAAAGGCCGCCTGAGCG
AD	LPG2392	BC2	ADPlatinum1D19	TTGCCACCCCCCCCCACAGCAGCCA	CCTGCGATTTTTTCATCCTAGGGAA
AD	LPG2392	BC3	ADPlatinum1D20	ATTCTTAGACTAGTTCACTTAGCGC	AATATAGAGGAAATAGGTTACATAG
AD	LPG2395	BC1	ADPlatinum1M06	GATCTCATACAATACTGCAAGAGGA	ACACACCAAGTCCCGATTATCCGTC
AD	LPG2395	BC2	ADPlatinum1M07	AGCATATATCCTATGTAGCTTCTTG	GTGATGGCCTGTCTTTGATAGGGGC
AD	LPG2395	BC3	ADPlatinum1M08	AATTTAACTTACTTAACACGTAAGA	TAATACTTAAGATGCTTAGAATATT
AD	LPG2400	BC1	ADPlatinum2C18	AAACTTCAGACACCAAATGGTACAA	TATTGTGCCCCAAAGGGCAAGTCGA
AD	LPG2400	BC2	ADPlatinum2C19	AATGCTAATCTTGAACTTGTAACAT	AAATATAATCATCACTGGGCTTGGA
AD	LPG2400	BC3	ADPlatinum2C20	AAGAGAAAGATTCAGAAATAAAAAG	TTGCATTTGCCCTTGTAAATGACAC
AD	LPG2403	BC1	ADPlatinum2I24	TTCTCTACGAATTTTCCCAGTACA	TTCCACACAAACCACCATACTTAT
AD	LPG2403	BC2	ADPlatinum2J01	AGAGCTACCTTTACGAAGCCATTTA	GTGAATACAGGCTGAAGATTGCAGA
AD	LPG2403	BC3	ADPlatinum2J02	AGTCAAGGAAAGTGGCAAGATGCAG	CAGCACACCGGCCTATCCGATGTTG
AD	LPG2406	BC1	ADPlatinum1L18	TCATTACTAATGAATGAATAGCCCT	GTGTTACCTAATTAATTGGTCACAT
AD	LPG2406	BC2	ADPlatinum1L19	GGTGGACATATAAGTAAATATCAGC	AGTTAAGAATAATCCCATCTTAGAT
AD	LPG2406	BC3	ADPlatinum1L20	TATCGAATGAGATTATTCACTTTAA	CCAGTCGAGGTGTGACACACTAATA
AD	LPG2407	BC1	ADPlatinum2G03	GAACGCTAAGCAACGGCCCGTAATA	TTCACACGAACCGTTGCGGTTTATA
AD	LPG2407	BC2	ADPlatinum2G04	CAGTGTAAGTCACGGACTAGACGAA	TGGAATTGCAATACAGTCAATGCTT
AD	LPG2407	BC3	ADPlatinum2G05	AACTCTGAATATATACCGGTTTACG	ATAACTCGATCTAGTTGGTGAGCTA
AD	LPG2409	BC1	ADPlatinum2D18	TAAACTACAGTATAATATAAACGGA	TTTTCCCATGTAAAGCATTACACAC
AD	LPG2409	BC2	ADPlatinum2D19	TTTTTCGCGACTCGGACTATAAATT	TCGACAATCTATTACTACTAGATTG
AD	LPG2409	BC3	ADPlatinum2D20	AGAGTACAATTTATGCAACGATATA	TTATGATTCCTGTGTAACATTCGGT
AD	LPG2410	BC1	ADPlatinum2P21	TCTCCGCCTCTAGTCGGCTGCGGAA	TTAAGTCTGTATATAAACCAAGTCT
AD	LPG2410	BC2	ADPlatinum2P22	ATACCCCGCGTGGTGTAGAAATGCG	ACGTGTCAATTGCGTCACACAATTA
AD	LPG2410	BC3	ADPlatinum2P23	CGGTAACGGACAGAATAACACAGAT	GTTCAATGATAACTAATTATTTTTA
AD	LPG2411	BC1	ADPlatinum1L12	TAGGCCCTACCTCACTAGTTTACAT	TCTGTTTGTTGGGGTAGGGTGTTGT
AD	LPG2411	BC2	ADPlatinum1L13	CCGTCATAGCGACCTTGAAAAGTGC	GTTAAACAATCCCATCCTAAATCGT
AD	LPG2411	BC3	ADPlatinum1L14	ATCAACACAATTTCCATTACTAGCA	AGCTATTATGCAACCTACTTGCAGC
AD	LPG2416	BC1	ADPlatinum1G24	TTGGCCGCACTTAGTTCTTGACAGG	AGATAGTTTAATCTATTTATCACTT
AD	LPG2416	BC2	ADPlatinum1H01	TCTTGTAGATAACATGACGCTGAAT	CTGCTAAGAAAGACATCGACTAATG
AD	LPG2416	BC3	ADPlatinum1H02	ATTCTAAAGTAATCCATTTGGCGCA	CTGAGACGCTACTTTGTATTC
AD	LPG2420	BC1	ADPlatinum1E09	CGGACAGACCTTGCTTCAGACGCGT	CAGGAAGATTTCGGAGATGGCTAAA
AD	LPG2420	BC2	ADPlatinum1E10	CGTGATCGGTTATCGTGTCATAGCT	TTGCGTTCGAAGAGGTGTGACCGTG
AD	LPG2420	BC3	ADPlatinum1E11	GACCACTAAGCGTGAAGTCCTACCC	ACGCAGGACTTTCGCGGCAGAGCAG
AD	LPG2422	BC1	ADPlatinum2D06	ACGGTTATACTCCAGCTCTTCACAT	GTGTTGGAAGCAGCTGAACCGGGACTGT
AD	LPG2422	BC2	ADPlatinum2D07	TCCATGGATGGGGATATAAGCCAAT	TTGAGTTCCTAAATTTCATCGTCTT
AD	LPG2422	BC3	ADPlatinum2D08	CTCTGCAATGAAGCGAACGTGAACT	CTAGCCGTGGACGCGGTCGCCAAGC
AD	LPG2424	BC1	ADPlatinum1L24	TGCATAAATCTCAACTCCCTTAATT	ATATTCTTTTTTGAAGTACCTAGTT
AD	LPG2424	BC2	ADPlatinum1M01	GAACCGCAAATAAAGCCAGGAATGC	TTCACTGATGATTGTAGTGGGGTTA
AD	LPG2424	BC3	ADPlatinum1M02	ACCTCTACTGCGCCTCCAGTCAAAC	ATACTTGCCTCACTGTGGGTCTCTC
AD	LPG2425	BC1	ADPlatinum2N09	AGAAGTTTAAAGGTAACACCAAAGG	AGGTTTGGGGACCAACCGGAAACTG
AD	LPG2425	BC2	ADPlatinum2N10	GAACGGGTAGAAACCAACTAGGGAT	ACCTGATGTTCAGAACAACAAGTCG
AD	LPG2425	BC3	ADPlatinum2N11	GCTGTAGATATAATGTCTTATTTGT	GTTTATCAAGAATGTGATTGAGAAT
AD	LPG2433	BC1	ADPlatinum1O09	GATCGCGCGCCGCCAGACAACATGT	CAGGCACAACATGACGCTACCCGAA
AD	LPG2433	BC2	ADPlatinum1O10	CCATACCAGCACAAAAACACAATGA	TTATTTTAGAATACTACTGTTATGG
AD	LPG2433	BC3	ADPlatinum1O11	AGAAATACTCCTTGAGAAGGAACTA	GCTATACTGCTGTACTGAAGAGTTA
AD	LPG2434	BC1	ADPlatinum3N07	CCAACTCAAGGATCGGCATGTAGTG	ATGGTTGTAACACGGAACTCTCTGT
AD	LPG2434	BC2	ADPlatinum3N08	GCTTATGATCCTACAAAACCTTATT	ATGTTAGTGATTTGGGAATCGGCGT
AD	LPG2434	BC3	ADPlatinum3N09	CCGTAATAGCATTCAAAGCGCTTTA	CAAATCACGTCCCGCAAGCATTATA
AD	LPG2443	BC1	ADPlatinum3P14	CCACACCCGCCCCACTGCATCACGA	CCCAATGGCCTTCCCGCTGTATTTG
AD	LPG2443	BC2	ADPlatinum3P15	CATCGCCTATCAAACCCGACGATTA	ATCCGATAACTTAAGAGGATGCTAA
AD	LPG2443	BC3	ADPlatinum3P16	AAATAAGAGACCAAAAGTACGAACA	TTTTAGCCATTAGTTGCACCGACCG
AD	LPG2444	BC1	ADPlatinum1I09	CGCAATACGTTGACGGAAATTCAGT	GTTTCTATACGTCGAGTACATTACC
AD	LPG2444	BC2	ADPlatinum1I10	AAACGTTAGCATACCTGTTCGAGGA	AACGTGAGGGTGGCCGCGGTGGAGC
AD	LPG2444	BC3	ADPlatinum1I11	GATCACCAATCAACATGTTATTAAA	GAGATATTGACACGTTAAAAGGTAT
AD	LPG2452	BC1	ADPlatinum3H02	TCTAGCGGGCTCCGTAATGAAACTC	TCTTACTGAAGCACCCTTAATCAGG
AD	LPG2452	BC2	ADPlatinum3N03	AAGCTATCCATTATATAGACCATTG	ATACATACTACGCTTCAGTCGTGCG
AD	LPG2452	BC3	ADPlatinum3N04	ACCCGATTTTATAACTATTTACATC	TGGTCAATATCTGTTATTTGTATAA
AD	LPG2455	BC1	ADPlatinum2E06	CCACACTATCGAATTTGTACTATCA	TGCGGTCATTATTTAATTCCTTCGG
AD	LPG2455	BC2	ADPlatinum2E07	AGAAGGCATAGAATTCCAAGATATT	CCACAGACGCGTCACGGGTAGTCGA
AD	LPG2455	BC3	ADPlatinum2E08	GATAAAATAATATGTCGAGGTGCGT	ATTGGCTATGTGATATTTGCTGGAT
AD	LPG2456	BC1	ADPlatinum2J18	TCCGGGCCAAGACTCGTCGTGGGCC	GTTTCTTATGTTATAATACGCGTGA
AD	LPG2456	BC2	ADPlatinum2J19	CCTGCTCCCCCCAGACCGCTGGTGA	GAGTTGAATAACTATTAAGCTCCTC
AD	LPG2456	BC3	ADPlatinum2J20	GGAATATCTGAACGGGAATACACTG	CTATAATCGCATTCTATAGTTACTT
AD	LPG2460	BC1	ADPlatinum2D24	CTGCACCGTCACCCCCCCACACGCC	TGATGCTCTAATCTAATTTTGTATA
AD	LPG2460	BC2	ADPlatinum2E01	GATTGTGTAATGTAATTCCTAACAA	CTATTACACGCTTTGTGCCTTTGGA
AD	LPG2460	BC3	ADPlatinum2E02	AACCGATAGGCACAACCAGGCGTAA	ACTCTGTTTCCGAGAGATAAAAATA
AD	LPG2461	BC1	ADPlatinum2B15	TTGTCAAAATAAACATAGCCGTGTC	ATTGTATCTCGACTCAGTATGATGG
AD	LPG2461	BC2	ADPlatinum2B16	GTTGCATCACCACCAAGATAGACTG	AATATTTCAGTGTTTGGTTACTTCG
AD	LPG2461	BC3	ADPlatinum2B17	TCTAGCCTAATACCAATCGAACGCA	TCACCTGTATTGGGGCCCGGCAAAG
AD	LPG2464	BC1	ADPlatinum3C06	CATGCGCCATACCCAAAGCCGAACA	AATTAGGTTGCGGGCGGGTAGTGGA
AD	LPG2464	BC2	ADPlatinum3C07	CTTATTCAGAAATACGTATCGGATA	TGGGTTCCGGAGGGATTGAGCTTGA
AD	LPG2464	BC3	ADPlatinum3C08	GTACTTCTTAATGAAAGGTATGGAT	ATCTTCAATTTTTAATGGATGTGCG
AD	LPG2465	BC1	ADPlatinum2L05	GGTGAACAGAGCCAGCATGAACATA	TCATTCAGTGACCCTTAGCCGTAAA
AD	LPG2465	BC2	ADPlatinum2L06	TATAATAGACTACGAACATAACGGT	AAGTTTGGTTGCCGCGGCTGGCTCA
AD	LPG2465	BC3	ADPlatinum2L07	AAAAAATGCAGCACGTTAGACTAGT	CTCCGTGAGATGGGATTGTAGAACG
AD	LPG2482	BC1	ADPlatinum2O06	ATGCTAGACAGGACAAACAAGAGCG	ATCGAAGTCGCTGTGCCTTTGAAT
AD	LPG2482	BC2	ADPlatinum2O07	GGGGATACGGAGTGTTATCGTCCCT	GAAAATTTTAAACGATGCCATTAAT
AD	LPG2482	BC3	ADPlatinum2O08	CGTCAACACGTTCCATACCTGGAGT	TGAGAAAGGTAATGAGCGG
AD	LPG2490	BC1	ADPlatinum2I14	TTCTAAATGAGGCGTCCTGTCGAGA	TTTAGGTGGCCCACGTGAGGGGAGC
AD	LPG2490	BC2	ADPlatinum4A24	CGTGCTTACGTTGTCGTCAAGGAGC	TTGCTGGTGTTCCCAGCGGCAGTAC
AD	LPG2498	BC1	ADPlatinum2E03	TGAATAGCATAATATGCGCTAACAG	TTACTGTTCACACTATAGATACGAG
AD	LPG2498	BC2	ADPlatinum2E04	AGCCTATGAACACTTCGGGACAACG	ATTTTGCAGCTCCATAAGCCAACGG
AD	LPG2498	BC3	ADPlatinum2E05	GGTACATAGCCTCGCATATATATTA	AAGTGCCTGTCAGGTCCACCTGGTA
AD	LPG2504	BC1	ADPlatinum1H21	TGGGTAATCTCATTAAGATCCGTAC	AGCACGTGACATGTTGGGATGCTAT
AD	LPG2504	BC2	ADPlatinum1H22	GTTAGCGTAAGAGTTATATGACTTA	CATTCAAATTGTTGGCGTAAATTAG
AD	LPG2504	BC3	ADPlatinum1H23	CACAAAGGAGAAAAGTTCATGGTTC	CATAGATGTTCCGATTGGTCGGCTG
AD	LPG2504	BC4	ADPlatinum3L09	GCCATCCTCATCGTGAAATTCAACT	ATTTCAGGATGTAGTTAATTGCATT
AD	LPG2505	BC1	ADPlatinum3H12	GTGGACAGGCCAGCACAGCAAAAAA	ACATGGTCTCGGCAAAGATCTATGA
AD	LPG2505	BC2	ADPlatinum3H13	CAAGAAGACGAAGCAAATATACACG	GCTGCTGGTCTCTCGTCCACTGAAA
AD	LPG2505	BC3	ADPlatinum3H14	GGAACTTACAGCAATACCGATTCTT	GTACAACTGTCCCAAGTGTCAGTCT
AD	LPG2508	BC1	ADPlatinum2B03	ACTGTGTATCCTAATTTTTTTGTCT	GGTATTATCCTGAAGTTCGCGAAAA
AD	LPG2508	BC2	ADPlatinum2B04	TTGCAAAGGGGGAATAGATGTCTGG	ATCTTACGATGGATTAATGAGAAGG
AD	LPG2508	BC3	ADPlatinum2B05	ATTCAGAACACAAGAAAAATGGTGGATCC	TCCGGACGCTCACCATCTAAGCCTG
AD	LPG2509	BC1	ADPlatinum1B15	ATTGGTTGTAAACGCAAGTCGTATA	GCGAGCTTTGGGGTGGTTTGAGCTG
AD	LPG2509	BC2	ADPlatinum1B16	GAAGGAAAACGTCGCAGACCCCTAG	CTATACCACTTCGGTGGGATTCGAA
AD	LPG2509	BC3	ADPlatinum1B17	TTATAATAATGTCATAACCTGGGAC	GTGCGTCGGTTTTCTAGAGGAAGCG
AD	LPG2510	BC1	ADPlatinum2K14	CTGCTGATAAAGTAACATAGCCAGT	TCGCGTGGTTTTTCCCCTATTCTGT
AD	LPG2510	BC2	ADPlatinum2K15	CAACTGCTCAAGTGTACCAAGATAG	TCTCAGTATAAATCCTCGTACAATT
AD	LPG2510	BC3	ADPlatinum2K16	AGTAATATGCGAGCTGGCATATCTA	TAATTCCACAGTAGATGTGCAATCA
AD	LPG2511	BC1	ADPlatinum2L02	CCCTATCGGCCCTCGCCGGACGACA	CCGGGTTGGAAAGTCGGCGAGCTCG
AD	LPG2511	BC2	ADPlatinum2L03	CCTGCCGATATGTCAACTATGGAGG	TAGGGTGTCGTGTACAGCCGTCTCC
AD	LPG2511	BC3	ADPlatinum2L04	TCCATTATCACGCCTTTATGCTGAA	TCCTTCCGGGAATTATAGCTAATA
AD	LPG2519	BC1	ADPlatinum2P03	GCACAGCGGTTCTCAGAGCTTGACA	CAATTGCAAAGTTATATGGATAGGA
AD	LPG2519	BC2	ADPlatinum2P04	GAGAGTGATACTAAACATCATTAAG	GCATTCCAGTATAGCAACTAACTTC
AD	LPG2519	BC3	ADPlatinum2P05	AAAATAAATAATAGTAGCCAAGAGC	GCGGAACGGAGATACTGTGCTAGTC
AD	LPG2523	BC1	ADPlatinum2A18	GTTAGCCTCCGAACGCGTGCTTTCT	AGTTATCGACTTAACGCTTAGTGCG
AD	LPG2523	BC2	ADPlatinum2A19	CATATTAGCGATCAAAAAGGTGAGG	GTAGCCACTTTTAGTTCGCAAGGTC
AD	LPG2523	BC3	ADPlatinum2A20	GCACAACTGCCAAATGAACGCTAGC	GATTTCTGAGACTTATACAAATAAG
AD	LPG2525	BC1	ADPlatinum3D09	CGACTAATAATCCTTCCTTTACAAC	GGACGCATGGGTTCGAAGGGGGCCG
AD	LPG2525	BC2	ADPlatinum3D10	TTAAGTGGAACCATCCGAAAAAATA	TATTCATTCAACTATTATCTTAGCC
AD	LPG2525	BC3	ADPlatinum3D11	TAAAATAGCCATTCACAACTGAATC	GTGGATAGGTGTCTAGTTTACGTGA
AD	LPG2526	BC1	ADPlatinum1L09	TGGAAATGTTGTCGTCAAAGCGCTT	TACAGGTTCAAAGCTTTGGCATGGT
AD	LPG2526	BC2	ADPlatinum1L10	GACAAATAACTATGTCCTCCTGCTG	GTATAAAGGTTGAGACGTGGACGGG
AD	LPG2526	BC3	ADPlatinum1L11	CCTAGCGAGCCGCATCCCTCGGCAC	CGTTCTGATGCAGATGGCCATCACA
AD	LPG2527	BC1	ADPlatinum1K18	ATCAGTTATTGACCGCTTAACGTAC	TCATAAACGCATTGCTTTATGGAAT
AD	LPG2527	BC2	ADPlatinum1K19	ACCAGCTCAAGTGAGTTCATGTAAT	TTAATTTGGATTCTCGTCAATGCTC
AD	LPG2527	BC3	ADPlatinum1K20	GAATCGGCAATCGATTCCTCTAAAT	GTCTTTGTCCAGTTGGTCAACGTGC
AD	LPG2529	BC1	ADPlatinum2M04	AATCATCTGCTTCCATGCAGAAGAC	CAGTATAGAAAATTATTTGACGTGT
AD	LPG2529	BC2	ADPlatinum2M05	CACCGCCTGCAACGTAGGACTGCAT	TAACCCCGTAAGCAAAGAGCTGGGC
AD	LPG2529	BC3	ADPlatinum2M06	AAACAAATAAATAATAAAATGAGAA	TAGGGGACCTGATGAAGTCATGCAG
AD	Lpg0439_2	BC1	ADPlatinum3O14	TACTGATACGCGGGCATTAGAGCGT	TAGATATATTTTATAGCTGCAGTGT
AD	LPG2538	BC1	ADPlatinum3B15	ATCCCCAACTTGCCGAGTCGCACCT	CTCTGGTCTATTATACGTCAAATAT
AD	LPG2538	BC2	ADPlatinum3B16	TAATTGTGCACTTTTTAAAGGATCG	TTTTACCTTAGGCTATCGTTTTTTA
AD	LPG2538	BC3	ADPlatinum3B17	GGCATGAAATGATATCTATATGACA	CAAAACGTATTGCTCAGTAAGAAGA
AD	LPG2539	BC1	ADPlatinum1K15	GCAAATGTAGCGTGAACATCTTAAT	GCATGAATGGTGCGGTAGCGTAGAA
AD	LPG2539	BC2	ADPlatinum1K16	CATGGAGCGATATACAACGAGATTG	TGATAGATTTAGTTTTGCCAGGAAG
AD	LPG2539	BC3	ADPlatinum1K17	AGTGTGGGATACCAGCTACCGTTCC	TAATGCGCTCAGGCTAAACAATGCA
AD	LPG2541	BC1	ADPlatinum1F21	GTAGTCTAATACTCCGTTCATTTAA	GTCATTTAGATTAGGATGCGATATG
AD	LPG2541	BC2	ADPlatinum1F22	TTACTGCGTTTCAAGCAACACCTTC	GTGGCCTACGCCAAGCAATGAGGCA
AD	LPG2541	BC3	ADPlatinum1F23	ATGTCCCACTTGTAGGTTCATGATA	ATTTCAACTGTATGCAGAAAGTTTT
AD	LPG2541	BC4	ADPlatinum3I14	GTGAAGAGCACCACAAGTTTAAGTG	AATTCTGTACCGTGCGTTTAATGT
AD	LPG2541	BC5	ADPlatinum3I15	TATTCTCATGCAACTTCAATTGATC	TAATTTTGTCTAGTTACAGATTGAG
AD	LPG2541	BC6	ADPlatinum3I16	AGACTGACTGACTATGAAGACAAAG	TCCAAAGTAATCTTGACTAGCGGGC
AD	LPG2546	BC1	ADPlatinum2P12	ACTGATAAGGGACAAGTAACATGCG	TGTTCCTATTTGAATGAAAGTTGTT
AD	LPG2546	BC2	ADPlatinum2P13	GCTTGTCTAGTCCCTGCGTAAAACA	ATATTCATTTTTGCTTGTTTTTCCG
AD	LPG2546	BC3	ADPlatinum2P14	CAACACACATCTAATCCACGACGAG	CATGGTCGATAATAAGGGGATGCGA
AD	LPG2552	BC1	ADPlatinum1E03	GCAAATTTAATGACAATCAATAAAA	AGAGGATTAGGTATTCAGTGTTACTG
AD	LPG2552	BC2	ADPlatinum1E04	TGTTATGACCCGTAAATCTCCTACG	TTGCAAGTTAATAAGCTTTTGCCCG
AD	LPG2552	BC3	ADPlatinum1E05	GCAGTTCGCTAGGACATAAGAAAC	GTCCGATCGGTCTGACTGAGGCAAG
AD	LPG2555	BC1	ADPlatinum3K09	ACGCTAGCAGGTGATCAAGTGAAAG	CACCGGACAGTCCGGCGGGCTGAAT
AD	LPG2555	BC2	ADPlatinum3K10	AGATGATAGTTCTGGTCCCGTTCAC	CAATCCTGTTCTTCTTGTTCCAGCG
AD	LPG2555	BC3	ADPlatinum3K11	CGAAGTATGTTAACTTAGGATTTCT	GTCCCCGAGGAAGTGACTGCCAATT
AD	LPG2556	BC1	ADPlatinum3D01	ATGCACTGAAAGATCTCGAGAAAGA	GCCTCCGTTTAAATGTATATTTGCG
AD	LPG2556	BC2	ADPlatinum3D02	AACTAGTGTTCATGCATCTACTAAA	CTCTCGTTTATATAAAGTCGTCAA
AD	LPG2556	BC3	ADPlatinum3D03	TTCACTACGATGATAATAGATGTTG	ATTTCATTACTTAACTGTACTATTT
AD	LPG2577	BC1	ADPlatinum2M10	GACAATTAGTATGGTTGAAGTTATA	GTATGATAGGATCGTACTGCTAAC
AD	LPG2577	BC2	ADPlatinum2M11	TATTAGTACAAAATTGAGAAATGCT	GCTAACCTTTGATTGCGCGCGTACT
AD	LPG2577	BC3	ADPlatinum2M12	CGTGTCCCCGACAAACCCGAGACAA	ATTAATGGATACGGTTTATACTCAA
AD	LPG2584	BC1	ADPlatinum4A14	ACGTACTTGAATGACCTAAGCGCAA	GGCCCTGTGTTGTGCTTGTGTGCCG
AD	LPG2584	BC2	ADPlatinum4A15	GGAGCATTATGATACAATGAAACCA	ACCGATGGGTATAGGCATTTTAGGC
AD	LPG2584	BC3	ADPlatinum4A16	GTACATAGCTTACTATTGAACAATG	GGTGTGGGGGTGTTAAACGACTCTA
AD	LPG2586	BC1	ADPlatinum3C03	CTTGGGGGGGGAAACGTTACTAAGA	TACAACTAAGTTTTGTCGTTTATCC
AD	LPG2586	BC2	ADPlatinum3C04	GAATACTATGAATTTAATGCATCCC	CTTCCGCCACAAACTTACCTTATAC
AD	LPG2586	BC3	ADPlatinum3C05	AATGTTGAGCACGCCAGGTTGTCCG	CCTCGTGATATGAAGGAGTAAGCAC
AD	LPG2587	BC1	ADPlatinum3D21	AAACGAGGGCGGTATTCTATAAAAT	TGTAAGTTGTACGGCACCTTATCGG
AD	LPG2587	BC2	ADPlatinum3D22	CGTTTAATGACGTCTCTCCCCCAAC	TTCTTTCGATCGTCTTAATTGTTTT
AD	LPG2587	BC3	ADPlatinum3D23	TACAGAGCGCATTTTAAAATCTCTC	TGTGCATCTTTCTGACAGTCTCTTG
AD	LPG2588	BC1	ADPlatinum1P15	CCACTAACGAGTTAGGA	ATATTCTGCTTACGAATCATTGTCA
AD	LPG2588	BC2	ADPlatinum1P16	AGAAAGCTGCTTTGTACGGGTATGA	GTGATCTTCGTCCTTGACAATATGA
AD	LPG2588	BC3	ADPlatinum1P17	AATCGGAATAACTAACAGCAGCCGA	GTATCGCAGAGGCGCATGGGAGGCG
AD	LPG2591	BC1	ADPlatinum1B24	CACCAGCGTGGGGCGTTGTATAGGT	GCAGGCAGCACTTTCATTATAATCC
AD	LPG2591	BC2	ADPlatinum1C01	GATAGTGCTCCTGATTATAAACATT	TCTGGTTATTATAATACATTCACAC
AD	LPG2591	BC3	ADPlatinum1C02	AATCTCCAGGCCGCGAAAATCTGAT	TAACCTCTCACTTCTACTTATAGGT
AD	LPG2603	BC1	ADPlatinum2M24	TTACGAGCGCGAGGCATAATTCAAA	TTAGCGTGTATTGTCCAGTCACAGA
AD	LPG2603	BC2	ADPlatinum2N01	TAGACTGCCTATTAATGGTCTTCCT	TTTGTGAACTATGTTAGCCTAGCAT
AD	LPG2603	BC3	ADPlatinum2N02	CTCCAAATGAAACATCACGCGGGAA	TTATTGGGGACTAAATGGTAAGATA
AD	LPG2628	BC1	ADPlatinum2B09	CTGCTATAATCCCGAGGCATTGTCG	ACATTTCATTTGCTGCAATAGGCAT
AD	LPG2628	BC2	ADPlatinum2B10	TATAGAGAATTTCTGTATTTAGGAT	GCAAGACAGTACGTTCTGTGTTGTT
AD	LPG2628	BC3	ADPlatinum2B11	GTATTGACCATAAACAACAATCCAC	AACCGCTATGGGGAAATTGTGCAAT
AD	LPG2637	BC1	ADPlatinum3E05	CCATTCTTGACGGTAAAAGTGACCT	TTGAGATATCGAACTGGCACATGAG
AD	LPG2637	BC2	ADPlatinum3E06	CTTCGGTACCGGCTGACCCGTGTGC	TTCTGTCCATTATGGCGACCGTGCC
AD	LPG2637	BC3	ADPlatinum3E07	GTACCTACCGAAACCACCGTAAGAG	GTCGTTACGTTGGGTACCCAACAGA
AD	LPG2638	BC1	ADPlatinum3C22	AAGTAGTGACCGTGCCTCGTTTGAA	ATGCTCTTCACGTACCCATCTATCA
AD	LPG2638	BC2	ADPlatinum3C23	GGAGCGCCCTCTTAGACGGTGTCAG	TCGTCTACTTTGGTCAATACGCAGA
AD	LPG2638	BC3	ADPlatinum3C24	AAAAACTGACGCTCAAAATACCATT	ATGGTATTTTTATAAAGCGGTGCAG
AD	LPG2678	BC1	ADPlatinum1E24	TAACATCTGTATCGATAATGATTGA	TTTTTCTTCTTGATTACCATCGTAA
AD	LPG2678	BC2	ADPlatinum1F01	AAAAATACGAAGCGCTAATGATCAG	TTTAATCTTATTGCTTCCAACTTAT
AD	LPG2678	BC3	ADPlatinum1F02	AATTCAAAAACTTCCTGGCATAAAA	TCCATATTCTTTTTGTTTTTGTCTC
AD	LPG2692	BC1	ADPlatinum3L01	CGTCGAGTTTTCTGCCTCTTAGCTT	TTGTGGTATCTTCTAGAAGATTTTA
AD	LPG2692	BC2	ADPlatinum3L02	AAGCCCCGCCCTCCGTCTCTCTTGA	GAATCATTAATCAAGGTTGTGTCAG
AD	LPG2692	BC3	ADPlatinum3L03	TTCCACATTTTAATCAGCTGGAAAC	AGGAATACTGCCAGCCCACTCCGGC
AD	LPG2694	BC1	ADPlatinum1P12	ACGTACCCGACGATTTAAACAGAG	CACCGTACTATACAGGATATTATT
AD	LPG2694	BC2	ADPlatinum1P13	CTCTAATTTTGCATTTATGTACTTA	GTGATATGACAGTTCAATTTGTCGT
AD	LPG2694	BC3	ADPlatinum1P14	TAGTGCAGCGTAGGTTTCTCGTTTA	TTGCTTTTCTTATCACTGTTTTAGC
AD	LPG2720	BC1	ADPlatinum2B21	TCTTGTTCCTCCGATAATACGGGAC	AAACGAGGGGTGTGGCGGCCTGTG
AD	LPG2720	BC2	ADPlatinum2B22	AGTTATACACAACTCATTCTTAATA	TCCGGATGAGGAATACCTACATCGT
AD	LPG2720	BC3	ADPlatinum2B23	TCGTTCTGACGCTCAATACATAATG	TCTTAAGGGCAGACATGTTGCGTTT
AD	LPG2744	BC1	ADPlatinum2G17	CCTAAACGGAAAACCAGTCCGTATT	AAGTTTTCATGATTGTCGTGCCCCG
AD	LPG2744	BC2	ADPlatinum2G18	GAAACGCGGCAAAATTCTACAACAA	CCATTTTACATGCCGCACAATCGTT
AD	LPG2744	BC3	ADPlatinum2G19	TTAATAGTCTGGGCACTCATATCGT	GCGAAGCTTTGCATCCGAGTAAGGT
AD	LPG2745	BC1	ADPlatinum3L16	AAGAGTAAGTTAAAATACATTACAA	TCAGTACGCCGGCTAGTGATCAGCG
AD	LPG2745	BC2	ADPlatinum3L17	CACACCTTACGTAATGAGCTCCCAG	ACCCGTATCGCTGCTGGTAACGCAC
AD	LPG2745	BC3	ADPlatinum3L18	GAAATAACCTCAATCTATACTGAGA	TGCAGGCGGGCCATCGGTCGGTAAG
AD	LPG2759	BC1	ADPlatinum2C12	AAACCAGGTTCTCAAGCACCTAAGA	GCGGTGGCATGGAGTCTGTAAGTTG
AD	LPG2759	BC2	ADPlatinum2C13	TAAATATCAGCTTCGTAGGCTAGTC	CCCTCATAAAGAAGTCAGTACCGGA
AD	LPG2759	BC3	ADPlatinum2C14	CTACCGGATACAGTCACAAAACTCT	TTGCACAGCAGGAAGCGGGGTCGGG
AD	LPG2762	BC1	ADPlatinum2J21	TAGTAAGGCACCTGAGGATTTCCCA	TAATTATCCAAAGTGCTGACGACTT
AD	LPG2762	BC2	ADPlatinum2J22	AGAATTCGTTCATGGGAATCATTTA	GGGGGTGGGCCTGGGTGACGGGGCG
AD	LPG2762	BC3	ADPlatinum2J23	GTCCCACATTAGATTTAAGGTTGCT	TTACTTTCGCTAATGTGTATTTTGA
AD	LPG2788	BC1	ADPlatinum3M24	CCCGCACTTCCATCTGCGTAGACTG	TTTATAGGAGCGGCGTTCAACATCA
AD	LPG2788	BC2	ADPlatinum3N01	TTTTGATTTAATAATCAAGTAGGCA	TAAGATTGCCTGGCGGGTGGGTAGT
AD	LPG2793	BC1	ADPlatinum3G20	CGGTTAAAGTTGGAATAAGTACCGC	CACGTTTGCCATTACACTAATTTTG
AD	LPG2793	BC2	ADPlatinum3G21	TGGTTTAAAAGTTGGACCAGGGCTT	AGGTACCTGATCGGACATTATAATA
AD	LPG2793	BC3	ADPlatinum3G22	ACTGTCATATCACAAGTATAAGTAG	AAGGTTGGCAATGGCGGAGGTGCCA
AD	LPG2804	BC1	ADPlatinum2J24	AATGTTACATAGTTATATCGTCCCT	TGGAGGTTAGGTGGCTAGCTTCCAC
AD	LPG2804	BC2	ADPlatinum2K01	GGAAGGTACATAGGATCAAAAATAC	TAAAAAATCACCCATGGGTAGGGCG
AD	LPG2804	BC3	ADPlatinum2K02	TAGTGCGGAAACAAGGGTAAGACCA	GCTCATACGTTATGTAACCTGGTCC
AD	LPG2806	BC1	ADPlatinum2H05	CCTAGTGTCAAAATGCATAAGTTTT	CATCGAGAGATGTACAACCTACTGA
AD	LPG2806	BC2	ADPlatinum2H06	TATGTTATAGCCGAACTGTATCGGG	CGAGCACATCTCCTAGGCCTCCTGC
AD	LPG2806	BC3	ADPlatinum2H07	TATGTATAAACGTTCATAAACGAAA	AAGTGATTGATGAATAGTTCCTGGC
AD	LPG2813	BC1	ADPlatinum2O12	TTATAGGCCGAGCAAAAAGTAAAAG	GCGGGCGGAGCGGGGGCGGCCACCC
AD	LPG2813	BC2	ADPlatinum2O13	TAACTCATCATAGAAATTATGAAAA	GCCGATGCCATTAGGATACCGACTA
AD	LPG2813	BC3	ADPlatinum2O14	TGAAGGGATAATGAAATCAATAGAG	ATAGACCTCGGGAACTTGGGCTACT
AD	LPG2815	BC1	ADPlatinum1C15	GCATTTATAAGGTGACATCGGTGAG	CAATCGCCTATTCTCGGGTTGTTTT
AD	LPG2815	BC2	ADPlatinum1C16	TTAGATGGGCCACAGATTCTCAAGG	TCTGTTGGACTTTGGTGTGGTTTGG
AD	LPG2815	BC3	ADPlatinum1C17	TGTGCTACCATAGATTCCATAAAAA	GATGGTAGGGTTCTACTTTGATTTG
AD	LPG2826	BC1	ADPlatinum3A08	TGCGACACCAAACACCCCGAAGTAG	AACATATACATCGAACCTCATAAAA
AD	LPG2826	BC2	ADPlatinum3A09	AAGGTAAGAGACACGGTGAAACACA	TGGTTACTTGGCAATAGCTAAAACT
AD	LPG2826	BC3	ADPlatinum3A10	CTGAAAAGCCCGCCATAAAATATCA	GTCCGGAAAAGGGTACCTTCTATTG
AD	LPG2828	BC1	ADPlatinum1I12	AACCGGGTCCTTACAACACAGGCGA	TACTGTGCCAGCGTACCGGTAAGGA
AD	LPG2828	BC2	ADPlatinum1I13	CAAAACTTTTCGAATCCCATTACGT	GAACTAAGAAACATTAGACGCAAGT
AD	LPG2828	BC3	ADPlatinum1I14	TGGTCCATGAGAGGCTTCCTTAATA	GTACCCAATTATTTAATTATTACAT
AD	LPG2829	BC1	ADPlatinum3F24	AAAAGTTCCCATTATAATACCACAT	GGTATTTACACAGTAACACTTGTCT
AD	LPG2829	BC2	ADPlatinum3G01	TGTGGGACGCCTATATATTTATACG	GCCTCTTGGGAATCAGAGTACAATC
AD	LPG2829	BC3	ADPlatinum4A17	ACACCACGTTTCGCTTCCATTATAA	CGGTCGACCTAGAAAACTACAGGCA
AD	LPG2830	BC1	ADPlatinum1F15	TCCACGCGTAGACAAGCAAAGTCC	TCGTTCTTTATGTATTCAAATTTTT
AD	LPG2830	BC2	ADPlatinum1F16	CCCTCGCCCTGAGAGTGCTCTCGAG	ATGGCTCAATAAGAAAGTGCGTGGT
AD	LPG2830	BC3	ADPlatinum1F17	CACGTAGTTAAAAGGCTACTTAACA	TGTGTCTTCTTTACATGTGAGGTGT
AD	LPG2831	BC1	ADPlatinum1G21	TATCATAAATCCAGAGCTGAACACG	CCATTAGATGCAATATATCCCTGAT
AD	LPG2831	BC2	ADPlatinum1G22	GAGTGCAGAATAGGGCGGATGGTAG	TGTTTCGACTCCAACGTGACGGGGC
AD	LPG2831	BC3	ADPlatinum1G23	TTCAAATCAGCAGTACTCTTAAGTA	CACGTATTTATCATAGATTTTAAGG
AD	LPG2832	BC1	ADPlatinum3G15	GTATGAGCGAAATGATAAACCACTT	CTTATACAGACGTTAATATAATTAA
AD	LPG2832	BC2	ADPlatinum3G16	TATTTCACGAGACATACTGTTGATA	GTTTTGGGAGCACAACTTATCCTT
AD	LPG2832	BC3	ADPlatinum3G17	TGGAACATTACAATGTTGCTCGCAT	TAAAATGCGTTACCCGGCCACGGAC
AD	LPG2844	BC1	ADPlatinum2G20	ATGTTGGAACACCACGTACTTTGAT	CGCTTGTAGGGTGGGGGGTGCCTAG
AD	LPG2844	BC2	ADPlatinum2G21	GCGTTTTAGGTGAAAGCTAAAGGAA	GATGCTGGCACCCGGTCGAGGCACA
AD	LPG2844	BC3	ADPlatinum2G22	CTGGGAAGACCCTGGCCGATATAAT	TGCGGAACCAACGCGGGACACACGA
AD	LPG2844	BC4	ADPlatinum3K15	TAAGCCCGCGCAGACTCCCGCACCC	TTAAACCTGTCTTTTTAGTACTCT
AD	LPG2860	BC1	ADPlatinum2A12	GCTCAGGAATGTAAGTATTATCTGG	ACACCAGATAGCTCCTGTGGTTATC
AD	LPG2860	BC2	ADPlatinum2A13	GCGATTTCAGCGACGCTTCTTGCGA	CACTACGTTGTGTGTCTCGCGGAGA
AD	LPG2860	BC3	ADPlatinum2A14	CTGCCAGACAGGAGACCCTGCGATT	GGTGGTTCGATGGGGGGAGTGAGGT
AD	LPG2862	BC1	ADPlatinum2N06	GATAACTATGACTGTCTGAACTATT	CAGTTGCTTAAGATTCCACTCGGTG
AD	LPG2862	BC2	ADPlatinum2N07	AACTGAATAAAATGTAAACGCCTAG	AGCCTGAAATATAACTGTGTTAACA
AD	LPG2862	BC3	ADPlatinum2N08	CCCTACTCTAATTCTGGGCTACTAG	AGTGTATAATTGTTTGACTACGCCT
AD	LPG2871	BC1	ADPlatinum1N06	GAAGTGAGTATCAGAAAGCATATCA	CAACGTCGGGTATTTAACTAGTTT
AD	LPG2871	BC2	ADPlatinum1N07	TACCCAAAGTACTTAAGAGCATGAAC	AATTCTTTTATGGTTACGGTATGCG
AD	LPG2871	BC3	ADPlatinum1N08	ATACAAGTTACGAAAAAAGTTAAAA	ACGCCCTTCTATTATTGGTTTTCGG
AD	LPG2874	BC1	ADPlatinum2H14	TGAGATACCATCGTACATTGAACAC	ATGAGAGCTTCTCCACACTCTCATT
AD	LPG2874	BC2	ADPlatinum2H15	CTTGGGTTGCGAACTGTTTCAAGCT	GCAGGAGGTATCGTGTAACGAGCGA
AD	LPG2874	BC3	ADPlatinum2H16	GAGTTTGACTACCCACACTTAATCT	TAAGTAAGTATTTAGGTGGAGCGCT
AD	LPG2879	BC1	ADPlatinum2N18	AAGCTGATATTACATTACTGTAGTG	CTAAGGCGCCGGTCACGACGGCAGG
AD	LPG2879	BC2	ADPlatinum2N19	AACCATCTCAATGTATTCACGATTA	GTAATCATGTGCACCAGTCCATACG
AD	LPG2879	BC3	ADPlatinum2N20	TGATCATAGATGGGCAACTAAAACG	CGTGGGCAAATAGGGCGCTCGGGGC
AD	LPG2884	BC1	ADPlatinum1H09	AATAAGGTTGCAACACCCCCTATAT	CCGGGGCCAGAAGGGGAAAATTGCC
AD	LPG2884	BC2	ADPlatinum1H10	ATCCAGTGACTCTGACAAGTGTGGC	GAGAGAAAAGGCTGCGTTGGGTGGA
AD	LPG2884	BC3	ADPlatinum1H11	CTTATTCCATTTCGGAATTATCTGT	TTTTACTCGATAGCTCTAGCGAATA
AD	LPG2885	BC1	ADPlatinum3P05	TTTCACCCAAAGGGAAGAGTCGATA	AACGCGAAGGATTTACACCACTCGG
AD	LPG2885	BC2	ADPlatinum3P06	ACGAGTACGTACAACCCCCTGCATA	TCGAACTAGGTGAGTCGGCGAAAGG
AD	LPG2885	BC3	ADPlatinum3P07	ACACACCAACTACCCCAATTATTTG	ATGTTGCTGATGGTCATAGTATACC
AD	LPG2888	BC1	ADPlatinum3H15	GAGAATGGAATAATTTGTACGATAA	TGTAGTAGTTTGCTTCTAAAGTAGG
AD	LPG2888	BC2	ADPlatinum3H16	GCAAACACTGCACGTTCGAGTGGAC	GTGCGGCTGTGACAGTGTCAGACTA
AD	LPG2888	BC3	ADPlatinum3H17	CCATAATTACACTTAACGAATTGCA	AACGATGTGTGTCATGCTAAGTGGG
AD	LPG2907	BC1	ADPlatinum2F18	CGTTCATCGCAAACCCAAAAAGCGC	TTTATTCCATGCGCGCTTCAGACTC
AD	LPG2907	BC2	ADPlatinum2F19	CGCCTCCAGCCACCTTCGCCCTGTC	CGGGGCTAGGCAAAGAGCAATTAGG
AD	LPG2907	BC3	ADPlatinum2F20	GTCCCGTATTTGCATTGAGGGACGC	GGTTGCTTTTATCACGGCCTAATTT
AD	LPG2911	BC1	ADPlatinum3B12	TCCTTCTTCTATAGTATTGCAATTG	GCATCGAATTATGTTCATGTAAGGG
AD	LPG2911	BC2	ADPlatinum3B13	ACCGAGCTGACATTCACGGAGGAAG	CAAAAGCAAACACACTGCCCTAAGA
AD	LPG2911	BC3	ADPlatinum3B14	GTACGCGCACCAATCGGAGATGTCC	CAGTTTAACTTGGGCTGTTTAAAGG
AD	LPG2912	BC1	ADPlatinum2I21	TTTTCATAAAGCGAATAGCACTGGT	TTTCTTGTCTCATTCAACTCCCTTT
AD	LPG2912	BC2	ADPlatinum2I22	AAGACAAAAGGTAGAAATGCATATA	ATGCTTACGATGTAATTTAACCAGA
AD	LPG2912	BC3	ADPlatinum2I23	AAACTATGTTTGCCAGAAGGCCATC	CATGGGGCGCAAGGACGGGGGGCGG
AD	LPG2936	BC1	ADPlatinum3N10	TCGCGTATGGTAAGGACTAAAAGTT	GTCGATAATGAAGTAGCGCAGGCCC
AD	LPG2936	BC2	ADPlatinum3N11	CACGGATAAAAACATTTTTTAGAAT	CGCCTGGCGGCGGGAGAGACTGACC
AD	LPG2952	BC1	ADPlatinum2F15	TAGCCCCATGAAACCACCAATTATT	ACCGCGTTCTATTTATTCCTCTTCC
AD	LPG2952	BC2	ADPlatinum2F16	TAAGTTAACATTCTGCCGCCCAAAA	TTACAAGTCCCCGGAGCTCTCCGAC
AD	LPG2952	BC3	ADPlatinum2F17	AAATTGACGAAGAAACTGAAACCAT	TCAAGCAAGGAGTGTGAGGGTTAGA
AD	LPG2999	BC1	ADPlatinum1C18	CCCCCTCATACTGAATCACGGTATC	GTTCATGCCCTCAACATGGTCTGGA
AD	LPG2999	BC2	ADPlatinum1C19	GAAAACCGGATCATGGTCGAATGGG	GTCATCGAAGGGCTTATTTCCTCCT
AD	LPG2999	BC3	ADPlatinum1C20	CACATGTGCTAAATAAAGAGTATTG	GTTTCTCGACAGAACCGTTGGGCCT
AD	UB	BC1	ADPlatinum3O13	ATCGAGTCGTGCAAACTGGAAGAAA	TTAAATGATTATTCCGTATGGTATT
AD	DOTA	BC1	ADPlatinum4N19	GCACCTACCATCTTCCATATATGCC	AGAATCCAGCGGACGGTCATCGGCC
AD	DOTA	BC2	ADPlatinum4N20	AAACGCAAATAATAGTAAACAAAGT	ATGTGTTTGTTACTGACTCGAGTAT
AD	DOTA	BC3	ADPlatinum4N21	TACTGAGCCAGGACTAAAAATTTTG	CATAGGCTTGTGAGTCGATAATAGT
AD	DOTB	BC1	ADPlatinum4N16	GGCAAGGAACCCATTCTCAGATCCA	GGATGAATATTAAACGCATCTTCGA
AD	DOTB	BC2	ADPlatinum4N17	GATATAACATCACAATCGACATTTT	TGTTGGCGCACCCTAAAGTTGCCTG
AD	DOTB	BC3	ADPlatinum4N18	TAAATTCTCGTTATTGAGTGTCATA	GGCCTCTTCTGACGCCGTACTGCTC
AD	DOTC	BC1	ADPlatinum4N04	ATAGTCAGTTTACCAATACGTATTC	CCCTCAGTACCTAGATTACATATCG
AD	DOTC	BC2	ADPlatinum4N05	ACGTTGCGGTGGTAATTATTAGGAT	TAGCATCCATAACACAGTATTATAG
AD	DOTD	BC1	ADPlatinum4M20	AGAGAACTGGAAGACGTCCATTCCA	GGTGGTTGTGGTGCTGTGACGGGGG
AD	DOTD	BC2	ADPlatinum4M21	CAAGCAAATGGGTCTTTGGAGTGGT	TTTCTCAAAATGTAGCTTGTAATGG
AD	DOTD	BC3	ADPlatinum4M22	CTACGCGGCTTACCCGGACGTTATT	ATAGTAAAACTTGTGGGCCGGCGCG
AD	DOTE	BC1	ADPlatinum4M11	CTCATATAGAATTTAAACTTCTTCT	ATCTTCAAAAAACGTGTCTGTTCTG
AD	DOTE	BC2	ADPlatinum4M12	AGTACCAAAGCACGAAGGTTCAACC	CACTGATCTGATCTGTGCGTGGATA
AD	DOTE	BC3	ADPlatinum4M13	TACACATCGCAGATAACTAATACAG	TTCACATCGACTATAAATCTTTTGT
AD	DOTG	BC1	ADPlatinum4M23	ACGGGGACGATACATTATCATGAAA	GATATCCTGTTCGTTGTCTTTAAAC
AD	DOTG	BC2	ADPlatinum4M24	CATAAAGGATAGAATTGGCCACAA	GGGAGTTATGCGATCACTCTCACAT
AD	DOTG	BC3	ADPlatinum4N01	ACAGACATTCAGAAATACGCGACCA	GCAGCCTATTTACTTCCCTTTAGTA
AD	DOTH	BC1	ADPlatinum4N13	TGCTATGAACCAAGAATAAAGTATT	ATTGCGGTAAGCTGGGCCCAGGTGA
AD	DOTH	BC2	ADPlatinum4N14	CTGAGCTATAGATTCCTGCCCACTG	CATCGTCTAAGCGTAGCTCTTAACC
AD	DOTH	BC3	ADPlatinum4N15	TTGTCATTATTTAGACAAAACAAAA	TGTGTCCATAATTTCCTAGACCCAC
AD	DOTI	BC1	ADPlatinum4M01	CGTGGCCACCAAGTATATTAAAGCA	CTAGAACGTTGCTACGTATAAAGGT
AD	DOTI	BC2	ADPlatinum4M02	CTTTCAACGCAGATGGGCGAACAAC	CTTTCTCACAGGTGTGCCATTGTTT
AD	DOTI	BC3	ADPlatinum4M03	TTGCTGTGTTCTGTTACCAATGATA	GCCCCTTCTATGATTAGGCGGTTAA
AD	DOTJ	BC1	ADPlatinum4M08	ACCTCCTCCATAGAACTGTGATCGA	GATAAACCTGGGACTAATACACTTT
AD	DOTJ	BC2	ADPlatinum4M09	ATGTTAAAACTACTTGATATAACCA	GAGGGGACACAATGAGGGATAGCTG
AD	DOTJ	BC3	ADPlatinum4M10	AAGAAGAGTGCACTCCAGAATTAAT	AGAAGCCACCCCCTGGGTATGTCTG
AD	DOTK	BC1	ADPlatinum4M17	TAACAGAACAACATTGTTATGACAA	TTTTGTCTTTTATCCTTATCGGTTA
AD	DOTK	BC2	ADPlatinum4M18	GCATATCTTATGACTTAAAAAACGA	TGGTAAGATTTTTTCTGACGTTAGA
AD	DOTK	BC3	ADPlatinum4M19	CAGGCGGACATCGCATTACTAAACG	AGGCGAGGTACCTCTAAATCTCTTT
AD	DOTO	BC1	ADPlatinum4M06	TTAAAAGGTGTATCTTCGCACTGTC	CTAATGTTTGGTGAACGGCTCGCGG
AD	DOTO	BC2	ADPlatinum4M07	ATGACACGTTAAAAAACGTTACAAC	TTTAACGCTTTTAATGTAAGAAAGC
AD	DOTP	BC1	ADPlatinum4M04	CATCCGAAGAACGATAATAGTTAGA	TTGGGATGTCTCACGATGCTCAGCC
AD	DOTP	BC2	ADPlatinum4M05	GTGAGGTACACCCCGAAGATGGGAA	TTACCTAGTGGTCCTTCAACGTTGT
AD	DOTU	BC1	ADPlatinum4N10	AAAAGTTGCAGTAACGCTAACGCAA	GTTTGCAAAAGCCTATACACCATTT
AD	DOTU	BC2	ADPlatinum4N11	CAAGACCAGTGGAATTTAAGTACAT	TCAGCTTTGCTTCATTGGTATCAGC
AD	DOTU	BC3	ADPlatinum4N12	TGTATCAACTATGCGGAGGCGCATA	TTTCTACTCTAACCCAGTGCGTGCA
AD	ICMF	BC1	ADPlatinum4N09	CGATCACCATGTAGAAAGGTAAATG	CGTTTCGCCTAATAGAGTTCAAGCG
AD	ICMT	BC1	ADPlatinum4N02	CCTATAAAATGCGAATTGCGCGAAT	TTGAGATGCCTATAAGACGTAGTTG
AD	ICMT	BC2	ADPlatinum4N03	ATGTTGCGAAAGAATACAACGGCAA	CACCACAGTCTATACCAGATCCTAT
AD	ICMV	BC1	ADPlatinum4M14	ATTAGGTTAGAAAGCTTGCTTAGTC	TCCAAAATGGGGTCCTTCGTTAGTC
AD	ICMV	BC2	ADPlatinum4M15	AATGACTGCCCGGGAGATAGCCCAC	GTCGATTGCCTTCTTCGAACTTCCC
AD	ICMV	BC3	ADPlatinum4M16	GTAACGGGGCCATAGAAATAAAAAG	ACATGTATGGCTCCGGTCCGAACAT
AD	ICMX	BC1	ADPlatinum4N06	TTCCCAAAGCAGGACTATAACTCCG	TTGTTTGTCAAAGGGTGAAGCTTTA
AD	ICMX	BC2	ADPlatinum4N07	CAACCGGTATAATTGTAAAATTGCA	AAGCCTTAAACTTATAAGCATCAGA
AD	ICMX	BC3	ADPlatinum4N08	AAGCCAAACGAGGCGATTTCAAGTG	GGTAAGCAGGGAAAGTATTGCTGCT
AD	LPG0439_92_349	BC1	ADPlatinum3H20	CAGAATCTAGCAACAACAGTGCAGA	CAGCCTTTACCTCTATTGCATCCTA
AD	LPG0439_92_349	BC2	ADPlatinum3H21	CGGGGGACAGAATATTCAGACATAT	GCGTCGGGTTTTAGACCGTGCCACC
DB	LPG0945	BC1	DBPlatinum1J18	ACAGTGGCCTGGTCTGATAATATTC	AGCATTCGCTTACATGGGTATTCGT
DB	LPG0945	BC2	DBPlatinum1J19	CAATTAAATGAACTCAAATAGTTTT	TAGTAATTAATCATATTAGCTTTCT
DB	LPG0944	BC1	DBPlatinum1J14	GGACAAAATGTGAGTGGTGAGCTGT	TACCTCCAGGGTCTAAGGCGAATCT
DB	LPG0944	BC2	DBPlatinum1J15	CGTCGCCAGGTAAGAGGATTTAAAA	GTCAGGCCCCAGCCTCTTCAAACTG
DB	LPG0944	BC3	DBPlatinum1J16	AAAGTAGATATATCCCCCAATCTAG	TGGATAACATAGTGCGTGTTTTCGG
DB	LPG2344	BC1	DBPlatinum2M14	TACACATAGTACACGGAATCAACAG	ATTATCCCTTGCTCGTTTCGCCCAT
DB	LPG2344	BC2	DBPlatinum2M15	TGCGGTTAATAGTAACTGCCTATCG	CTATTGCTATATATTAAGATTCGAA
DB	LPG2344	BC3	DBPlatinum2M16	CAAAACCCATAGGAACTAATATGAT	GATAGATCTTGTGGAATATAATTGC
DB	LPG2148	BC1	DBPlatinum2I11	ATACTATCCCTTTTTGTAAGCTCCC	TAGGTTTGCAGTTGTGTGCGGGGGA
DB	LPG2148	BC2	DBPlatinum2I12	GTCCATTCAGGAATCCAGGTGTTAT	CCGTAAATAGAAGGAATTCTCTTAG
DB	LPG2148	BC3	DBPlatinum2I13	ATTGATCCCGCTGCTCCTGCACTCT	ATCACAGCAGACTTTTTAACATCTT
DB	LPG1803	BC1	DBPlatinum3N20	AAGCACCTAAACCCCTATACGTGCT	CAATGCTTAATGGAGTGAACCTGTA
DB	LPG1803	BC2	DBPlatinum3N21	CCCTTTGCGCCCCCGGGATGGTCTA	CTACCATATACTTCCTTTCATTATG
DB	LPG1972	BC1	DBPlatinum2G21	GTTGCCAATTTGCATTGGAGCGCCT	ACCTCTCGTAATGGTATCGTTTTCC
DB	LPG1972	BC2	DBPlatinum2G22	ATCATGGCGGCGGACAATCCTCCGT	TCTTGTTTGTATAAAGTGTCGTCAA
DB	LPG1972	BC3	DBPlatinum2G23	AAGAAAAAACAGACAATTCACTTTG	GATTTTCGCCCGATCCCCATGATTA
DB	ICMR	BC1	DBPlatinum3K18	TCACTATGATTAACTATAATCCCTG	TCCGTTCTATTTTCTTGGCACGCGA
DB	ICMR	BC2	DBPlatinum3K19	CGGAATGATTTCAGCAGCTCCTATA	AACAGTCGTTGTATTCTGGCTGTTA
DB	ICMQ	BC1	DBPlatinum3K16	TCTTCAGACACAACAATAAATGCAT	CAAGCTATCATGTCTCGCACCCGTT
DB	ICMQ	BC2	DBPlatinum3K17	CTAACCCATATGTTATGTATATCCT	TGTCTTTTTATTAAAGAATTGGCAT
DB	ICMW	BC1	DBPlatinum3K23	GTTCACCTATGGTGCCCGGTTACGG	TATTGATTATTTAACTTATCGGGGG
DB	ICMS	BC1	DBPlatinum3K20	TTCAATGAAAGCTTAACTAGTTAGA	CGCTTTCTGATTTATCAGTTAAAGT
DB	ICMS	BC2	DBPlatinum3K21	CCCTAGTCTAGGATGTTAGGTGTTC	ACGCGTTGTTCGTTCTTTCGTCTGG
DB	ICMS	BC3	DBPlatinum3K22	TTTGGCCCAAAAATTTAGGGGACTG	GCCCTCTATTTCTTTGGGTCCTGGG
DB	LVGA	BC1	DBPlatinum3L01	TACTTCTCGCGATCCCTGGAAACTA	AATTATAGGGATCAGCAGCCACGTC
DB	LVGA	BC2	DBPlatinum3L02	TTATGTTCCCGAAACATGAACACCG	AATTGTGTAATTTCGGTTGAGTGTA
DB	LVGA	BC3	DBPlatinum3L03	GAACGCTGAAGTTTGTTTACAAATG	ATCGAGGATATCTCGGTACTAGGTC
DB	ICMG	BC1	DBPlatinum3K09	TCAGGCAAGGATATGTGTAGAGCAT	CATGCGGCGGGGGGACGGAAGGAGC
DB	ICMG	BC2	DBPlatinum3K10	TAGCATCAAGTACCCGAGAAGACAT	AGGAAGATCTGCAGGTACTCACCTT
DB	LPG2718	BC1	DBPlatinum3E01	ACTCAGAAAGGTTAAATGACTTGGT	CCGTCAAGTAATTTTTAAAGAAATG
DB	LPG2718	BC2	DBPlatinum3E02	AATTTAAGATAGAACAGACTCAGTA	CTATTTCGATTTACCATCTATGTAA
DB	LPG2718	BC3	DBPlatinum3E03	CTGGCGTAACAACAAAATCACGAGA	TTTAGGCTTTTTCTTTTTTAGGCAG
DB	LPG0439	BC1	DBPlatinum3M05	AACACGGAAACTTCTAAGTTATAAT	ACTTGATGAGGTCAGTTTTATATTG
DB	LPG0130	BC1	DBPlatinum1B22	CCCCCTTCTTTAGCAACGAAACCCT	ATGTATTCACTCGATGTACTATCGA
DB	LPG0130	BC2	DBPlatinum1B23	TCTTGATAATGCTAGAAAATTGATA	TCCTTCAATGATCGAGTCACGTTAA
DB	LPG2149	BC1	DBPlatinum3O06	TGTGATAACTTCGATTTCTTAGGTA	TCAAGTGATCAAATTCAGTGTGATT
DB	LPG2149	BC2	DBPlatinum3O07	TGACCCTCGATGAGGTAGAAATGT	AAGGTTTTGCTTTACAAACAATTTA
DB	LPG2149	BC3	DBPlatinum3O08	TGGGACGCCTCATCAGGTTTTAGCG	AGTTGATTAATTGTTCTCTCTTAT
DB	ARL2	BC1	DBPlatinum3H09	GCCGTGTTAAGCATCTCTTCACACT	GCCTAGTAATTGACCGGTTTATTAT
DB	ARL2	BC2	DBPlatinum3H10	TCCGTTAAAATCGAACTGTCCCATT	TTCGGCTTTCTCCAGTTCCCATTGA
DB	ARL2	BC3	DBPlatinum3H11	ACAACCACCGGCCATAAGAGGGACA	ACAGTTTATTTTATTCCCCCCTATA
DB	BCL2L2	BC1	DBPlatinum3J08	AGGTACGGAATAAGCTCGACCTACA	ACTTCAGCCCCTTGAGCTAATCCGT
DB	BCL2L2	BC2	DBPlatinum3J09	CCTGTCCTCCTATAGCTTCTCGCAA	ATCGGCATAAATTCCTTGTACGATC
DB	BCL2L2	BC3	DBPlatinum3J10	AGTACTAACTTCATAACAGCATATT	TCCACTCGACTGATCTAACTATCAC
DB	BNIP3	BC1	DBPlatinum3J11	CGTAGATAAAGTCAAGTAACATCAG	CATAGGAAGGAATTTGATCGTGGGC
DB	BNIP3	BC2	DBPlatinum3J12	GAAAGTACTAACATGGTTGTTGAAG	ACAGCTATCGGATATTCTTAAGCTT
DB	BNIP3	BC3	DBPlatinum3J13	ATTGTCGCCTAATTAATGGACAAGT	AATTAATTCAGGATTCGACGTTTAG
DB	BTG1	BC1	DBPlatinum3J14	ATGAATGATTTATTCCATGGTATTA	ATGTTCTTTTTCATACATTTATTTA
DB	BTG1	BC2	DBPlatinum3J15	ACGTATAAGTATCCATTGTAAAGAA	TGAGATGCACAACGGAGTCCCTACT
DB	BTG1	BC3	DBPlatinum3J16	TTCATGTCGCATTAGGTTACTATGC	TTATTTAGTGGTGGTGATCCATTTC
DB	CCND2	BC1	DBPlatinum3J17	GCTCCTTAAGCCGTCCGCGAGAGAC	TTCGGTTGTGACGTATAGGAAGGTA
DB	CCND2	BC2	DBPlatinum3J18	CTATGCTAATCGACGAATCCCCATC	GTTAGGGTCAAGGCGTGGTCGTCTT
DB	CDK4	BC1	DBPlatinum3J19	ATCATGGAGGCCTGACCATTATACA	TTTGGTCTTAGATGGATTGTAGAAA
DB	CDK4	BC2	DBPlatinum3J20	GACAACAAAACATAAATCAGACACA	TTCGCGCCAAGTGCGAATTTTGCCT
DB	CDK4	BC3	DBPlatinum3J21	AAACTCCCCCACTCGAGATGCCATC	AGCGCCATATATGTTTCTAAAAGAA
DB	CDK6	BC1	DBPlatinum3J22	GCGGAGTGAAGATTATCCAAAACTT	TCTGTTCAATCCGGACGCATACTAT
DB	CDK6	BC2	DBPlatinum3J23	AATAATAGAATGAAAGTAGAGATCG	GTAGCTTCAATACTGTTATGAATTT
DB	CDK6	BC3	DBPlatinum3J24	TTTTCTATACTCGTTAAGTCTCAGG	CCAGTTATTTGTATTATAATCTAAT
DB	EXOSC1	BC1	DBPlatinum3K06	ATATTATCGCAGTCGTGACTTAGTG	TAGGGTATAGGGTTTATGGCTTGGA
DB	EXOSC1	BC2	DBPlatinum3K07	AAAATGAATCTACAGGAAATTATAT	CTACGATGACCGTCTTTTCTAGGCT
DB	EXOSC1	BC3	DBPlatinum3K08	TAATGTTTCTGGGAGTCAAAGTAAC	GCCACTTTTAATATGGATCATTTGT
DB	IKZF5	BC1	DBPlatinum3K24	TTCACTCGTAGAACTCTTCTGTTGC	TTCTTTCCTTCTAAATTATGTTGGT
DB	LDLRAP1	BC1	DBPlatinum3L04	AAGGACATAGATTATAATACAAAAC	ACCAGTAACTCACAATTTTACCTTG
DB	LDLRAP1	BC2	DBPlatinum3L05	CTCCTTAGCCCTGGAACTCATATCA	TTATTTACTGATCAGTCCGCCATCG
DB	LDLRAP1	BC3	DBPlatinum3L06	CCCACTGAATCCATAGGTGACACAC	GACTTACATCAATTGTACAGACTAT
DB	LSM2	BC1	DBPlatinum4A19	ACGACCTTATGGTTAGTAAATTGAT	AGAATTTAACAACCTTGCGTCCGGA
DB	LSM2	BC2	DBPlatinum4A20	CCAAAAATAAGACAGCAAGAACT	TCTTAGACTCAAGCTAAATCTACAC
DB	LSM2	BC3	DBPlatinum4A21	AAAATATATATGGCTATAACAAAGA	GGTGCCATCATTAAGTTAGTCGATT
DB	MORF4L1	BC1	DBPlatinum4A22	GCCGCAAGTGTTTATGCTTCGGACT	GTCTTCGACCGTTTAGAGGTTAGCT
DB	MORF4L1	BC2	DBPlatinum4A23	CGCCGACCCCCGCGACCGTAGCAGC	TTACAGTATTCGCCGCTAATATCGT
DB	MORF4L1	BC3	DBPlatinum4A24	CATAGTCCCTCTCTCACTAGTGGAT	CGAACACTTTCTTCTTCATCGTATG
DB	MRFAP1	BC1	DBPlatinum4B01	CTGAAAAGTTTATAATGCAGGGGAC	TTTTGGATGTTACTTAATTAGTGGG
DB	MRFAP1	BC2	DBPlatinum4B02	AGGACTCGAATGCTAGTACTAATAA	ATGGAGTAGAAGTCTTGGGTTTCTA
DB	MRFAP1	BC3	DBPlatinum4B03	ATATCGGCCAAATTTAAGAGCAGAA	GAATTTCACTCTGAACTAGAAATTA
DB	PSMC1	BC1	DBPlatinum4B04	TAGTCCTAAGCGAGGTGAAACAACG	GTTGCCTCTTGAGAATAGCTATGTG
DB	PSMC1	BC2	DBPlatinum4B05	GCCCAAGTGATACGGTGAATTCACG	GGCGAACTGATAACCCAGGGTCCAG
DB	PSMC1	BC3	DBPlatinum4B06	GACGGAGTTCAATTGATAGAGCCAA	TCATATACGGTAAGATTTATTTAGT
DB	PSMD5	BC1	DBPlatinum4B07	AAACACTAAAAAGCCGTTTTATTAA	TGTTTTACGCGAACTAGACAGATCA
DB	PSMD5	BC2	DBPlatinum4B08	GCATAGGACGTCTTGCATGGAGACT	TTTTTTGGGTGTGATTAGATATGTA
DB	S100P	BC1	DBPlatinum4B09	CAGCTCACTATTGAATGGGCTCTAC	TATTATAATATTTCTATTTTCCAGA
DB	S100P	BC2	DBPlatinum4B10	TCCTTACCAGATGTAGTGAACTCGC	CCACCTCACTCTTGTGGAGGTTGTT
DB	S100P	BC3	DBPlatinum4B11	AATTCACTGTAAGAAACCCCCGCAA	ATAGTCACGCTCCATCGTCGTTCGG
DB	SH3GLB1	BC1	DBPlatinum4B12	AACACAATGGCTCTGATACCTCCGA	TAACATACCAGATGCTGTTCGACAG
DB	SH3GLB1	BC2	DBPlatinum4B13	ACAGCTTATAGAAGAGTTCAAAGAT	GCTATCCTTCGGACTCGAGGGTGCA
DB	TSG101	BC1	DBPlatinum4B14	ATCCAATATTACAGCGTCCGTCCAC	AACTTTTAGAACTGTTTGTGTTATT
DB	TSG101	BC2	DBPlatinum4B15	AGACACCATAAAGCACTGAGTTCCA	ATTTTACGAGATGTCAGGATGACCA
DB	TSG101	BC3	DBPlatinum4B16	CAACTTACAATGCATCTACCCAGAC	CTTCATGGCAGATATATGCTCAACG
DB	DB_EV	BC1	DBPlatinum4P22	CAAGCTATCATGTCTCGCACCCGTT	ACTTGAGAAATCTGTGCATATAGGA
DB	DB_EV	BC2	DBPlatinum4P23	CCTATGGAGCCGGTGGGTGAAAA	GAAAGCACGGTAGTAATCATACCTG
DB	DB_EV	BC3	DBPlatinum4P24	GTCGCGGGGCGCGGCGTTGTACTGC	ATATTCACAATGTGATATTTAAAAA
DB	AVR58_02475	BC1	DBPlatinum3H12	GAAATCGAAGTTAAAGTTTAAACAA	ATAGCAATTAATGCGTTTACGAAAA
DB	AVR58_02475	BC2	DBPlatinum3H13	AGGGCTTAAACCGGAGTGAAGCGCA	GCTAGGCTCGATCTTCTTTTAGATA
DB	AVR58_02540	BC1	DBPlatinum3H14	AGCCATGAAGGATTAAAAATAAAAT	ATAAACTTATTCGTAACACATGGCT
DB	AVR58_02540	BC2	DBPlatinum3H15	CTAGCAGTTGTTAAACCGGTGAATA	CTCATCATATGTACTCTGATGGAGG
DB	AVR58_02540	BC3	DBPlatinum3H16	GCGGGTGTATATGGTTTAACTTTTG	TATATTTCACCTATACCTATCAATG
DB	AVR58_04986	BC1	DBPlatinum3H17	CGAATACTCCTATGAAATGCACCAG	CAGAAGAATTCAATGGTAGTAAGAT
DB	AVR58_04986	BC2	DBPlatinum3H18	CGCTCAATAGCCAGCAAGTACCCGC	TTGTTTGCGTTGGTCAATAGTCGAG
DB	AVR58_05016	BC1	DBPlatinum3H19	GATGGACTAAGAGTATTATTGGAGT	TGTCTCTCTTTCCTAACCTATTTAC
DB	AVR58_05016	BC2	DBPlatinum3H20	TAGCGTGAATTCTATAACTCTCCAA	ACATCGTATCAGCATCGTGAGCCGC
DB	AVR58_05016	BC3	DBPlatinum3H21	ACGCTTCTACCCAGTTCCTTTAAGG	ACGCCTGTGGGGGGATGTGGCCATC
DB	AVR58_05206	BC1	DBPlatinum3H22	CTATGATCCCGAGTGAAGTAGTTG	CAAGAATAAAAGTACTGGAAGATCC
DB	AVR58_05206	BC2	DBPlatinum3H23	AGCCAGTGAAAGAGACCTCAGTAAA	CGTGCAAGTTATAAATCCGCACATG
DB	AVR58_05630	BC1	DBPlatinum3H24	TGGCACTTGGTTTTTGTCGTGGATG	GCTGTGAGAGTCATGTTATTATTAC
DB	AVR58_05630	BC2	DBPlatinum3I01	AGCAGGTAATGCCAAATGATGCAAT	ACTCGCTGAACTGCACTGCTTTAAA
DB	AVR58_05630	BC3	DBPlatinum3I02	AAGGTATAGAATCCGAGTATTCTCT	CATGTCCCGTGTTACTAAAGAAATT
DB	AVR58_05830	BC1	DBPlatinum3I03	ATGATCGTGTGTTGTGAATGAACGA	ACGGTTTTAAGAACATTGATCAGTT
DB	AVR58_05830	BC2	DBPlatinum3I04	AGGACACAAACTTCTTCTGAGATAC	CATGTATACTTTGGCATTCGTCGAC
DB	AVR58_05830	BC3	DBPlatinum3I05	CTTAGGGATTGTATGTTGAACCTAA	TCTTACTCGTAACGGATATTTTTCT
DB	AVR58_05966	BC1	DBPlatinum3I06	CGCTACATTCCGGAATTTAAAGACA	GTCTCTTGAGTTCCTAGCGTTACGC
DB	AVR58_05966	BC2	DBPlatinum3I07	CCCTACCCCGTCCCTCCGTATCGCG	CTGATCACAATCTTTCAAGTGTAAA
DB	AVR58_05966	BC3	DBPlatinum3I08	ACTAGGTCGATAACTCGATGAGGTT	TCCCTGGTTTCTCCGTTGAATAACA
DB	AVR58_08995	BC1	DBPlatinum3I09	GCAAGCTCAGGGCACGAGCGCGCAG	TTTGTTATGTTGTATCTAAATACTA
DB	AVR58_08995	BC2	DBPlatinum3I10	ATAATTCTGAGTTTTGCTAGACAAT	CTATTGAGGAGTCTTCGGGCAATAA
DB	AVR58_08995	BC3	DBPlatinum3I11	TAATAAGTACTAATATACAATCGAC	TCTTATCCTATCTCATTGTGGTATG
DB	AVR58_09156	BC1	DBPlatinum3I12	CAAGGATACCATTTATACTAACATT	TACGATTATACGCTTTTAAATCTTG
DB	AVR58_09156	BC2	DBPlatinum3I13	GAAGGAGACACCATTTGTGAGCATA	ATAGTATCTACAATTCCTTAGGCGT
DB	AVR58_09156	BC3	DBPlatinum3I14	CCTGAGAATCGTCCTTGCCTGTCAG	CAGTGGCGTGGACGGACAGGGAAGA
DB	AVR58_09810	BC1	DBPlatinum3I15	AGCTTGAATGTACAAATTCAGAACT	AGTAATCGAATTGTTAAGACTCATC
DB	AVR58_10315	BC1	DBPlatinum3I16	TTTGCCCAATCCGACCACAAGGCGA	ACTCAGATTCTTTTAATCGTCTTCG
DB	AVR58_10315	BC2	DBPlatinum3I17	AGTCGGCAGTTCGAGATGACCACAA	AGACTTATCTTTAATTCTGTTAGTT
DB	AVR58_11730	BC1	DBPlatinum3I18	ATTAGTATATTATACGACAAGCACA	TTTCGCGCTTGAATGGGCTCCAATT
DB	AVR58_11730	BC2	DBPlatinum3I19	GATAAATAGTGCTAACCCTTGCTAT	TTTACATCAAAGTACGTCAATCCCG
DB	AVR58_11730	BC3	DBPlatinum3I20	TATGACTTAGGTATAGGGAACCTTC	GCTTATTTTTCATCCCTGTGAGCCT
DB	AVR58_12300	BC1	DBPlatinum3I21	GTCCCAGACACTGATACAAGCTTCC	GTCGAAAATTTCTTCCGACTCTGAA
DB	AVR58_12300	BC2	DBPlatinum3I22	CCAACGGTGTCTTAATGACTGGCGG	ATACTTACGGTTCCTCCCTACTTTT
DB	AVR58_13911	BC1	DBPlatinum3I23	CGCGTCACAGTGCAAAGGTCGGATG	GGACCGAGTTTGAGTTATAGCGATC
DB	AVR58_13911	BC2	DBPlatinum3I24	CCTCATTCAGAAGCAAAACTAATAG	CTTAGCGAGTAAATTAGCCCTTTAC
DB	AVR58_13911	BC3	DBPlatinum3J01	GCCTGCAGTGTGCTACTTCTAGAGC	CGCACAAATTTGCGCTATCGAATCT
DB	AVR58_14141	BC1	DBPlatinum3J02	CTTTCTATAATGATTCTCCTCAATG	AAAATCCGGGCTCGGATAGACTTGT
DB	AVR58_14141	BC2	DBPlatinum3J03	GGAATGACCCTCTGGCGCTAAGATA	ACCGTAAGTGGCGTAGTCGATCGGT
DB	AVR58_14141	BC3	DBPlatinum3J04	CTGCATACTACAAAAGGCCTCATCA	ATACCTGCAGTTATCGTATGTTCGG
DB	AVR58_14850	BC1	DBPlatinum3J05	CGTTCCATACTCCCACCAAAACAC	CCATCTAGAATTCGTGGTGGATATC
DB	AVR58_14850	BC2	DBPlatinum3J06	GACTAATACTGAGAAGGCACGTTTC	GTTAATTTCGAGAACGAGTCTTCTT
DB	AVR58_14850	BC3	DBPlatinum3J07	AACTAATACGATGCTAACAATGAAA	TCTCTGTATATTTGCTATCATATTA
DB	DOTA	BC1	DBPlatinum4N11	ACAGCGAACGAGACTGCTTGCACTA	GGGCTAGGTGCTTAATGCCCTAGGA
DB	DOTB	BC1	DBPlatinum3K01	CAAAGTCGACAACGAAATTAACC	TTTGACTTAAAGGTTTTCATTCTGC
DB	DOTB	BC2	DBPlatinum3K02	AAACCTGCCGACCCGCTGTCTACAA	TATGTATATCGCGTGGTGCGTTTTA
DB	DOTB	BC3	DBPlatinum3K03	TATGCGTATAGAATTCCTCTTGCTG	ACTCTGCTTACTATAATAGGCGAAC
DB	DOTC	BC1	DBPlatinum4M20	ATTAAGTTGCAGGACCGTAGCACTG	TGTTGTAAATTTCAAAGTTTATTCT
DB	DOTC	BC2	DBPlatinum4M21	CGTTTAAATAAGTCGTGTGAGTTTT	TTACTACCCGTATAGTGTACAGCAA
DB	DOTC	BC3	DBPlatinum4M22	CGCTAATCTCTCTTAAAGCTTTTTC	TTTCTGCGAGTTAACACAAGCCCTC
DB	DOTD	BC1	DBPlatinum4M15	AGGGTCAACGACTCGGAGCTCTCGC	TGTAGTGACCCTCCTTCCTTTTACA
DB	DOTG	BC1	DBPlatinum4M16	GCACCCAGCTACGGTCGCTTAGGCG	CTGTGTGGGCATATGTTCTGGTCAG
DB	DOTH	BC1	DBPlatinum4N08	GTTCGAGAAGTTGTAGACATTAAAT	ATTCAAATAAGCCAGATGGCAGGCT
DB	DOTH	BC2	DBPlatinum4N09	TCCGGCCGAGTCGCAACAGGAAGTA	GTCGTAATATTAACCCGCCAGAACA
DB	DOTH	BC3	DBPlatinum4N10	CATAATACATTAACGCATATAATGA	ATTTGCTTTGCGTTCTTCGACTTCA
DB	DOTI	BC1	DBPlatinum4M01	TGCGCCCCCTGCTCCCGTTGTGTAA	TATTGAAACTCATTTGTTTACTTTA
DB	DOTJ	BC1	DBPlatinum4M07	TCGAGACTGACAAAGTTTGAGAAAG	GAAAGATCACAAGATGCGGTTTGAA
DB	DOTJ	BC2	DBPlatinum4M08	AGAGGTTGGATTAGAAATTAAATCG	TGCAAATTGGCACATCTGTGGTCAT
DB	DOTJ	BC3	DBPlatinum4M09	GCTCACTTGCTAGTCGCGTCAGGGA	GACCTTAGGTTATAGCAGTATTTTA
DB	DOTK	BC1	DBPlatinum4M12	TTCTCGGTTTAATTTTTTTATCTCG	TTCATTAATCTCCGTGGTAATGGCA
DB	DOTK	BC2	DBPlatinum4M13	AACTACGCCCAAACTGACAACCACT	TTATGTATTTCTTTAGTTTGTATAT
DB	DOTK	BC3	DBPlatinum4M14	CACATTATGTCACTAGAATCAAAAC	ACTTACGGCAATTACAACGCAAAGT
DB	DOTL	BC1	DBPlatinum3K04	AGGCGGAGATTGTTAGCAGCCGTTA	AACAGGTGTTGTTTTCCGGACGCGT
DB	DOTL	BC2	DBPlatinum3K05	CAGTTAGGGATCTGTGGAATTAAT	AATTTATACGGGTCGTTATTCATGA
DB	DOTO	BC1	DBPlatinum4M04	ATTAAATGGGTTGCGAAAGTGCCGG	TTGGTAGCTGCCAATAATGCATTGC
DB	DOTO	BC2	DBPlatinum4M05	TCCTCTATGACATACTAATATCTAT	TGTATCTGCTTAATAGGTTTTATTG
DB	DOTO	BC3	DBPlatinum4M06	AAGTAAGATTTTTTTGAATAACAGG	TATCATATATCACTATGTCTCTTAT
DB	DOTP	BC1	DBPlatinum4M02	ACTGTAAGCCAGATCGTAAGCCTAA	ACCTATAACGGAAATTCACGTACGC
DB	DOTP	BC2	DBPlatinum4M03	AGAGACTTTTAATGTAAACGAATTT	CGAAAGATGTCACCGTGGGAGGGGG
DB	DOTU	BC1	DBPlatinum4N05	ACGTGTGCGTCTATTAACCGTGCTG	TAAACCCACACAGAAAACTGTGGGC
DB	DOTU	BC2	DBPlatinum4N06	TTAGAATTTAACAACGCCAAATATCGATATGAGATC	CTACTTTAGCACGTGCATTGTCTGG
DB	DOTU	BC3	DBPlatinum4N07	CCTAGGACCACGTTCCTGCATTTTC	TTTCCATCATGCGGTATACCTATAT
DB	ICMF	BC1	DBPlatinum4N02	AGTAATTGAAGATCTGTTCACGTAT	CATGTATAGATAATATCATTAAAAT
DB	ICMF	BC2	DBPlatinum4N03	GCCATAAATGTTGATAACCTTAGCC	TTAGGAATCGAAGAAATGACCTTAT
DB	ICMF	BC3	DBPlatinum4N04	ACTCTTGTACAGTCCCCCTGACTAC	ATCGCTTTACTGATCAGCCGCACAG
DB	ICMJ	BC1	DBPlatinum3K11	TAAGGAGAATCTATAATAGCTTAAA	TCAATCTATTTTAGTAAAATTCATT
DB	ICMJ	BC2	DBPlatinum3K12	CCGAGGGCAGACCCTATTGTTAGCT	GCTCTACTCGAGTGTTGGTATAACG
DB	ICMP	BC1	DBPlatinum3K13	ATCAACAGTGAGTATCAACTCGAAA	AGGCGCAAGCGATTGTGTGCTAGTG
DB	ICMP	BC2	DBPlatinum3K14	CCACCCCTAGAGACTCTAATATATA	AATTGCACCGTTCCAATTACTTTAC
DB	ICMP	BC3	DBPlatinum3K15	GAGTGATTTAAATAAATGAGCCTAG	CGGGGGGGAGTACGAGAGCGACCTG
DB	ICMT	BC1	DBPlatinum4M17	AAGTTTAAATTAGAATGCAAGGTTA	AATGTTAATTGGCTGTTGAACGGAA
DB	ICMT	BC2	DBPlatinum4M18	CAATGAAATCGTCGTTCACTCGTGG	CAAACAGGGATTTTTCCAGGCCCAT
DB	ICMT	BC3	DBPlatinum4M19	CTAGTCAGGTAAGTACGTGAGGATA	ATTGTTTCGGGGAATAGCAGTGAAT
DB	ICMV	BC1	DBPlatinum4M10	CAGGGATAAAATTCCACATAAATTA	ATTTGTTATTATGTTAATAGGAAGG
DB	ICMV	BC2	DBPlatinum4M11	GAATGCTCTATGTGATATTAGGATG	TTTACGGCTATACCGATCAGGTAC
DB	ICMX	BC1	DBPlatinum4M23	AGCAAATACTCCAAAATTGTAGATA	ACGGTTCTTTTTATCATGTGTCAAC
DB	ICMX	BC2	DBPlatinum4M24	ACCAATCAGTGCTACGTGTCTGTCT	TTAATCTGTACATAGGTTTGGAATT
DB	ICMX	BC3	DBPlatinum4N01	GTATGTGGTATATGTTATGTGAAAT	GACATGTGTGAGGAAGAGGACGTAC
DB	LPG0012	BC1	DBPlatinum1A01	CCCACTTTCCCCTCGCCGTAGTGAC	CCGTTTTGTCCTGCGTTGTACGGTA
DB	LPG0012	BC2	DBPlatinum1A02	CGGCATACCCTATCTTACACAGGTA	GGTGGGAAGGTGAGGAGGGCGGGAG
DB	LPG0012	BC3	DBPlatinum1A03	TGTCAGATTTTAAATAAAATATAAA	TAGAGGTCACTCTACTTCATCCTTA
DB	LPG0021	BC1	DBPlatinum3L07	AGACGGCGATGTTAAAAATTGACTT	GATTACTTCAACGGCTGCTGTCCCC
DB	LPG0021	BC2	DBPlatinum3L08	GGCGCTCATCTAGCAACAGATCCGG	TATTATGAGGGGGGAAGGACGTGAC
DB	LPG0030	BC1	DBPlatinum1A04	GGTGATTGTTTGTACTTGCCAGTTG	CCATACAGCTTTATTGCCACACCCT
DB	LPG0030	BC2	DBPlatinum1A05	TTAACTGGGAGAGCTTTCTAATGAT	GCTCTAGAAATTAGTCCTTGGGGGA
DB	LPG0030	BC3	DBPlatinum1A06	CAATAAAAGACCAATATATTCAAAT	TTCTATCTTAGAAGTTTGGAAAAAT
DB	LPG0035	BC1	DBPlatinum1A07	TGTATCTTCTGTGTGCTGATCTAAC	CATCATGATTTCTTAGTTACGATAT
DB	LPG0035	BC2	DBPlatinum1A08	TATGACGCGATCATGCATCAATTTG	GTGTTCGATTTGCAGTAGTACAAAG
DB	LPG0035	BC3	DBPlatinum1A09	CAAAGCTCAAATGAGATGCAAGGCG	CCACCCACATTGCACACACTTTCAG
DB	LPG0041	BC1	DBPlatinum3L09	TCGAAAACACACCCAAGCACGAAC	GTTGTTTATGTCCTAAGGTCATATA
DB	LPG0041	BC2	DBPlatinum3L10	CTCCTTGGTATTCGGTAGTCCCCCC	ATGCGGCTGTCTCAGCAACGTTTTA
DB	LPG0041	BC3	DBPlatinum3L11	ACATTCCGCACAAGAAAGGAATCTT	TAAGCTCTTCACAAAAATTGACTTT
DB	LPG0045	BC1	DBPlatinum1A10	TAAATAAAACATGTCTTACTATATA	CCTATTCTATTCATAGCGTCAGTCG
DB	LPG0045	BC2	DBPlatinum1A11	CTCCGATATAACATGCAGGGTTGCT	ATGAAAGGCGTGGGGGTGGCGCTGT
DB	LPG0045	BC3	DBPlatinum1A12	GTAAATGGTCCACCAGGCAGAGACC	TGAGCAGACGGATTGTATGTCTGTC
DB	LPG0046	BC1	DBPlatinum3L12	GGTCGTTTATAGTCCTGGATGCAGG	CCCATTTCTTAGTATATTTTATTCT
DB	LPG0046	BC2	DBPlatinum3L13	AGGACATCAAACAATAACATGTAAG	AAATTTATTTTTCAGTTGGATCTTG
DB	LPG0046	BC3	DBPlatinum3L14	GACCGCTGAACGGGAACTACCCAGA	CGCTTATGTTTTTCATTGTCTTGTC
DB	LPG0056	BC1	DBPlatinum1A13	AAACAAAGTTGCGCATCGATGCACC	TATTTATAGGTATCTAACAGATATC
DB	LPG0056	BC2	DBPlatinum1A14	CAACAATTGTTTCAACATATAGACG	ATTTATGTGTGTCCTGAATTATAAC
DB	LPG0056	BC3	DBPlatinum1A15	TCAAGTATCACCTCCCCTCCACCAC	TGAATATTACATGGGGGGGTTTCTA
DB	LPG0059	BC1	DBPlatinum1A17	CCTGGTGACGCGGTGAAGCGATCTC	GCAACTCATCTATCAGAGTTGTAAA
DB	LPG0059	BC2	DBPlatinum1A18	AACACGTCTAAATATCCCAACTATC	TGGTGGAGTTTTTTATTATGATAAA
DB	LPG0080	BC1	DBPlatinum1A19	CGATGTAAAAGGGAATTTCCGACCA	CATATTTAATCACATGAGGTTTAGC
DB	LPG0080	BC2	DBPlatinum1A20	GATTATACTTAAGAATGAAACCGAA	TTATGTTCAGCAAACTTTTCTTTTT
DB	LPG0080	BC3	DBPlatinum1A21	CCGCTCTTGTCCAAACCCGTAAAAA	AACCTGGCTTGATTTTCACTATTGT
DB	LPG0081	BC1	DBPlatinum1A22	CTGTGACACACCCGAGCTGCAGACA	ATCCCCGTTTCTGTGGAATAAGTTG
DB	LPG0081	BC2	DBPlatinum1A23	CAAACTGATTGTCCAGAATAACTCG	GAACGTTCAATTCTCAGTAGCCAGT
DB	LPG0082	BC1	DBPlatinum1B02	CTCCCGACAGTTAGGGATCTCATTC	TAAGTTCAGGCTTAATCTGTCCGGT
DB	LPG0082	BC2	DBPlatinum1B03	AATCAACATCTAAAAATGCGCACCT	TACAATATGCCATACTTATTGTATG
DB	LPG0086	BC1	DBPlatinum1B04	ATACGTGTATAAGAGTTGCTGCCTA	ACATGGAATTACTTGAGAAGGGACT
DB	LPG0086	BC2	DBPlatinum1B06	CACTAGGGCCCGTTCGCGCTGCGCT	TGGTACCTTTGATTTGCTGAAACAC
DB	LPG0090	BC1	DBPlatinum1B07	CATATGGTGAACATGTTAGTAAGTA	GTTAGGCATATGTGTAGGTTGATCT
DB	LPG0090	BC2	DBPlatinum1B08	CGGATAACTTGGATGAAAGGAAGCA	CCTAATACTCTGCTAGAAGAATTGC
DB	LPG0090	BC3	DBPlatinum1B09	ATCCCCCATCGATCTAAGGGAACTA	TATTCCTCGTAACGATGTTCACAGC
DB	LPG0096	BC1	DBPlatinum1B10	CTCCGCCCTTAAGGTCCCTTGCCCT	ACGTAATTGTGCAACATGTATGCAT
DB	LPG0096	BC2	DBPlatinum1B11	ACCTCAAGATTAGCCGTCATGAATG	ACGCATGAAATTACCCTACAGTGAC
DB	LPG0096	BC3	DBPlatinum1B12	CGTCTGCTCAGCTATACAGGCGCGC	CTTGGTTCTCGTTTTTAACTCTTCA
DB	LPG0103	BC1	DBPlatinum1B13	CCGAACCTCCCTTAAATAGAAGGAA	GAATCTGGGACTGTCCTTGAAGTGG
DB	LPG0103	BC2	DBPlatinum1B14	ATCGTAAAACAAAAAAGCAGTCTG	AGACACATCTTTTATTAACATTGTC
DB	LPG0112	BC1	DBPlatinum1B16	TAAGCGATCAACCTTCACCGCTGAC	TTCGATACTGGGTTTGGATGACTTT
DB	LPG0112	BC2	DBPlatinum1B17	GACTCTGACGTTGCATGAACATACC	GCTAAAATAATCTTGAAGGAACTTT
DB	LPG0112	BC3	DBPlatinum1B18	GTGACCTCTAAGATACAGACAGAGC	ATATCGCGGTCGGTTTTAAATAGAT
DB	LPG0126	BC1	DBPlatinum1B19	CAGATAAACGGTGAATTTAGGCCTA	AGGCGGGCTGCGGGGGGGCAGACCG
DB	LPG0126	BC2	DBPlatinum1B20	TCAGCCAAGGATACATAGAGAAACA	CTCATGTAAGTGTACCAACTGGGTT
DB	LPG0126	BC3	DBPlatinum1B21	ATACCGCGTTATATTCATTAATAGA	CCCAAAAAATCTGTTTATTTTACTA
DB	LPG0135	BC1	DBPlatinum1C01	CCACTCGACGGGTAGAGTGTGCGCG	GTACAGACGTTCAACTCTTAGAACA
DB	LPG0135	BC2	DBPlatinum1C02	AAACCGAAACTATAAAGTTATTTTT	TGCTGGTCAGCGCATATTAATACCA
DB	LPG0135	BC3	DBPlatinum1C03	AAGAACGCCCTCCTTAGCGGAACCG	GAGCGGTTATGCTCAGTGAGGGCCT
DB	LPG0135	BC4	DBPlatinum3L15	AGCGTAAGTATACGTTGAAAATGTC	CTTTTCTGCGGGCAATGACATTTTA
DB	LPG0135	BC5	DBPlatinum3L16	TTGTATAACCAATTAACGTTATACC	GCAAACATTCCCGGTGCATTCAATT
DB	LPG0135	BC6	DBPlatinum3L17	CGCTCCACAGCCCTCCCCGATGACA	CCCAAATCGGGTCTTATATCTACGT
DB	LPG0140	BC1	DBPlatinum1C04	AGTGTATAATGAAATTTGGTAACAC	TGAGTCAATTAGTTACTTTCGGATC
DB	LPG0140	BC2	DBPlatinum1C05	GGAGATTGCAATCAGCACGATAGAG	TGGCAAATAAGTAATCCGTCTCCCT
DB	LPG0140	BC3	DBPlatinum1C06	ACAGCGGCGGTGTAGCATGAGTCTG	TAAGCTGGACTGTCATATTGGGATC
DB	LPG0160	BC1	DBPlatinum1C07	GAGTGCTACTCAATTTGGGTTATAC	GTTAGCAGGAGGTTTGGGGGTTGTG
DB	LPG0160	BC2	DBPlatinum1C08	TTTAAACAAGCCCGACTTGGCAATG	ACATCATATGTAAACTGTTTTTCCT
DB	LPG0160	BC3	DBPlatinum1C09	GATTAGAGTCACGTGTTAAAACTTG	TGTAAAGATTCATAGTCATATTAAA
DB	LPG0170	BC1	DBPlatinum1C10	GCCTGGCTAGACAAACTCTCCTCAA	ATACGGACTGTGGTATACAGCTCTG
DB	LPG0170	BC2	DBPlatinum1C11	TCGGAATGAATCATACATGCCAATT	ATAGGTGTTAGTCGACTTACTCTGG
DB	LPG0170	BC3	DBPlatinum1C12	ACGGTGAAGGCTAATGACACAAACA	TAAGTATGTTTCTACTTCTGGTCTT
DB	LPG0171	BC1	DBPlatinum1C15	CAACATCGGCTAGTGTTATAATGCC	GGTTATTTTTGGTAAGATTTTTAGA
DB	LPG0172	BC1	DBPlatinum3L18	TGTGCTCCGCAACGTACTTCGGTGC	AGGTTGTTTCCCGAAACGTAGTTTC
DB	LPG0172	BC2	DBPlatinum3L19	GTAGGGATACACTAGGAAGGGAAGG	TGCATCCCAAAGTTCAAAGCTCCAT
DB	LPG0172	BC3	DBPlatinum3L20	GTCCCGTAACGGAGCACAAAACAAA	CATTGCCATCGCGTTGTAACTGTGT
DB	LPG0181	BC1	DBPlatinum1C16	TCGGTCTTGTGTGGCTTTAGCGTCT	AGATGATTAATTGTGAGGGGAGAGG
DB	LPG0181	BC2	DBPlatinum1C17	CAAACTAACGAAAATCTATGATAAA	TTATGGTTCGACACGTATTTGCAGT
DB	LPG0181	BC3	DBPlatinum1C18	AGCATATAACACTCCAAATTCGCAG	TGCGTGTATTCGACTAGTTGTTCTC
DB	LPG0191	BC1	DBPlatinum1C19	TGGAAAAGTCTAAGAACGCTCACTT	TATCGTTGGGTCGACTGCGCGGCAC
DB	LPG0191	BC2	DBPlatinum1C20	TATTTATAACTGGTACGGGATCTAA	CACTATATATTTTTCACTTGATTGT
DB	LPG0191	BC3	DBPlatinum1C21	ATTCCTCAGTTTGGTAATGAGTATG	CAGCAGATTTCATTCTGCTTACAAT
DB	LPG0195	BC1	DBPlatinum1C22	TGAAGGATGATGCAGGAAGTTAAGG	TCCTGCTTAGTGCAAATCACCAGTT
DB	LPG0195	BC2	DBPlatinum1C23	CTTGTAGATTCAGGCCATACGTTTG	CATAATTAGTGATGGTTACCCTCAG
DB	LPG0195	BC3	DBPlatinum1C24	CCAATGGAATGACAAGCACTCCAAG	TTTTGCGTTCTGCTCTACTTTGAGA
DB	LPG0196	BC1	DBPlatinum1D01	CACTCACAGCGTAGTCTCTTGATAC	TTTAAAGTGTGTTTTATTCTCCACA
DB	LPG0196	BC2	DBPlatinum1D02	CAAAAGGAGGAATTGATGAAACGGT	AGATCATGAGTCACTTCCGTATATC
DB	LPG0196	BC3	DBPlatinum1D03	TAGTATAGATCGAAAAATTATAGTA	CTGATTTGTTACGGTGGAAACACAG
DB	LPG0208	BC1	DBPlatinum1D04	TGTCATACCGTACGATAACCTTGTT	GGGATCGGGGGAGCGGAGAGGGGGC
DB	LPG0208	BC2	DBPlatinum1D05	AGGCATTTCGTCTAATTATCTGACT	AAACGTGTCTCATGGCCTTAAAATA
DB	LPG0208	BC3	DBPlatinum1D06	TCTACATGGCCGTGCCCTAGCGTAA	ATCGGCCAGGAGTAACTTATGTTGT
DB	LPG0209	BC1	DBPlatinum1D07	CCAGATCATCAATCAAACCGGAGTC	TCTCAGTCTTCTTTATGATTGGCCG
DB	LPG0209	BC2	DBPlatinum1D08	CGGACTCAAGTGCCGTGTCTGCTGG	TCAGACGTGAGAGTTCCCGTCCGGC
DB	LPG0209	BC3	DBPlatinum1D09	AGTGAACCTGTAGCAAGTTCCATTC	ATTAAACATTAAGCTTGTTGCTTTG
DB	LPG0210	BC1	DBPlatinum1D10	TAGAAGATTTAATATAACAAGAAAT	TAAGTATTTACCTTCACTTTGCGCG
DB	LPG0210	BC2	DBPlatinum1D11	TGTCCCTATATGTCCCCTGCAGATT	TTGTACAGTCAATTTTCATTAAGTT
DB	LPG0210	BC3	DBPlatinum1D12	GTGACTGTAGAACCCTTTTTGTGTA	ACAATTTGCTAATATTAGATATCAC
DB	LPG0227	BC1	DBPlatinum1D13	CGTCAAAGAACAGCGGATGAACGCC	ATAAGTCAGTTCTGTATTTAGTTTT
DB	LPG0227	BC2	DBPlatinum1D14	GAGGATATCACGTCCAACTGCGGTT	GTCTTGAGCTTCAGCTTTGGATGCT
DB	LPG0227	BC3	DBPlatinum1D15	AGGAAGATCCTCGTTATAAGCAGGC	GGAAGTCGAAGGCTAATGGATCGGG
DB	LPG0234	BC1	DBPlatinum1D17	CCTCTACTACTGGCCCCGTTTGGAC	TCTGATAATTTTTTTACATACGACT
DB	LPG0234	BC2	DBPlatinum1D18	ACGTCATCGTGTCCAACCAAGTTAT	TTGGTTGCTTTAACCGGTATGACTG
DB	LPG0240	BC1	DBPlatinum1D19	GATATAACTAACATTAAACGTGTTT	GTTTTCGCGCATTGAGATGAGTATA
DB	LPG0240	BC2	DBPlatinum1D20	CGGTGGAGTAGTACCAGCGTACCTT	GATGAGACAAGCATAGTTGCTTAAT
DB	LPG0246	BC1	DBPlatinum1D22	GACGGTTCGACATCAATAGGCACAA	GTGTTAATCAGATTTGTCTTTGATT
DB	LPG0246	BC2	DBPlatinum1D23	TTAGCGGCGTGTCAACGCCTATAGC	GAGGAACACGGGCGTGCTAAAGTGG
DB	LPG0246	BC3	DBPlatinum1D24	TAAATAAGTTTGACCAACAAAGTGC	GCTAGAATTATCTGTAGTACGTTAA
DB	LPG0254	BC1	DBPlatinum3L21	CGTTTCTCTCATCGTTCCCTATGAT	GAGTCACACATTCTAATATTTCTTC
DB	LPG0254	BC2	DBPlatinum3L22	AGATCATGGCATTTAGAATCTATAG	GGTGTTTGTCAATACAGTGGATATT
DB	LPG0254	BC3	DBPlatinum3L23	ACTTTTAAAAAATAATTGACCTCTG	TGGGCCTTTATCGGGGATTGGGGAT
DB	LPG0260	BC1	DBPlatinum3L24	CAACGAGCACGCAATTATTCAATAG	TATGGGCTTAAAATTTCATTCTACG
DB	LPG0260	BC2	DBPlatinum3M01	TATAAGGAAAAGAGCTTTCTACTAC	GATGTGCTGCATGTCGGGCATTGTC
DB	LPG0260	BC3	DBPlatinum3M02	CTTTCCTAAATGCTATTCCCATTTC	TATATCTGAAAGATAGGCACCGTAT
DB	LPG0275	BC1	DBPlatinum1E01	AGATAAGTATGAGTAAGGGGCCGGT	TAACGAGAGGCGTTTGGCAATTAAT
DB	LPG0275	BC2	DBPlatinum1E02	CGTGTCAAAATAAGATTGCTATAGA	ATAAGGGTCTATTCATATTTAAACG
DB	LPG0275	BC3	DBPlatinum1E03	GCTCTAAAGGTACGAGCAACGTTAA	AGAGTGAAATGATTAAACCCCATGG
DB	LPG0276	BC1	DBPlatinum1E04	ATAGTGATTTTGTTCCATAGAAGAA	ATAAGGGTTATTAGAATTACAGTAT
DB	LPG0276	BC2	DBPlatinum1E05	GCTTCGCAGACAATTCCAGATGCAG	GGCGGGAGAGGCGGGGGGCGCAGAG
DB	LPG0276	BC3	DBPlatinum1E06	CCCAAAACCACCAAACTTAGTGGGG	TCAACTTATCATCAGGCTCTGTGGC
DB	LPG0279	BC1	DBPlatinum1E07	AAAATAAAACATACATGAAGCTTAC	GCTCTCTACATGGATTATAAGAGGA
DB	LPG0279	BC2	DBPlatinum1E08	GTATTTTCTATAGGAGACTTCGTAA	TAGTGATCAAGGTTCCGGTCTTTTT
DB	LPG0279	BC3	DBPlatinum1E09	GTGCGAAGTTGACTCAGGGGGAAGT	ACTGCTAAGTTGCAACGGAGATCAA
DB	LPG0284	BC1	DBPlatinum1E10	TAGTGGTGCAGAATGTATGGCCTGT	AGTGTGCGTTTTGGTGCAAATTCAA
DB	LPG0284	BC2	DBPlatinum1E11	GACATTTCAGTAGAGATAACAAAG	CATGGGAAGCCTCCGTCTACGTTTT
DB	LPG0284	BC3	DBPlatinum1E12	CCACTCCCGCCCTCCGCTCGGTGTT	AAGCTCCTAATCATATAGTTGGATC
DB	LPG0285	BC1	DBPlatinum1E13	TCCACCACAAACATGGAGATCTCGG	TGGTATGTTTTGTCTCAGCGTCTAT
DB	LPG0285	BC2	DBPlatinum1E14	CAATGGTACGGGAGTCCTGTAATGA	TATTATCATGGTTAATATTCAATGT
DB	LPG0285	BC3	DBPlatinum1E15	GTAGACTCTTCTTGCAAATCTGCGT	ACGTAACTCTTATACAGTTTAATGC
DB	LPG0294	BC1	DBPlatinum1E16	TAGTAGGGGTCCCCTCATGCTCGAT	GAAGATGACTCAACCAGTACGGCAC
DB	LPG0294	BC2	DBPlatinum1E17	ACCTTGCTTCTGGACCTCCCGGAAT	CAGCATTTTTGATTCGTGTGTCCTA
DB	LPG0294	BC3	DBPlatinum1E18	AATGACTATATACTCGCTAACCCAT	TTAATTTTTTTATTTGTTTGATCAC
DB	LPG0301	BC1	DBPlatinum1E19	AAATGGTGAGTACTATCGACAATGT	GCAGGCACGCGCTCCAATACTGGGC
DB	LPG0301	BC2	DBPlatinum1E20	TGGAGTGTGTCATTTCTCAAAATTT	AACGTTTGTAGGAATAGTAGAATGC
DB	LPG0301	BC3	DBPlatinum1E21	ATTAAGTAGTATGCGACTCCGCTAC	ATAGGGTCCTGAAAAGGGTGCCTGT
DB	LPG0343	BC1	DBPlatinum3M03	AAGTTTATCCCTGGCAAAAACTGTA	TTAATACAGCGAATGCAAAACTTTA
DB	LPG0343	BC2	DBPlatinum3M04	TCGCTACTACAATGAAAAGTCTAAT	CCAACGTGCACACGTTAATAAGCCA
DB	LPG0364	BC1	DBPlatinum1E22	TCCAATAAAATTAGCTTATCCAAGA	TTTCTGGATACCTTAACGGTTTTCA
DB	LPG0364	BC2	DBPlatinum1E23	CGACGTCGGCATATTACGAATTCCG	TCCGTGCCTGTGCAATTCAGAGTTA
DB	LPG0365	BC1	DBPlatinum1F01	GGCCGCCTCCAACTGTGCCACCCGC	TCGCCTCGGATGCAAGAGCAACAGT
DB	LPG0365	BC2	DBPlatinum1F02	CTTTTAGATCCTTCTTCGAGATACC	CGGAACGTTTGGCATTGATTCTCTA
DB	LPG0365	BC3	DBPlatinum1F03	AGCGACTAACGTATATCAGAGTTTT	TAATAATCAGCTTTACCTTATTTGC
DB	LPG0375	BC1	DBPlatinum1F04	GCAAACCCAAGTTCAGGGACAGAGC	TCGCGGTCTTTGTTTCTACAACCTC
DB	LPG0375	BC2	DBPlatinum1F05	GGCATAAAGTACTAACCAAATGTCG	TTCTCTTAAAGTCAGTTTTCCCTCT
DB	LPG0375	BC3	DBPlatinum1F06	TGGCTCTTAAAGCGAAACGGGAATG	GACTCAGCGTGGGCATGTTGCTTAG
DB	LPG0376	BC1	DBPlatinum1F07	GTTAGAAGCAAAGTTTAATAAAAGT	ACACGTAGAAATATCCATGATTCTT
DB	LPG0376	BC2	DBPlatinum1F08	ACACACTCTAAATTCGCTGAAATTT	CATGCCTCGATTCAATTGCTCTTCG
DB	LPG0376	BC3	DBPlatinum1F09	CTGCATCATAATTGCTAATATTGCA	TTAAAATCTCGTCAAGGCATGAATC
DB	LPG0390	BC1	DBPlatinum1F10	GCACCCTCTGGCGATGGGCGGTACA	GTGTATGACTATATAATTCTTCCGC
DB	LPG0390	BC2	DBPlatinum1F11	GAGTTATATTGGGTACAGAGGCAAC	ATCAGTTAAGACTTTCTTGTTTGTT
DB	LPG0390	BC3	DBPlatinum1F12	ATTGAACGACAGGTTCCAAATTGTT	AGACTGTATTGTCCGAGTATCTCGA
DB	LPG0401	BC1	DBPlatinum1F13	CAGGTCTCGAGCGTAGTGATTTCGG	AATTGAAAGAGGTGTTGAAGACTAA
DB	LPG0401	BC2	DBPlatinum1F14	GCAAAAAGATCAAAGAATCTCATCT	CTTTGGCTTGGCTTCGTGGTGGTTT
DB	LPG0401	BC3	DBPlatinum1F15	TATCGTAATAATTCGGATGATAATG	CAAGCTCAGGTGTATATAGGTTTAA
DB	LPG0402	BC1	DBPlatinum1F16	GCGCATGCCGCACACCGCTAGATGT	ATCGGCGCCAGACGTTTCTTTGTTC
DB	LPG0402	BC2	DBPlatinum1F17	CACCAAGGAAGAACACACAGAATAT	GTCTGACCTATGATAGTCATTCTGA
DB	LPG0402	BC3	DBPlatinum1F18	AAAATATCGAGGAAGTACTTGAGTA	CTGGATTTTCATACATCATCTGATT
DB	LPG0403	BC1	DBPlatinum1F19	CGTCTCCTCCGCGTCATAATTATAA	GAAGTAGCAGACCATAACAGTTCCA
DB	LPG0403	BC2	DBPlatinum1F20	AACGCCCCACACACACCCGCTGCCC	ATCGACAAGGCTTAATACCTCCTGG
DB	LPG0403	BC3	DBPlatinum1F21	TAACCCGAACAACGAAATACCGAGT	TTCATTCTCACTTTTTGTCCCGTAT
DB	LPG0404	BC1	DBPlatinum1F22	AATCTGACTACTTGGGTCTATTGAT	GTACTGTCTGCGTTTTGTGGTCATT
DB	LPG0404	BC2	DBPlatinum1F23	TATGTACCAAGTTTTAAGATACACC	TTGATCGTTGGTATCGTTCTTCATA
DB	LPG0405	BC1	DBPlatinum1G01	ACCCGCTTCAGCAGGCCGGAGTTAT	CAGACGGAAACTATGATTCGGGTAA
DB	LPG0405	BC2	DBPlatinum1G02	TTGAGCTAATGTAAATAGCCGGATT	TATTAAGTATGTAACTGAGGCGGGT
DB	LPG0405	BC3	DBPlatinum1G03	CGGCCCGAGCCACCTATGCTTACGC	CGTCACCTTTTTAAGCTAGCAAAAC
DB	LPG0422	BC1	DBPlatinum1G04	AGGTGACTTTCACAACGATTGTGAC	TATTTATGCTACGTGCATAACTATT
DB	LPG0422	BC2	DBPlatinum1G05	GCCGATTCCGTTCTAGAGCTCCGTG	AACAAGGCGTTACAGAGCGGAGGGC
DB	LPG0436	BC1	DBPlatinum1G08	GACAGGGCCGAAATAAGGACCTGTA	TCAGAAATCGATGTCTTAATCTTCA
DB	LPG0437	BC1	DBPlatinum1G10	GCTCCTAGTTAGGGTGAGGTAACTT	TTGATGAGCTTACGCAATCTTTTGG
DB	LPG0437	BC2	DBPlatinum1G11	CCCGGCGGGATGGTGAAACAATTGC	GAGAACTTTTTTGGCCCAGTGATAA
DB	LPG0437	BC3	DBPlatinum1G12	ACGTAACAAAAAGACGTAGGGGAAA	TACGCATTGAGTATTTTTAGACTGC
DB	LPG0483	BC1	DBPlatinum1G13	TGATTTATTATTCGTCTTTGACAAA	GAACACGTTTATGTTTGACGGATCT
DB	LPG0483	BC2	DBPlatinum1G14	GGCAATCACGTGTCTAGTCCTTGCC	TCTTATAGCGTCTTACCCAGCAGGC
DB	LPG0483	BC3	DBPlatinum1G15	TACCTACCCCCTTCTAGCCCACTTT	TTTTACGGGTTTTTCACTTTGTAGT
DB	LPG0515	BC1	DBPlatinum1G16	ACCCTCACCCACACTGAAACACAAA	GTGTGGTAAGAACTTGTGTGTATAC
DB	LPG0515	BC2	DBPlatinum1G18	ATATGAAAAGCGGACTAAAGGAATT	TACATGAGTCGTTCATCTTGATAGG
DB	LPG0518	BC1	DBPlatinum1G19	AGATAACGAGTTGCTATTGCACGTA	GAGGTATAATGCAAGGGGTGAGCAC
DB	LPG0518	BC2	DBPlatinum1G20	ACCTGTCACTTCTTGGGTGCCGTTA	GTTTTGGCGTCAGGTCATGAGATAG
DB	LPG0518	BC3	DBPlatinum1G21	CCAGAGATTTCTGCTTGTAGTCTTA	CGAATCCTTTTTAATGAAGTCTAAT
DB	LPG0519	BC1	DBPlatinum1G22	GCAATTTTCAGCTCACTGCCGAAGA	ATGTCGCATATTGAAGTGGTGGGAT
DB	LPG0519	BC2	DBPlatinum1G23	TAGAATGAATTAGGGAATATTGTTA	GTTGCTAGGACGATTTATGTCTAGA
DB	LPG0519	BC3	DBPlatinum1G24	CGCTTTCACCAACCTTAACTGCCTC	TGCATTAAACGCCTTAGGTATGTCC
DB	LPG0550	BC1	DBPlatinum1H01	AACATACCCTTCGATTAAGACGCCG	AACCTTGCTTTGTGATTCTTCTGCTATCTATTA
DB	LPG0550	BC2	DBPlatinum1H02	AGGGAAGCAAGATGGACCTTTCTAT	GCTATTTATATTCAGTGTTTCAAGT
DB	LPG0550	BC3	DBPlatinum1H03	AGAGCAAGCCTTAGTAAGTGTGAAA	CGGCTTGTAGCAGTTGGAATGTAAA
DB	LPG0563	BC1	DBPlatinum1H04	TTGCTTACATACGGGCTAGGAGTGT	TCCTCCCGGTACATTAGCAGGTTTT
DB	LPG0563	BC2	DBPlatinum1H05	CGATTGATCGCAAATTCACATGATC	GATTTGAGATTATTGTCTTTTTACT
DB	LPG0563	BC3	DBPlatinum3M06	TTATAATGTAACTGTCCCGTAATCG	CCTAACTAGACACTTCATCTTTTTG
DB	LPG0563	BC4	DBPlatinum3M07	TAAGTGGACCGAAAAAGCTCAAATT	TACTCGTGAAGTGCCCTTTAGGCAG
DB	LPG0563	BC5	DBPlatinum3M08	TGCCCCAACCCCCCCTGCGCCAGGC	TCAATATTCTTGGTTTGCTACGTAG
DB	LPG0581	BC1	DBPlatinum1H06	TCATCACGAGCCTAGAAGGACAGGT	ATAATTAATACCAAGCAAGGGAATT
DB	LPG0581	BC2	DBPlatinum1H07	TCTAGACGACCAAAGAAGGTAGAAC	GTACTCACCTCGTATCTTCGGTCGG
DB	LPG0581	BC3	DBPlatinum1H08	TTACCGCAGAGCCATGATTATCATG	CCTATAGAGGGTGATAGACCCTGCA
DB	LPG0621	BC1	DBPlatinum1H09	CACCGAGAGTTCAAAGACTCGGAAT	AGGCTTAAATAGTTGTCTTTCATAT
DB	LPG0621	BC2	DBPlatinum1H10	GTTGATCGCCTAATCATCGAGGAGC	TCGCTGCGTACAGATGGGGGTCCTT
DB	LPG0621	BC3	DBPlatinum1H11	ATAATCGTAAACTTAATCTTACGGA	CAAGAATCAAGTATTTTATCTTTAT
DB	LPG0634	BC1	DBPlatinum1H12	CTATTAAATTAAGACCAATGTATGA	ACATTGGATCTTTGTCACTTGCTCG
DB	LPG0634	BC2	DBPlatinum1H14	CCGCGCTCCCTTTGGTGACCTCCCT	TATCCGAACAAAATTATCGGCATGT
DB	LPG0642	BC1	DBPlatinum1H16	GAAAGAGACTAAAAGAAGAAATGGA	AAGCTAGGCAGACCTCTAGTTTTTT
DB	LPG0642	BC2	DBPlatinum1H17	CTAATAGAATGCCGACAACATTCGT	ATACTAACGCTAGCCAAGGA
DB	LPG0670	BC1	DBPlatinum1H18	AATGCGTGAGTCGACGAATTGACGC	TTTATGTTTAGGATGTTCACGCTAA
DB	LPG0670	BC2	DBPlatinum1H19	CAATCACTCGTACCCTAACCTCTGT	CAGGAAACGCTAACTCCTTGCTCTG
DB	LPG0670	BC3	DBPlatinum1H20	GTAGGCAATTCTTTAAGCTGAATTA	TTCTGATTACCAACTATCGGATTCG
DB	LPG0693	BC1	DBPlatinum1H22	GCTTAAGTGGAACAAGGAAAGACTC	TGACAGTTCGGATATCTATTCTAAC
DB	LPG0693	BC2	DBPlatinum1H23	GAGAACCGACAATACGAGTGTCTAA	CATTAATGTCTAGTATCCACCTTAT
DB	LPG0695	BC1	DBPlatinum1H24	CTTAGCGCACCTTTTGACCCGGTAG	TTTAGCGTGAGCATAGATGCAGTGT
DB	LPG0695	BC2	DBPlatinum1I01	GTGTTGGCAGTAAAGTAAAAGGAGC	AATATAGCTTGCTATCTCCTCATAG
DB	LPG0696	BC1	DBPlatinum1I03	CAAGAGCACGTTCTGCTTGGCCGCC	CTAGGTTAAGTGAGGGTCTTATTA
DB	LPG0696	BC2	DBPlatinum1I04	TAGACCCGTACAGACGTCAAAAAAA	GTTAAACTGTGTCTTAGTTGTCTT
DB	LPG0696	BC3	DBPlatinum1I05	AATGATACGCATCCAACGTGAAATA	CCCGCAGAGGATACAGTGCGAAACT
DB	LPG0716	BC1	DBPlatinum1I06	ACCTGCCCCACCAGATTATTCGACGC	ATATCATTGACAAACCAAGTTTATG
DB	LPG0716	BC2	DBPlatinum1I07	TGAGACATTATGAAAGAACCGGGTT	TGAACACTCAAAGCGCGTATGATCC
DB	LPG0716	BC3	DBPlatinum1I08	ACATCAGCAAAGACCCTACAATACC	GCGGAATTTCCCGTTTACGTTTCCT
DB	LPG0717	BC1	DBPlatinum1I09	CTAGTGGTCGGCTATGGCAGTGGCC	CTCAAAGTCATGTGACATGGTATCC
DB	LPG0717	BC2	DBPlatinum1I11	CTGGAACGGCACATATGGAACTCGT	CCGTAAGAGACTTCTAAAAATGCCT
DB	LPG0733	BC1	DBPlatinum1I12	ATACGGATACTATCATTTAGATACA	AGCAAAATCCAAGCTCAGTTAGATT
DB	LPG0733	BC2	DBPlatinum1I13	TCTGGTCTTCCCCCGTGCGGTGCCT	ACCAAGTCTCGAGGCGGCGTAAATG
DB	LPG0770	BC1	DBPlatinum3M09	GACCACAAGAGCGTCCATATCGCCG	TTTTCGTAGGTTACGACGGCTCTTC
DB	LPG0770	BC2	DBPlatinum3M10	AGTTAAGAACGGCAATACACCAGAT	TCTTTTTAAGAACCTCTTACCAATT
DB	LPG0770	BC3	DBPlatinum3M11	GAGGGTAGTATTTAACTTAATTTCA	AAGAATTTCAGGTTTGTGTGGGGAG
DB	LPG0788	BC1	DBPlatinum1I15	GGATTAAAGAGCCTGCGGCTTTACG	TAATTTAAATTCTGTTAGGGGGGGG
DB	LPG0788	BC2	DBPlatinum1I16	TTGGAGTTGGACTATGAAAAGGTAG	TCTCATTGTTCCGAAATATTAAAGT
DB	LPG0788	BC3	DBPlatinum1I17	TCGGCCCTACCACAGAGAGTATGAT	TAAAACTACTAAATTCGTGAATTAG
DB	LPG0796	BC1	DBPlatinum1I18	CTCTCGACGCGATGCAGTAGCGGTA	GTGATTACAGTACGTACAAATACGA
DB	LPG0796	BC2	DBPlatinum1I19	CGCGTAGCAGTTATCTCTGAAAGTT	GGACCGGATTAAAATAATTTATTGG
DB	LPG0796	BC3	DBPlatinum1I20	ATTAAATCGTGCGAATTAAACGTTA	TTCACATTTCGGTACTAGTGTATTT
DB	LPG0823	BC1	DBPlatinum1I21	GCCGACCCAACGACCTAGTATCAAG	TCATCAAGCCACTTATCAATCCGCA
DB	LPG0823	BC2	DBPlatinum1I23	TCTAGATATATAGCATTAACGTAAC	CTCGTTCGTTCAATTAGATCTTACA
DB	LPG0898	BC1	DBPlatinum1I24	CACTTGCGAGAAATTAAGAAGAACA	GTCCAATACGTAGATTTTGGTGCTT
DB	LPG0898	BC2	DBPlatinum1J01	GCACAACAATCCCGAGTTTTGTGAA	AACCTCACTATACACCATTAGCTTT
DB	LPG0898	BC3	DBPlatinum1J02	TGTACCATTTCAACGGTAGGCTATG	TTGCTGACGTTACTGTTTTGTGGGT
DB	LPG0902	BC1	DBPlatinum1J03	GTCAATTTATGATTCGAACGAAGTG	TGACCTGTTTGGGTAAACTTTTGTT
DB	LPG0902	BC2	DBPlatinum1J04	TACTGAACAACAGAAGTTTGAAGTA	TTCTAACCTTTCACTTTTATGTGTG
DB	LPG0902	BC3	DBPlatinum1J05	GTCACGTATATTACATCAGTACGCT	TCCGACTAATTTGATTATATTCTTC
DB	LPG0921	BC1	DBPlatinum1J06	GTTATTGCTTGGGCTAATGAATGTA	AAATCGATTTCACTTATGTTTTAGG
DB	LPG0921	BC2	DBPlatinum1J07	AAACGGTACATCCTTGTTCACGTC	TCGACATCTGTTAATGGACTGGCAA
DB	LPG0921	BC3	DBPlatinum1J08	GGTTCTGCGAGCGAAGCAGTTTCGC	TTGGAGTTTCAATCCGAGCTATCAT
DB	LPG0926	BC1	DBPlatinum1J10	ATGTAGGAGTACGCTAGATAGTGTT	GCTATCATGAAATCGTTTTGCGTGT
DB	LPG0926	BC2	DBPlatinum1J11	ATCATGTGAGTAGAAGACCGATAAG	TAATTGTCTAACCACATCCTCTCGA
DB	LPG0940	BC1	DBPlatinum1J12	GGTGATAAACTGGTGGACTTATTGT	ATCTTTTATTTCTGTTTGGTTATGT
DB	LPG0940	BC2	DBPlatinum1J13	ACCTATAGGAGTACAAATAAGTATC	CCCGAATATGTTACAGACTGTGCTT
DB	LPG0952	BC1	DBPlatinum1J20	TTTAAACTTGACAGTAATCGCCTGT	TAGCTTATAAGACGTTTGACCCTCA
DB	LPG0952	BC2	DBPlatinum1J21	AGTTGTGAATGACCTACGAATTCCA	GGTTATAAATCTTTGCTATACCCTT
DB	LPG0952	BC3	DBPlatinum1J22	AATAACTGATATTGAATCTCCCTTA	CTGTACATTTCTATACTCTCTTGTT
DB	LPG0963	BC1	DBPlatinum1K01	CTCCGATTAAGCGTACTACCAAATA	GCGATTAATTCGGACAAACGGGAAT
DB	LPG0967	BC1	DBPlatinum1K02	GTCGAAGCATCTATATGTAGGAACT	TAGATAGATGGGACGTGGCTTACA
DB	LPG0967	BC2	DBPlatinum1K03	CAGAATGGCCTGAATAACGGCTGGG	CCGGTTACATTCTTTCATTTAAAGA
DB	LPG0967	BC3	DBPlatinum1K04	GGCTATTATCAAGATACAACTTGTG	GTTGTCCTAAGATATTATTGATATC
DB	LPG0968	BC1	DBPlatinum1K05	TATTAAGAGAAACAAATTCATCTTT	TCTCCAAAGGCGGACTCTAGTTAGT
DB	LPG0968	BC2	DBPlatinum1K06	CACAATAATTACAGGTCGAAAACTA	TCTGAATTCAAGACTTGTATTGCGC
DB	LPG0968	BC3	DBPlatinum1K07	GGTTCTTGAACCGCACGAGAAACTG	ATAATCCTAGAGTAAGTATATGTCA
DB	LPG0969	BC1	DBPlatinum1K08	ACAATCGGAAACATAGGCTATAGTG	TATTAAAGAAGCCTTAGCTTAGGCT
DB	LPG0969	BC2	DBPlatinum1K09	GCGTCGCAAGATACAATTAGATGAT	GCGTTTTGAGCGTCATTGTTTACAG
DB	LPG0969	BC3	DBPlatinum1K10	TTGGCACGTCAAGATGTAATCTAAC	CGTCCAGAGATTCGTTATGTATGCT
DB	LPG1001	BC1	DBPlatinum1K11	GAACAAGTCTGTCCGATAGAAATAT	AAAACTGCTGCATTCTGTGGACATG
DB	LPG1001	BC2	DBPlatinum1K12	TCCGATGGTTTCCTTATCATCACTT	CTTTCGTCTTTCTTCGTACATGCAT
DB	LPG1001	BC3	DBPlatinum1K13	GCTACCTAGTGTATCAGAGACTATT	GGATTACCGGCCTCGTCTTCATACT
DB	LPG1083	BC1	DBPlatinum3M12	AAACATTTAAGGTTCGCCTTGTAAA	GTGCGTAGTATATTTATTTGCGCCT
DB	LPG1083	BC2	DBPlatinum3M13	GCCTTAAATAGAATAATTGGTCCGG	AATTCATGAAATAGTTGGTAGCGTT
DB	LPG1083	BC3	DBPlatinum3M14	AGCCCCCCATCTAGTGTGCACAATC	GGCCATGCTTGTTATCATGCTCCTA
DB	LPG1098	BC1	DBPlatinum1K14	ATGGAAAACCTATCTATTAAGAAC	TGTAATTGATTTAAAATTCTAGGAA
DB	LPG1098	BC2	DBPlatinum1K15	CAAAGATCTGTAATCCTGGGGCTTC	GGTTCTTTAAAAGCACTCTTGGCCA
DB	LPG1098	BC3	DBPlatinum1K16	TCGTAGGTTAGAGGTAACATTACCT	CAAGAGTAATCAGTATTTCCTCCAG
DB	LPG1099	BC1	DBPlatinum1K17	CAGGCGTTATAACTCCTATGTTAAG	GTAAGACTTCGTTGTTATTTTTTGG
DB	LPG1099	BC2	DBPlatinum1K19	TATCCGGGTCTCCTGACAACATGT	GGGTATGCAATGTAATGCTACTCTC
DB	LPG1101	BC1	DBPlatinum1K20	TACCCATCCTTAAGCAGACTCTAAG	TCTATTTTCATGCTTTGGCGCAATT
DB	LPG1101	BC2	DBPlatinum1K22	GTACTGAATAAACATCGCTCCATAC	GATGACTCCGCTTAGTTCATAAGGT
DB	LPG1106	BC1	DBPlatinum1K23	GCCCCAAGATAATACTTCACGAAAG	TTGTTGCGAAAACCCTTACGCGGTC
DB	LPG1106	BC2	DBPlatinum1L01	AGAGCCCCTCCATTTTCCGGTGATA	ACAGAATCGAATACGATGTTATATT
DB	LPG1108	BC1	DBPlatinum1L02	GTTAACAAGGTTTCAAAAACAAAGA	TTCGGTACTTCGGTGGTATTAGTTC
DB	LPG1108	BC2	DBPlatinum1L03	CTGCCCCAATGCAACCTAGACCGAG	TTAAAAGGGGTTAACATTATATAAC
DB	LPG1108	BC3	DBPlatinum1L04	CAGCCCATGACCCACCTGGCTGCGG	CATTCCTGTATGTGCTGATTCTAAT
DB	LPG1109	BC1	DBPlatinum1L05	ACAACAATTATTGTTCGGATCTCGG	GGTGGCTCTTAGATAATACCATTTA
DB	LPG1109	BC2	DBPlatinum1L06	ACCCGATAGTCCTAAGGTACATGCG	TCGATTGAAGAAGCTTTTGGCCAAT
DB	LPG1109	BC3	DBPlatinum1L07	CACTAAAATAGATCAAGCAGTGAAA	GGACCGACCCTATCTGGTTTGTCTT
DB	LPG1111	BC1	DBPlatinum1L08	CTGCAATTACTCTAAAACTTAGCAG	CTCCTATGAAGGTATATTTTTGAAA
DB	LPG1111	BC2	DBPlatinum1L09	TGCCTGCCCCGGAGAAACGATAACA	TTTTCATTTCCGCAAGTCAAGACGA
DB	LPG1111	BC3	DBPlatinum1L10	ATGCGATGCCTAAGAACCACTCGGG	GTTTGGGTTAGCCTGAGAAGGATAA
DB	LPG1120	BC1	DBPlatinum1L11	TATACTAAAAATGATTCTGCAGTTG	TCCGTATTAATGGCATTGGTAATCT
DB	LPG1120	BC2	DBPlatinum1L12	TACCAGGAGGCCGATTCTCTTGACT	TGTTCATAAAGAACCATGTTCTTGC
DB	LPG1121	BC1	DBPlatinum1L13	CACTCCCAACGCCCGGAGCATCGCA	GACGAGTATATTTTCTCTGAATATT
DB	LPG1121	BC2	DBPlatinum1L14	TAACGTATTGTATAAAGAAGTAAAC	GAGTCTGTAGTCAATGGTGGGGCTT
DB	LPG1121	BC3	DBPlatinum1L15	GCGTAACACCATTATCCGAAAGAGA	GGCGGCTTCGGTTTGTACACGTTGA
DB	LPG1124	BC1	DBPlatinum1L16	TACAGTCTTCACTAAACCCTCACAA	GGGTCCCTGTCCAATTTCAGAGGCT
DB	LPG1124	BC2	DBPlatinum1L17	GCCTTCTTCAACCGAGAACCCTTAA	TCACTAACACAGTATTCTTCAATAC
DB	LPG1124	BC3	DBPlatinum1L18	CAAATCACGACTGGCGATTTGCATG	TATTATGATAATGGTCACACATATA
DB	LPG1129	BC1	DBPlatinum1L19	ACCACAACGCCCTTATTCGCAATAC	GAGCGCCTTTTTGTTTTCAGGAGCA
DB	LPG1129	BC2	DBPlatinum1L20	CAATTTGGACACCATGAAGGCACTG	CGGCGGGTCCGCAGGCAGCGGGCGA
DB	LPG1137	BC1	DBPlatinum1L23	CATCCCAGAAAATGCCGTGGAGCAA	ATCAGCGCTTTCATAGATGCATTTA
DB	LPG1137	BC2	DBPlatinum1L24	TGTCGTATAAAACGGTTAGTAGCTC	TGATCAAAACTGTTATTATTTCATT
DB	LPG1144	BC1	DBPlatinum1M01	AGCATCCCATGTAGAACCATATAAA	AGTGTGACTTTACTGGATGGTTATA
DB	LPG1144	BC2	DBPlatinum1M02	GAATATTCAAACTAAGGAATAAGAT	AGAGCTTCACATTGAATCAGTTTTG
DB	LPG1144	BC3	DBPlatinum1M03	TGTGAACGAGCAAAACTGGGACAAG	TCCATCCAATTATCTTAGCAGGTTA
DB	LPG1145	BC1	DBPlatinum1M04	TAATCACAAAAAAAACTGCCTATTA	ACGTACTCAGGCTAACGCTCTTACG
DB	LPG1145	BC2	DBPlatinum1M06	ATGTATGTGTTAGCTGACCAGACCC	ATTTTATGTTCGTTCATCCTCTCTT
DB	LPG1147	BC1	DBPlatinum3M15	TCCGTACGCAGGGTAGTTGTATATA	TTGTAAGAATATACCAGTACCATGA
DB	LPG1147	BC2	DBPlatinum3M16	AGACGAAGTGAAAATAGAATAAAAA	AAACAAATCCTCAATCTGCTTAATT
DB	LPG1147	BC3	DBPlatinum3M17	GAAATAGGAACTCATTAAAAATAAG	AATATTGAACTGAATGTTACCGAAT
DB	LPG1148	BC1	DBPlatinum1M07	GCACCTCCCCCCGGCTCCCCACTTC	CGTATTTAGAACAACCATTATGGAT
DB	LPG1148	BC2	DBPlatinum1M08	CCCTGACTTCTAGTGCTCAGCCCTG	CTTTAAGGAATATGTCGTGCGATAG
DB	LPG1148	BC3	DBPlatinum1M09	TCCGTCGGTAATGACATTACTCAAG	TGTCATTACGCTTCCCTTAGGTACT
DB	LPG1151	BC1	DBPlatinum1M10	GCGAAATATGTGAACGGGCGAACTG	AAATAAGAAACACGCTGAAAGCATG
DB	LPG1151	BC2	DBPlatinum1M11	GTGATGATTGTTGCCAATAATGTAT	GTCGGTCCGAGGTTCCCAATCACGA
DB	LPG1152	BC1	DBPlatinum1M13	TACCAATTAATTTTACTGTCGGGAA	GCCATCTTGTGCGAGAAATTGTCAC
DB	LPG1152	BC2	DBPlatinum1M14	TTATCTTTAAAAGAACACATGGGTC	TTAATAGGTATGGATTGTGGTGCTA
DB	LPG1152	BC3	DBPlatinum1M15	GTTAGTTAGGAAGATAACGACCCTC	CCGTAATCGTATATCTCAATAGGAT
DB	LPG1154	BC1	DBPlatinum1M16	TTGTCATACGAAGTATGACTAGTTG	AACGGCTTTAAAGTGATCTGTCTAT
DB	LPG1154	BC2	DBPlatinum1M17	CACTAAAAGGAGTAAGCGACCTAGT	AAATTATCTGGATGGTGTCTGCTTA
DB	LPG1154	BC3	DBPlatinum1M18	TTACGTTTTCGCGTACACGGTTTCA	AGATAGCGCTGATAGGGTCCAGGAT
DB	LPG1158	BC1	DBPlatinum1M19	GGCGATAAAATATGGACGTGGGAAT	TCTAACATTCTGATCCAAATAAAGT
DB	LPG1158	BC2	DBPlatinum1M20	AGCGAATGATACCAATTCCGCAAAC	GAGCATCGAGCATATTACTGAAGGA
DB	LPG1158	BC3	DBPlatinum1M21	GACAAATGTATGAGTCAAGACTAAG	TGTCACAGTTTATTCATGAACGAAT
DB	LPG1166	BC1	DBPlatinum1M22	ACACGACTACCTCTACGCCCATCGG	GACTGGGCGGCGGCAACGCAGGCCG
DB	LPG1166	BC2	DBPlatinum1M23	TATTGATTACACCAATCAGTGCGCT	TCTTGTCGTTTGTTTGTTCCGGTTT
DB	LPG1166	BC3	DBPlatinum1M24	AGCACAAGGAGCGCTTCATCAAACT	CATTTTTTGGTGTACTTGCTAGAAT
DB	LPG1183	BC1	DBPlatinum1N01	TCTCAGACTTAAAGAGAAAATGAGT	GAAGTTGCGATCGTCAACAATTAAA
DB	LPG1227	BC1	DBPlatinum1N04	CCAGAGGAACGAACGACAGCTATC	AAGAAATATACTTGGCGTGGTCACA
DB	LPG1227	BC2	DBPlatinum1N05	TTGTTGCCGGCATAAACTGTAAATC	GTTCTGGACGAATTGCGGCCTATGT
DB	LPG1227	BC3	DBPlatinum1N06	ACTCAATCATGCTGCCCTAACCTAA	GAAATTTGTATCCTTGTCCTTGGTT
DB	LPG1273	BC1	DBPlatinum1N07	GATAAAATATCCCGAGGGTACGAGT	TTAATCAGGGACGCCTTAACCAGCT
DB	LPG1273	BC2	DBPlatinum1N08	AACCTTAAATTAAGATTTCAAAATT	TGAATTAGATATGCATGCCCCGACT
DB	LPG1273	BC3	DBPlatinum1N09	CAGAAAACGAGAATTCGTTTCAGAA	GGTTGGTCCGCATATATTGGAACTG
DB	LPG1290	BC1	DBPlatinum1N10	CGTTACGTTCGACTGACGCGCTTCG	TTCACAACCTCGGTTTTATTATGCT
DB	LPG1290	BC2	DBPlatinum1N11	CGCATCTAAGATGAGTGAGGTTTTG	TTAGTGCGTCCCAATGCGCTTGGAG
DB	LPG1312	BC1	DBPlatinum1N13	CACTATTAAAATCCAGGTGCTTTAC	ACTCATTATTACCATGTTTTGCCTA
DB	LPG1312	BC2	DBPlatinum1N14	GACTGTACAGACAAGCCTTTTTATG	TCACGGTGATGATCCCCAAGTCACT
DB	LPG1312	BC3	DBPlatinum1N15	GGCAAAATAAGTAAGTCCAGCGGTC	GTTCATTTTATCTTACTAATAGGTA
DB	LPG1316	BC1	DBPlatinum1N17	CCGACACTAGGACTAAAATTTTCAT	CACAGGTAAGAAAAACGGTTCATGT
DB	LPG1316	BC2	DBPlatinum1N18	TTATCTCCTTAACATAACTTATAGC	TCTCCGGGAGATTCTTCACTACGTT
DB	LPG1317	BC1	DBPlatinum1N19	GAGTTATATCGAGGAAGACCTCAAC	TTGAATTATAATTTTCCCCTCATAT
DB	LPG1317	BC2	DBPlatinum1N21	GCCCGGATGGACTATACCTAATGTT	AATTGTGTTTTCTTTCCTCATCTCA
DB	LPG1318	BC1	DBPlatinum1N23	ATTCAATGAACGATGTCCGATAACG	CTATCAGCTCCACACTCTGTTTTAT
DB	LPG1318	BC2	DBPlatinum1N24	ACAAAATCAGATGTTTGAGAAGACC	TAAGCCACGTTTTAAACAGGTTCCT
DB	LPG1328	BC1	DBPlatinum1O01	CGCACATTGTTGCCACTACGTATCA	ATACGTTGGTAGTGTTGTTTTTAGT
DB	LPG1340	BC1	DBPlatinum1O02	TTCACCAAAAGATCAGCATTAACAA	CTTCGCGTTGCGCGTTCCGTTAGTA
DB	LPG1340	BC2	DBPlatinum1O03	CCAGAAATTACCTTATAAGGCGGCG	CTCAAGAAAGCGCAGTATCATGCAT
DB	LPG1354	BC1	DBPlatinum1O04	ATGTTCCATAAGACTGAACATTTCA	TTACGTAGATGTTCGAGGACAGTCA
DB	LPG1354	BC2	DBPlatinum1O05	AAAATGTCAAAGAAGAACTAAAAAT	AAAAAATAAAAGCCTGAGATAAAC
DB	LPG1354	BC3	DBPlatinum1O06	TCTAGATAATAATAAGATAGCCACA	TCGCGAGTGCGTTCAATGTTCTCAC
DB	LPG1355	BC1	DBPlatinum1O07	GTGTAGCGTATAAAAGTCAAAATAT	ACCATTTCTATGTGTACATTTTCTT
DB	LPG1355	BC2	DBPlatinum1O08	GATGACCCCACTGCCCGCAGGCCAC	TGAACACGTGTTATTATTTGAATTC
DB	LPG1356	BC1	DBPlatinum1O10	CGAAAATCATGACCTGCGGACATTG	AGCATAAATCTCTGAGTCGAAAGGT
DB	LPG1356	BC2	DBPlatinum1O11	GCCGGTCGCTTGTAGTATGATGGAC	GCATAGGATTCTAGCCGAACTCTAT
DB	LPG1356	BC3	DBPlatinum1O12	TCCCCTCTACTCGCAGGTAGAACTA	TCGATGCATCAATCTTATGTATCCA
DB	LPG1368	BC1	DBPlatinum1O13	CCGCTGGCCTGCATCACCCCCGCGC	ATAGGTTATAGAATTCGGTAGTTGG
DB	LPG1368	BC2	DBPlatinum1O14	GCTACAGAGCCGCCTCTACAGAGTC	TTTAATTTATTTGGTCATTTTTAAG
DB	LPG1368	BC3	DBPlatinum1O15	TCAAAGATCTAAGTATATATATCCA	TTGTTATGATCGAGACTGCTACAAG
DB	LPG1377	BC1	DBPlatinum1O16	GTGCGCAAATCAGTATGCAATTGTT	AACGTACTTAGCAGCCATTGAGCTC
DB	LPG1377	BC2	DBPlatinum1O17	ATGAATGGCGCCCCGGGTCGTTGAC	CTTCGATTAGTTCACTAGAAATTAT
DB	LPG1377	BC3	DBPlatinum1O18	TAATACATGATAATGAAATGTGTCA	TCCGCTTTTATTTTTAATTGTGTCA
DB	LPG1387	BC1	DBPlatinum1O19	CGACGCCAGAGCAATCATACAATGC	ATGTTTCAGACTCAATCCACCATAG
DB	LPG1387	BC2	DBPlatinum1O20	AAAACCACTACCTTCGTCTAATGGA	TGTAAGCGCGAGAGGGGGGCGCAGG
DB	LPG1408	BC1	DBPlatinum1O22	GGTCATTCAAGAATAAGATCGACTT	CCCTTGATAGGCTCAAATTCGTCGG
DB	LPG1408	BC2	DBPlatinum1O23	GCGAAGTATCTATGACATATCTTAA	AAGATATATCTTTCCATTTGGGTTT
DB	LPG1408	BC3	DBPlatinum1O24	TAACGCATTGCAGTTCTAACTTGT	GATGGGATTAATTATGGTTACATCT
DB	LPG1426	BC1	DBPlatinum1P01	CGTCGACGTACTCGGGGGTATTAAA	GCGCTAGGTGCCTGATTGCACCGTT
DB	LPG1426	BC2	DBPlatinum1P02	GCAACGTAATACTTATAAGGTCACT	CAAACTACATTCGCGAAAGTTGGGT
DB	LPG1426	BC3	DBPlatinum3M18	GAGATGTTCACCAAGCTGCGTAATT	TCCATTTATATGGATATTACCCAGT
DB	LPG1426	BC4	DBPlatinum3M19	GATTAGATTAATCGAGCCCACATTT	GATATCTGTAGACAAGTTGGGGGGG
DB	LPG1449	BC1	DBPlatinum1P04	CAGGTGGCCACCCCCATGGGCCTAG	AAGAGCTGAAGCGTTGTGCTTAAGC
DB	LPG1449	BC2	DBPlatinum1P05	ACCACAAACACCCCTTACTCCCGAT	CTTTTCTGTTTTGAGTCATCTGGGG
DB	LPG1449	BC3	DBPlatinum1P06	CCCTATAGTTCTTAGGTGCATCCTT	ACCTATAACATCGATACGGTATTAT
DB	LPG1453	BC1	DBPlatinum1P07	GGTCGCGTTTAGAAGGGGTAAGCAG	TATTAGACGGATAAGTATACCACTG
DB	LPG1453	BC2	DBPlatinum1P08	TTCGAGTTGTTTGTCTATTGTGATC	TTTCTTTTACGAATCTTTATAGGGA
DB	LPG1453	BC3	DBPlatinum1P09	AATTTTTTAATAGCCGTTACAATCA	CCTAGTGTTAGGTATAATGGGTATT
DB	LPG1483	BC1	DBPlatinum1P10	GCAGTCTTGCCGGCATGACATGGGG	ATACCCGACTGGATGACCGAGTCCC
DB	LPG1483	BC2	DBPlatinum1P11	AACGGAGCTAAGCGGACAGCTTCTG	AATTCCTTCCGATCAGAATGTGAAC
DB	LPG1484	BC1	DBPlatinum1P13	TAACCCCCACCTTCTTGAACCAAAC	ATAGATTGCTTTTATATTTATGGGT
DB	LPG1484	BC2	DBPlatinum1P14	TCTGCACTGAAACGGTACTCAACAG	TCTTATCTAGCTAATTTCATTTTCT
DB	LPG1484	BC3	DBPlatinum1P15	CGTACTTATAAAATATTGCCTTGTT	TTGTTGACCCCCGCATCCCCGTACT
DB	LPG1488	BC1	DBPlatinum1P16	ACTAATCGAGGTTTTGCGAACAAAA	TGTACAGGAATTATTTTATGGCGCC
DB	LPG1488	BC2	DBPlatinum1P17	TACTGGCCCGGTCCTGGTTCCAAGA	TGATGTGTATATCAGTTTACACTTT
DB	LPG1489	BC1	DBPlatinum1P19	GTTTGTATTGCCTGCTATCTTTACC	CTCATTTTAATTAAGGAGAGACAGT
DB	LPG1489	BC2	DBPlatinum1P20	GGGGACATGACACTAGTTCTATTAA	TTAACCTACCCGAAGTGGTCTGTAG
DB	LPG1489	BC3	DBPlatinum1P21	AGGAAACGAAGGCATCGAAAGTATT	TCAATATTATCTACTTGGGTCAATC
DB	LPG1491	BC1	DBPlatinum1P22	GGAACCGAACATCAAAGTATTTGAA	TTGAATCACTCAAAGTCCTTGGGTT
DB	LPG1496	BC1	DBPlatinum2A01	TGCAAAACAATGGCAGGTCCTTGCG	TTCGTTTTAATAAGTTGTTTGCTAT
DB	LPG1496	BC2	DBPlatinum2A02	ATATGTGAATGACCTCCAAAATTAC	TATCGCTCGTAATCATAACGGACAG
DB	LPG1499	BC1	DBPlatinum2A03	AAACTAGAGCGGTATAACAATATTA	ATGTTAGTTTACTACTTATGAAACT
DB	LPG1499	BC2	DBPlatinum2A04	CCCTGACCAATTAAGACTAACCCCA	TCCCGGTAAAATGCATTACATTTTT
DB	LPG1499	BC3	DBPlatinum2A05	GTTTTAGCGGGTTTGCATTTACCTG	CCTCTAAGAGCTAGTTATATTTTAG
DB	LPG1525	BC1	DBPlatinum2A06	ATTAAGTAGTCAACCAGTAGAAGTA	GCTATTGTTCCTAGTCTATTGAGTG
DB	LPG1525	BC2	DBPlatinum2A07	TTATACCAATCGGCTAAAAAGTGAA	TGGTCACAAGGAGAAGACAGCTGGC
DB	LPG1525	BC3	DBPlatinum2A08	CGTACCAGCGATGATCACGACCCCT	TTTTAAGAAAATTGGAGTCGCTATC
DB	LPG1527	BC1	DBPlatinum2A09	ACCCCACGAAGGCTACCTAAGCTAC	TTGGAAACTCCTTACGCCTTTGTTC
DB	LPG1527	BC2	DBPlatinum2A10	TCTGCACTTCTAACGATTGCATTTG	TTGGCATCGTTTTTATTCAGATTTC
DB	LPG1551	BC1	DBPlatinum2A11	ATACAAAGCAAAAAAGTATATTTCC	ACTTCGGCAAGTTCCAAGCCTCTTT
DB	LPG1551	BC2	DBPlatinum2A12	ACACGTTGGTACCGATACTAATCTA	GTGGCTCCTTTTCTCCTTTTTAAGC
DB	LPG1551	BC3	DBPlatinum2A13	ACCATTAACTGGGAGAGTCGTAAAC	GTCGTCTGGGCCGGCATGTTACCA
DB	LPG1551	BC4	DBPlatinum3M20	ATAGAATTCCTTCATGTGAGCAAGT	TTAATATTTTGACGTTGGGACTCCT
DB	LPG1551	BC5	DBPlatinum3M21	AGAAGAGAACTCTGGTGGATTTCGA	TATAAAACGAGTGTAAGTTCTTTTG
DB	LPG1551	BC6	DBPlatinum3M22	GTATGACGTGCCCTAGATACTAAAT	CTGCTTCAATACTTTTATTAAAAAT
DB	LPG1578	BC1	DBPlatinum3M23	TTTCTAGGCAGCAGGGAAATGTTAA	AAGGCTTACGCGCTACTCACCTAAC
DB	LPG1578	BC2	DBPlatinum3M24	CTTGTCCCATTGACTGATATTAGCC	CCGGATTGGATCCACGGGTCTCATG
DB	LPG1578	BC3	DBPlatinum3N01	TAAAACGTATGTGAAGAGCGTATGT	AAAAATTCCCTACCTCATTATTCTT
DB	LPG1588	BC1	DBPlatinum2A14	TGTTGAAGAGCATAGAGGCAGACAA	TTCAATTAAAGGAGTATTTTGCACT
DB	LPG1588	BC2	DBPlatinum2A15	CCTTAGACCCCAGTGCAGTTCCCCA	CGGCTGCACGGTGGAGGAAAGGTAG
DB	LPG1588	BC3	DBPlatinum2A16	GAAGTACGATACACTTACCCCATGC	AAGACTGAAATCCTGGCTATTGTTT
DB	LPG1598	BC1	DBPlatinum2A17	AAAATAGGAAAGCGACGTGGAAACT	CACAACATGTACTTTTATGGTATTC
DB	LPG1598	BC2	DBPlatinum2A18	AGTAAGCACGCTTGGGATGCAAGAC	TAATCCAAGTTCGACTATGAAGTCA
DB	LPG1602	BC1	DBPlatinum2A20	AAACACTTAGTACCTCGAGCAAGTT	AGGGTGTCGTACCGGCGGCGGGGCG
DB	LPG1602	BC2	DBPlatinum2A21	AATCATTGATAATGCGAACCTTTAT	ATTTTTGTGTTGTGCACCCAGTGAG
DB	LPG1602	BC3	DBPlatinum2A22	CGGCACTAGCGGGGATAGCGATGCC	TTCACAAAGATCAATATTTGGGTTC
DB	LPG1621	BC1	DBPlatinum2A23	GAGATAAAGCGGGCATTCCATGTAC	CCCCCTGTGTTTTCACTCTCAATGT
DB	LPG1621	BC2	DBPlatinum2A24	ACCCGATCTAACTTTCAGTCAGTTT	CGGACTTTAATCTTATTAGTTCGTT
DB	LPG1621	BC3	DBPlatinum2B01	GTATAGAGACTAATTAGCAAGCAAT	AACTTTATCCTTTGTATGTGTTGCT
DB	LPG1625	BC1	DBPlatinum2B03	GGCTTCCTCTTTCAAGGGGGAGATG	ATTCTAGAGCTTAGGAAAGTGTTTG
DB	LPG1625	BC2	DBPlatinum2B04	TGCACGCCCTACGGACTGGCCATAC	TTGTTAACTATCTTATTTCAAAGGC
DB	LPG1633	BC1	DBPlatinum3N02	AGCATACACTTCATATAATCGCTCG	TGAAATCTAGAAGCATAAAGTGTCG
DB	LPG1633	BC2	DBPlatinum3N03	GTTAAATTAAGGTTGAATGCGCACA	ATAAGGAAGTATCGGTTCTCGCTTA
DB	LPG1633	BC3	DBPlatinum3N04	GATAAACAGCGGTTAAGGCAATTC	CGGTTCACGACACGTGCGAAGAATT
DB	LPG1639	BC1	DBPlatinum3N05	TGTTGGTTGTTGCCGCAATACCCAG	TATAATTTCTCCTTTCTGTGTGATT
DB	LPG1639	BC2	DBPlatinum3N06	GATCGAGCAGACGCCGTAAAGATGG	AATATTCCGTTATTTTAAATATGCC
DB	LPG1639	BC3	DBPlatinum3N07	CGGATATCGATCATATGATCTAACG	CCACTTGTCTTGCGCAGCACGCGGG
DB	LPG1642	BC1	DBPlatinum2B05	CAAGCCCCCAAACCGGGGGGCCAAG	CTCCACTGAGATGCACGGATTGATT
DB	LPG1642	BC2	DBPlatinum2B06	GAATTGAAAAAATGTGCAATGATAT	TACGTCGCTTTGCATGTTATGGGTT
DB	LPG1642	BC3	DBPlatinum2B07	CAGACTACGGCCTGCTAGGTGACCT	CATCGCCATTGATCTAGTAGATTGG
DB	LPG1654	BC1	DBPlatinum3N08	CGAGCCAATACGATCATTAAATTGC	TTTGTAAGCCAGCGGCTTTCTTCTA
DB	LPG1654	BC2	DBPlatinum3N09	GTCCAACCAAACATTGTCTTAGATT	TGACGGGTATTTATATCCCGTAAAA
DB	LPG1654	BC3	DBPlatinum3N10	GCGCGATCCTATATGCCCTCGCCCA	ATACTGTAAATACTCAACATGTGTA
DB	LPG1660	BC1	DBPlatinum2B08	CCAAAGCCGGTGTAAAGTAGCAACC	CGGTTTCCTTAGAGCGGACTCTAC
DB	LPG1660	BC2	DBPlatinum2B09	TAACGCACAGCTAAGGAGTCATAAC	TATATTGCAGCAATCCAGCCATATC
DB	LPG1660	BC3	DBPlatinum2B10	TAAAAAACATTGAAACTTTCCCCAA	TCGAATTCGGTATGCTTCTGGTTTG
DB	LPG1661	BC1	DBPlatinum3N11	GATTCTGTACAAGGTGCAAGATTCA	CTTTAACTGGTTGCAGGGGTACGTG
DB	LPG1661	BC2	DBPlatinum3N12	ACCCCTCTTACCCCGCTCCTGACCA	TAGCGTTAATATGTTCCGGTACAGC
DB	LPG1661	BC3	DBPlatinum3N13	CTTTCAACGCCAAGAGTCCGTGTCG	GGGACTGGTTCGGGATTGGTTTCCG
DB	LPG1663	BC1	DBPlatinum2B11	AACCCAAGTATAATACAGCGCATGA	CAGTATTTTTTAACTGGTTCTGTCA
DB	LPG1663	BC2	DBPlatinum2B12	TAGCAGGTGGCGTAGAAAGAGGGAT	TACCCTAATGCATTTTAAGACATCT
DB	LPG1663	BC3	DBPlatinum2B13	CCGTGAGCAGAAGCTCCGTCCAGAA	TGTTTAAGTTACACAATGGCATTTC
DB	LPG1666	BC1	DBPlatinum2B14	TGTTGTAAATGCTCCACGCACTTTC	CATATGTCTTAAGAGCACTCGAATT
DB	LPG1666	BC2	DBPlatinum2B15	GCAGAATGGGACAAATAGTCAATTA	TTTCGCGTCAGGATTTGATGTCAAG
DB	LPG1666	BC3	DBPlatinum2B16	ATCCACTTTATGGAATACAATACCG	TTCAACCTGTGGTGTTGTTCTTCGT
DB	LPG1667	BC1	DBPlatinum2B17	TAATATAAAGGAAAGAGGGTCGAAG	ATTCTTCGTTCATTGGTTTTTTTAG
DB	LPG1667	BC2	DBPlatinum2B18	AGCCCTATCCCATGAAAGGAGAAAA	GTTTTTTGATGACTCCGACAATCAA
DB	LPG1667	BC3	DBPlatinum2B19	TTGCAGTGAGGAATATTCCCTTGAC	TATATAAACGAAGGACAAACACTAA
DB	LPG1670	BC1	DBPlatinum3N14	ATTATTCGCAGATTCTAAATGCAGA	CTTGCCCAAGCCCACCTTTATTTAT
DB	LPG1670	BC2	DBPlatinum3N15	TAACCTAGACCTTTACTCTGGGAAA	AGGCAATGCAGAATATTATGGGCTT
DB	LPG1670	BC3	DBPlatinum3N16	AAGAAAAGTTGGTGTTAAACGCTAA	TAATCATTTTAACGAACTTCCACTT
DB	LPG1683	BC1	DBPlatinum2B20	GCTGAAGATTTCGCCAGTTATCAAT	TCATCTATACAACCTATTAGTTAGA
DB	LPG1683	BC2	DBPlatinum2B21	TCAACCGGTGGCAACAACTGGTCAA	ATTTGGAAACATTATTTTCTGGGTT
DB	LPG1683	BC3	DBPlatinum2B22	CGGGGACTTATTGCACATCAAATAA	GCAATATAAACTCTATCTTTTCCAT
DB	LPG1684	BC1	DBPlatinum2B23	AGATCCGACTCACTAACTGCCACGA	AAAAACCTTTGTATTTCATGGAGTC
DB	LPG1684	BC2	DBPlatinum2B24	TGCGTGAACCGATCGAAAAACGAAG	CATTTTAGTGAATTCTCCTTTTATA
DB	LPG1684	BC3	DBPlatinum2C01	GCTGCATGCAAGGACCAACATCTCA	TTCGGGACCATCTCTCTATTTATAT
DB	LPG1685	BC1	DBPlatinum2C03	GAGAGAATTTAACTGCCGTCTCAAA	GAGAAGTAGTAGTTTGTGTTCCCTG
DB	LPG1685	BC2	DBPlatinum2C04	TTTCGCAGCGACAGTATCTCATTAT	AAGGGAGTATTCGATCTACTATTTA
DB	LPG1687	BC1	DBPlatinum2C05	ACTAATCTTGCGAGCAAAATCTGCA	GTTAGATTATATGATGCATCGCCATG
DB	LPG1687	BC2	DBPlatinum2C06	CCGAAGAGCCAACCAATCCGAGTTT	AACTAAAATTCAGTTCGTTAGAACT
DB	LPG1687	BC3	DBPlatinum2C07	GCTTGAGGTATTTCGAGAAGTTTGT	AATTACATTAGCCAGTGTACTTATT
DB	LPG1689	BC1	DBPlatinum2C08	AATGATGACTTCTTCCTACGGCAAC	GATAGTAAGAATTAGTAATTGCTCT
DB	LPG1689	BC2	DBPlatinum2C09	AACCACATGTATTGTTAGCATTAAC	TATGTACGAAATGCGTGTATTATTT
DB	LPG1689	BC3	DBPlatinum2C10	CGAAACCCACTTTGAATAACGTTTC	TGCCCAAGCTCCCATGTGTTATCGG
DB	LPG1692	BC1	DBPlatinum2C11	ATCATCTATTTCACTGAACAATCGA	CCGTAACGCAGTGCTGAACCTTGAG
DB	LPG1692	BC2	DBPlatinum2C12	AGTGAATCACATACCTAAGGGCTTA	TGGAATGAATTAGGGTTTTATTTTT
DB	LPG1692	BC3	DBPlatinum2C13	GTATATCTCGAACCGTAGTGAAACC	ATATACCTTCTTATATGCTATCACA
DB	LPG1702	BC1	DBPlatinum2C14	TTACCCTAATTTTCTCAACGAGAAT	GTATCGTATTATCGGGTCACGTGTT
DB	LPG1702	BC2	DBPlatinum2C15	TAATCTGAATGAGCTGAAATATACA	CAACGGGTTACCGCTATTATAATTT
DB	LPG1702	BC3	DBPlatinum2C16	GTTAACTGCTAGAAGTTATTAGGTC	GTGGGATTGTAGAGCAGTCATTTAT
DB	LPG1716	BC1	DBPlatinum2C17	TCCTACCTTCCTTTACGGTGGCAAA	ATTCATTATCTAATTAACTTGATAA
DB	LPG1716	BC2	DBPlatinum2C18	TTTTAAAAGACTGGGCCCATCATAA	TTTTGAGCTGGAGCCTCATTTGCCA
DB	LPG1716	BC3	DBPlatinum2C19	CCATTAAGCACCACTCGGTGACGAC	TATCTCAGTTTTAGTCTCCACACCT
DB	LPG1717	BC1	DBPlatinum2C20	GTCGCCCATGTACGTTGACTCCACG	GTGGTCTGATTGTCTGCCTTTGAAT
DB	LPG1717	BC2	DBPlatinum2C21	AGGGACAGGCACTCACGCTGCACGG	TCGCGCAATTCGTGGCATCGTAAGT
DB	LPG1717	BC3	DBPlatinum2C22	TCCCCTTACATGAAGTTGTATCGCT	ATATTTGCAGTTTCGGTAACACCAT
DB	LPG1718	BC1	DBPlatinum2C23	AACCCGGCCCGTTAATATATTAGAA	GGCGTTGGAGATGGGACTTCGGTGC
DB	LPG1718	BC2	DBPlatinum2C24	GAGCTAGCAGTGTATCACCATGTTA	TTAAAACTCTGCTGTACATTTTTAG
DB	LPG1718	BC3	DBPlatinum2D01	ATTGGACTAATAATAGTTATTATCA	TCGATGAGGCCGTAATCCATGGTAT
DB	LPG1751	BC1	DBPlatinum2D02	CGAACTTGAATATCACTAATCACAA	TAAGTGCTAGCAGCAACTCGGGTGG
DB	LPG1751	BC2	DBPlatinum2D03	CCTCTACCAGTGCTCTTTCGGTCGC	TCAAATATGGTCTTGTTTAGTTTAT
DB	LPG1751	BC3	DBPlatinum2D04	GTATTACACGCGTATATTTAAATTC	TAAGTGCACTGACGCGAGCGCGAAG
DB	LPG1752	BC1	DBPlatinum2D05	AGCTCTTACAACTGCTTTCAAACAA	AAAAGCGGACCCCTAGGATTTGTTT
DB	LPG1752	BC2	DBPlatinum2D07	ATGGGATTGTCACCATTTGAATCCA	TTCGCTTTAAAGGGATTTAACAAGA
DB	LPG1776	BC1	DBPlatinum3N17	AAAACTGACCATAAAAGGGACTTA	CCTCATTTAGGAATGGTACGATGAA
DB	LPG1776	BC2	DBPlatinum3N18	AGGCAAGATCACTTCAGCGTCAAGT	TTACCTTATTGCTGAATATCTCGCA
DB	LPG1776	BC3	DBPlatinum3N19	ACTTCTAAATACTTTACGATGGATG	GTTACGGATATTTCTACATTATCAG
DB	LPG1797	BC1	DBPlatinum2D08	TAGAGACTCTAATAATCCATTAGGG	GAATAATCTAGTCTATAAGTATGAA
DB	LPG1797	BC2	DBPlatinum2D09	AAAGCACCGATAATACGCGATAATC	CGGAAGATGTTTTTGCTTCCTTGTT
DB	LPG1797	BC3	DBPlatinum2D10	TTGTAAGTAGGACTCCCGGCGCGTC	TAAATTTTACTTGGATCATTAATTG
DB	LPG1798	BC1	DBPlatinum2D12	CCTGCGCGGCGGCGCCCAGTATTCC	CAATCAGGCGGACGAGGATATGGGA
DB	LPG1798	BC2	DBPlatinum2D13	GTTAGAATCGACTATGTAGGGTCTA	ATTGTGGATATTCCTATAGTAAGAC
DB	LPG1822	BC1	DBPlatinum3N22	TTGTCTCATAGCAGAGATCAGGAAA	TATCCGTTCTACCTCGATTCATATA
DB	LPG1822	BC2	DBPlatinum3N23	TCGGAATGTAGTATTTGCATGTAAT	TGTATCATATCTCTGGTCGGAAAGT
DB	LPG1822	BC3	DBPlatinum3N24	GTAGTCACCGAACGCTGAAGGAGGT	CCCGTTAGTGCTAGCGTCAGTTCAG
DB	LPG1836	BC1	DBPlatinum2D14	CTCAACGGGTAAACCCTTG	TAAATTTCTTCCCTTTACCTGAATA
DB	LPG1836	BC2	DBPlatinum2D15	ACATTTGTAACTTTAACGGAACAAA	TGGCCGTCAGAGGCAGTCATCTGTT
DB	LPG1836	BC3	DBPlatinum2D16	TGAAGTCGATTTCATAAAATTGGAT	CTTCGGTTTGTCAGATACTATACCG
DB	LPG1851	BC1	DBPlatinum2D17	AATGGCTCCTGGTATTAAACGATAG	GTCAGGTGGGCCTATCGGCGTGGTGG
DB	LPG1851	BC2	DBPlatinum2D18	GATAGCTAAACCGAAAATGAGAATC	AAAAGTTTCACCTGCTCTGTCGGTT
DB	LPG1871	BC1	DBPlatinum2D20	CCATCTATTTATGGTCCGGAAAAAG	ACACAATAGTCGCTGAAACGACATC
DB	LPG1871	BC2	DBPlatinum2D21	CGTTAGTCACTTGAAAACCGTACTA	GGGCCCTTTCCGATCTTAACGTAGC
DB	LPG1871	BC3	DBPlatinum2D22	TAGACACACACCCGCGGCTCGAAAG	TATGTTTTCCAGGCAGAGTTAAATG
DB	LPG1884	BC1	DBPlatinum2D23	TTCTACTATAACAAGAATAATGA	CATTGAATCTTAATCTCTGTCCACA
DB	LPG1884	BC2	DBPlatinum2D24	TTCGCAAACAGCATCAAAACAGAAT	ATAGTTTGTGCGTGCGCTAGTCGGT
DB	LPG1884	BC3	DBPlatinum2E01	TCACATCATAGTTTTAACTCGCATC	AACCGTCAGAGGAGTGATGTATATT
DB	LPG1888	BC1	DBPlatinum2E02	TAGGAACGTTTATAATAAAATAAG	CTATGGGTATAGGCTTGTACTGGAT
DB	LPG1888	BC2	DBPlatinum2E04	AGCTTAACACGTATCGGTAGCCATG	CATTAAATGAGCTTAGTTTTGTACC
DB	LPG1890	BC1	DBPlatinum2E05	GGAGTTTCTGTCAAATATGATAACT	TATATCATATTGATTGAACATATGA
DB	LPG1907	BC1	DBPlatinum2E06	ATTAAATTGACCTTTAACCGGGGAT	TCGACGTCTCTTGAGCATTATCTGC
DB	LPG1907	BC2	DBPlatinum2E07	TAACCTTAACAAATTCGCGTTAAAG	TTGGCAGGAGTGTGTGCGAGAATGC
DB	LPG1907	BC3	DBPlatinum2E08	CTACCCGCCAGCAGGGGCTTTAACT	TCTAGCGTGTTTCGTGCTGTCCGGC
DB	LPG1909	BC1	DBPlatinum2E09	ATCATAAATGCACTAAGGTCTAAAA	ACTTTATTGTCATAATTGTCGAGTC
DB	LPG1909	BC2	DBPlatinum2E10	CGTACCTTGCGAAAGCCTAGGCTGA	TCGTCGATGTCTCAATTTACACGGC
DB	LPG1909	BC3	DBPlatinum2E11	TGTGTTGAGCCTTTAACTGTGACAG	TTTCTCGTTTTGAGGTGCCTCTTGT
DB	LPG1924	BC1	DBPlatinum3O01	CGAAAAGGTATAATGATTGAGGCAA	ACTGGAGGGTGAACAAGCTCGATTC
DB	LPG1924	BC2	DBPlatinum3O02	TTTCCCATGGACTGGAGGGCCCTAG	GCACAACTCCTTGTGTTTGTTCTTT
DB	LPG1924	BC3	DBPlatinum3O03	ACCTAGCGACAAAAATACACGATTG	AAGTTTTCTGTCTCCGCGAACAATC
DB	LPG1925	BC1	DBPlatinum2E12	GAGGACCGAATTAACATGTAACCAC	TGCGCAATTTGGCCGACCTCTATTT
DB	LPG1925	BC2	DBPlatinum2E13	ATGAGAGACTTCTATATACAGCAAA	CTGGTATCTCGAGTGAGATACCAAT
DB	LPG1925	BC3	DBPlatinum2E14	CTAGATTGTACATAAACTTCAATAA	TGGAAATATCGAGTTTCTCAGACAG
DB	LPG1930	BC1	DBPlatinum2E15	CACCGGTGACGCGTAACATTGGGGC	ATGCTTATGTTAACCCCATATTCAC
DB	LPG1930	BC2	DBPlatinum2E16	GGCACATAACACACTCTTTTAACAA	TTTAGGCGCTTCCGACTACGTTGGT
DB	LPG1930	BC3	DBPlatinum2E17	TCGATCTAACCCGCCCTGAAATGAT	TCAATACGCTCCAGTTCATATCGAT
DB	LPG1931	BC1	DBPlatinum2E18	AGGCTGGAGGCAACATATCCGGGCT	CCTCTGTGTAGTAGAATGGTGCTTT
DB	LPG1931	BC2	DBPlatinum2E19	AACAGCCATTCGTTAAGCAAGTTAT	ATAGATAGATTGCATTAAATCTGGG
DB	LPG1931	BC3	DBPlatinum2E20	AGTTTCAGCCTCCCAGGCTGGTGTG	GTATGACCTCCAAGATTGACTTTTT
DB	LPG1933	BC1	DBPlatinum2E21	ATATTTCACGTATATCGGCATTTTA	CGGTTTTACTTTATATGTTGCAAGA
DB	LPG1933	BC2	DBPlatinum2E22	CCTTTACGTTATGACAAAAGTAAAG	TTTAAGAGCGAGGCGCTCGGGCATT
DB	LPG1933	BC3	DBPlatinum2E23	GCAGGTGGATCGATAAGGAGGCCGC	CAAGTCGTCCGATCCCATTTGGCTC
DB	LPG1947	BC1	DBPlatinum2E24	ATATTGTGATATGTATTAGATGTGT	TACATCTGAAGTTTATATAATATAG
DB	LPG1947	BC2	DBPlatinum2F01	ACCTCTTGCCAATTGAGATGCACCG	TATTGTGAGTTGCAGAGCCAATCTG
DB	LPG1947	BC3	DBPlatinum2F02	AACCATATTTAAGACCCAGAAGCCG	ATCATGAACCTCCTGTGCAAATGTT
DB	LPG1948	BC1	DBPlatinum2F03	ATCTCACACAATATCCTGCACCAAA	AATATGCATATTCGTTCTAGTGTTA
DB	LPG1948	BC2	DBPlatinum2F04	AATAATCCTGTAATCATCCTGCATA	CCGAGAGCAACGTGGGGGCCTCATT
DB	LPG1948	BC3	DBPlatinum2F05	ACCTCAAGGTGATACCGTGTAAATC	ATCTCTCCTATGCTAGAGAATTACC
DB	LPG1949	BC1	DBPlatinum2F06	TGGTATAAACGAACGACTATTAATG	GGTATAAAGTCTAACCCTCATGTAC
DB	LPG1949	BC2	DBPlatinum2F07	ATTCGTTTTTCATCTGGTGATCTTG	CCATTTGGCCTCTAACTAGTTGTGA
DB	LPG1949	BC3	DBPlatinum2F08	TAGCATTGTAAACGTTATTTAAA	TTCTTAGTTACTTCCCGTGTAATCA
DB	LPG1950	BC1	DBPlatinum2F09	AACAGAGTCCCGCGAGGATATCCGC	CCCCGATATCATTTTCTATTATCCC
DB	LPG1950	BC2	DBPlatinum2F11	AATAGATGGGCAACCCTCAAGTATT	TGACATGGACGTTTCGTCGCGTAGG
DB	LPG1953	BC1	DBPlatinum2F12	AGGTAGGTATTGTAAAAAACGCCAT	TATTAACCTGCGCACTGTCACTGAA
DB	LPG1957	BC1	DBPlatinum2F13	TACGGTTTTATTCGCACCATTGTTG	TGTTGAGTTGTCCGCCTTTGTTACT
DB	LPG1957	BC2	DBPlatinum2F15	TTGAACAAAATCCTAAAAGTATGAT	CAGTCATATGTGAGATGTTTAGTTG
DB	LPG1958	BC1	DBPlatinum2F16	ATACCAGAACTTTCTTCAAACGAAC	AATATGCTCGATAACGGGTTTGAGC
DB	LPG1958	BC2	DBPlatinum2F17	GGAACAATACTTAGGATTTCCATGC	AAATTACGCTATCGTGGCGTAATAG
DB	LPG1959	BC1	DBPlatinum2F19	TGGCTATTGCATAATTGAAGCTGGT	ACTATGTTTTAGAGATAAAGCAGAT
DB	LPG1959	BC2	DBPlatinum2F20	ACCAATTTTAACTGTTCGCATATCT	TGTCCTTCAATCATCTCAGAGTGCT
DB	LPG1960	BC1	DBPlatinum2F21	TTTGATGAAGAGAGCGTATATGTGG	GGTTTCATCGCAATTAGTAGGAGCA
DB	LPG1960	BC2	DBPlatinum2F22	TGGAAAACGCTAATGATCTGCAGAA	CAGTAGCGGAAAATATGGTACCAGT
DB	LPG1960	BC3	DBPlatinum2F23	GCTAGCGAATAACGACGTCAATCTA	CAGTATTCGGATGTGCAAAAATGAT
DB	LPG1961	BC1	DBPlatinum2F24	GCTGCTGATAGACGTGGTTGAGTCC	CTCAGTTTCGGGTGTGATCTTAACA
DB	LPG1961	BC2	DBPlatinum2G01	ATCTGAATGTGTAGTACCCACATCT	TTCTTGTCGCCGTATTCGGTCAGAT
DB	LPG1961	BC3	DBPlatinum2G02	TTAATTGGTTGCAGTACGATTCCTT	AAGATCTATAGTATGTTATCTACCG
DB	LPG1962	BC1	DBPlatinum2G03	TGCCTATTTGAGTCCCACGTCCGTC	ACCAGCATATATAAGTCAGCTATAG
DB	LPG1962	BC2	DBPlatinum2G04	TAGTGCTTTTATAAAAGTCATCCAG	CTAGTTCACAGATTTGAGCATGTTC
DB	LPG1962	BC3	DBPlatinum2G05	GATTACGGTCGCATAGACATTTTCA	GACCTTCACACAGCATTTCTCCTAC
DB	LPG1963	BC1	DBPlatinum2G06	CACGGCAGCAGGACGCAAAAATGTA	GCCATGATTGAACAAAGCCGGGCCA
DB	LPG1963	BC2	DBPlatinum2G07	GTACGGCATTCACTTCAGTTGATTT	CGTCATGTAGATGTCGTTGAG
DB	LPG1963	BC3	DBPlatinum2G08	ATGATATGAGCACCAGATCAGCCTC	ATAATGTACACCATCCACATCTCGA
DB	LPG1964	BC1	DBPlatinum2G09	GCATGACCTAGTTGTTGAACTATAA	TCTAGAATATTTATCGGGCTCG
DB	LPG1964	BC2	DBPlatinum2G10	TGTCGTGATGAGCATATAAGCGAAT	TCTACTCAACGGTCCTCGCTGATTA
DB	LPG1964	BC3	DBPlatinum2G11	TCCTATCGGACAGAGTGCCTTCTTC	CACCAAACAGCAGATTGGATCCTAT
DB	LPG1965	BC1	DBPlatinum2G12	CGATACATATCATAAAGTGAACACC	TGACGTAGACCCTTTGAATAATTGG
DB	LPG1965	BC2	DBPlatinum2G14	ATGAGAAACTCGGTGACCATACAAA	CCACCTAGAAGATTGGTACGCATGG
DB	LPG1966	BC1	DBPlatinum2G15	AACAAAATCAATTTTTCTCACTAAT	ACCTGAGTTATACAATTTCTTGATG
DB	LPG1966	BC2	DBPlatinum2G16	ATGAACAACATACTAGCATCGTGTT	TAGTCGAGTTATAATTAGGTAAGTC
DB	LPG1966	BC3	DBPlatinum2G17	TACTTAAATATCCACTATAATGAGA	TTTACTTTAAGCTGTTTAAGAGGC
DB	LPG1969	BC1	DBPlatinum2G18	ACTTATGTAACACACAATGGAGAAC	AGAAGTCATCGTTTGCAGTCTGTTT
DB	LPG1969	BC2	DBPlatinum2G19	TCGGCTAGGTTTCCTGCTGTTCGTT	TATGTCAAATTCAGTTCGTCGACAC
DB	LPG1969	BC3	DBPlatinum2G20	TTTGTGTGCATTTGGAAGGTACATT	CGACCTTATGTTGGCTTCCTCGCTA
DB	LPG1976	BC1	DBPlatinum2G24	CGGTATCGGCAGCAAAGGCTATTT	GTGTTATATATGTCGCGCAGAGCTT
DB	LPG1976	BC2	DBPlatinum2H01	GAAGGATGTAATGAGAAAGCAACAT	CTCAATTTTCTTCCGTAGTTGATCT
DB	LPG1982	BC1	DBPlatinum2H02	ATACGATCTACAGACCCGAAAATGA	CCGACGTATATTGAAAGATACAAGT
DB	LPG1982	BC2	DBPlatinum2H03	TCGAGAGGTTCTAATGACTAAATTG	AAAAACGCGAATTCAACATGGGCCG
DB	LPG1982	BC3	DBPlatinum2H04	AATTCCCTACATGGCTACATATAGT	CTCATGCGCTTAAAAATTTGTGGTT
DB	LPG1986	BC1	DBPlatinum2H05	AATGCTAGGAACCCCATAACGGGGT	TCTGTTGAATAACAAATTTATTTTC
DB	LPG1986	BC2	DBPlatinum2H06	TCGCTCTACCCCAAATGTCACTATT	ATTTACGCTCAAAAGTTGCGTATTG
DB	LPG1990	BC1	DBPlatinum2H07	AAAACTAATACTATCGCAGACTAAA	TCAAATGCAACTTAGTAGTCGCTGT
DB	LPG1990	BC2	DBPlatinum2H08	AACCACATTATCCATAAGGGGATGT	TTTTTAAACGAGAAATGGAAATTGT
DB	LPG1990	BC3	DBPlatinum2H09	AACCACATCAGAGGGCCCTCCCTTG	TAATTGGTCTACAAAAGATGGGCAA
DB	LPG2048	BC1	DBPlatinum2H11	CATAATTTTTGTTGGGACTATTAAT	GCTATCCTTCCTATAGTAATAAGGA
DB	LPG2048	BC2	DBPlatinum2H12	GTATTTAATATCTCTAGAAATACAT	TTCGGAGCAGGAAGCTTTCCCTTTG
DB	LPG2050	BC1	DBPlatinum2H13	AGTCTCTCGGTATTCTATAGGTTAG	GTCATGCAGCTAGCGGTATCGTATT
DB	LPG2050	BC2	DBPlatinum2H14	AAACTGCGACTTGAATCCTTGAGTA	CCTCTAATTCAAAAAGTCTCGATTT
DB	LPG2050	BC3	DBPlatinum2H15	TAATCAACGATCCCGGACGTCCGTA	GTCACATGAGGAGGTCAATGATTGA
DB	LPG2073	BC1	DBPlatinum2H16	CAGTTCATGTTAGTCGTTCT	CATATAAGTTTTCTTGTTACAGTTA
DB	LPG2073	BC2	DBPlatinum2H17	TTAAGTGTGCTAAGCTTCTAGTTAG	GGCGTTTTTCCCTCGTACTTCTACC
DB	LPG2128	BC1	DBPlatinum2H18	ATTCTCTTAACCAGCAACAACTTCT	CTTGCGCACCGTCTCGCTCTTGGGC
DB	LPG2128	BC2	DBPlatinum2H19	TGAATACATATATCAAAAATTGTTG	GACAGTGGGACATACGTCTAGATTA
DB	LPG2128	BC3	DBPlatinum2H20	GCAATACCTCCCACTCGCTCCCA	TAAGCGTATTCTGCCGCCGTCATCA
DB	LPG2131	BC1	DBPlatinum2H21	AGACTAATATGAGCCCTCGAGGCAC	TTGATAGTAAATCGATTTTCAAAGC
DB	LPG2131	BC2	DBPlatinum2H22	TATAAAAACGATTTGCAATATCGT	TTCGATAGGAAAAAGTGAAACAACA
DB	LPG2131	BC3	DBPlatinum2H23	GTTTTCAAAAACAAACTCTTATGTA	TATTATTGCAGTACTGTGATGGAAT
DB	LPG2131	BC4	DBPlatinum3O04	GACCGTCCGTGCATAAGTGACACTA	TATAGTAATTTTCACTTTCAGCTTA
DB	LPG2131	BC5	DBPlatinum3O05	GGCACGCTCACAATACGACTCTTGG	ATGATCAAGTTTTAAAAATCTTTCG
DB	LPG2137	BC1	DBPlatinum2H24	GCAGGCAGCCAGCCAGTACCAGAAT	GTCCTATTTTAGTGCAGGTTCAGTT
DB	LPG2137	BC2	DBPlatinum2I01	AAATAAACACATCATCGATTATGAA	TTGGGAGAGGGTGACGGGCGAGCTG
[truncated: 382 more rows]

## Sheet: Table S1 references
Reference number	Reference
1	H. Nagai, J. C. Kagan, X. Zhu, R. A. Kahn, C. R. Roy, Science. 295, 679–682 (2002).
2	G. M. Conover., Molecular Microbiology. 48, 305–321 (2003).
3	J. Chen et al., Science (New York, N.Y.). 303, 1358–61 (2004)
4	Z.-Q. Q. Luo, R. R. Isberg, PNAS. 101, 841–6 (2004).
5	J. Bardill, J. L. Miller, J. P. Vogel, Molecular microbiology. 56, 90–103 (2005).
6	E. M. Campodonico, L. Chesnel, C. R. Roy, Molecular microbiology. 56, 918–33 (2005)
7	K. de Felipe et al., Journal of Bacteriology, 7716-7726 (2005)
8	I. Derré, R. R. Isberg, Infect Immun. 73, 4370–4380 (2005).
9	H. Nagai et al., Proc National Acad Sci. 102, 826–831 (2005).
10	S. Ninio et al., Molecular microbiology. 55, 912–26 (2005)
11	N. Shohdy et al,. PNAS. 102, 4866-71
12	R. K. Laguna, E. A. Creasey, Z. Li, N. Valtz, R. R. Isberg, Proc National Acad Sci. 103, 18745–18750 (2006).
13	M. P. Machner, R. R. Isberg, Developmental cell. 11, 47–56 (2006)
14	T. Murata et al., Nat Cell Biol. 8, ncb1463 (2006).
15	S. VanRheenen et al., Infection and immunity. 74, 3597-606 (2006).
16	S. Banga et al., Proc National Acad Sci. 104, 5121–5126 (2007).
17	Y. Liu, Z.-Q. Q. Luo, Infection and immunity. 75, 592–603 (2007).
18	T. Zusman et al., Molecular microbiology. 63, 1508–23 (2007)
19	E. Altman, G. Segal, Journal of bacteriology. 190, 1985–96 (2008)
20	K. S. de Felipe et al., PLoS pathogens. 4, e1000117 (2008)
21	T. Kubori, A. Hyakutake, H. Nagai, Molecular microbiology. 67, 1307–19 (2008).
22	T. Zusman, E. Degtyar, G. Segal, Infect Immun. 76, 4581–91 (2008)
23	D. Burstein et al., PLoS pathogens. 5, e1000508 (2009)
24	M. Heidtman et al., Cellular microbiology. 11, 230–48 (2009).
25	S. Ninio et al., PLoS Pathogens. 5, e1000278 (2009).
26	S. S. Ivanov, G. Charron, H. C. Hang, C. R. Roy, The Journal of biological chemistry. 285, 34686–98 (2010)
27	E. Hervet et al., Infection and immunity. 79, 1936–50 (2011).
28	L. Huang et al., Cellular microbiology. 13, 227–45 (2011)
29	W. Zhu et al., Plos One. 6, e17638 (2011)
30	Z. Lifshitz et al., PNAS. 110, E707-15 (2013)
31	Y.-H. H. Lin et al., Journal of Biological Chemistry. 290, 25766–81 (2015).
32	H. Kim et al., Nat Commun. 11, 2623 (2020).
33	A. Meir et al., Nat Commun. 11, 2864 (2020).
34	J. Allombert et al., J Mol Biol. 433, 166985 (2021).
35	M. Wexler, T. Zusman, M. Linsky, Z. Lifshitz, G. Segal, Curr. Res. Microb. Sci. 3, 100105 (2022).
