# Supplementary material for: A comprehensive two-hybrid analysis to explore the Legionella pneumophila effector–effector interactome
Source: mSystems. 2024 Nov 11;9(12):e01004-24. doi: 10.1128/msystems.01004-24 (PMC11651115; doi:10.1128/msystems.01004-24)
Supplement: Table S4 — iBFG-Y2H interaction scores for each possible ORF combination. [file msystems.01004-24-s0006.xlsx]

## Sheet: Table S4
Table S4: iBFG-Y2H interaction scores for each possible ORF combination. The iBFG-Y2H interaction score (column C) is calculated as described in Methods. Values above the MCC max threshold are indicated by grey color. For iBFG-Y2H pairs involving L. pneumophila effectors, ORFs were recloned in inducible BFG-Y2H vectors, transformed to the BFG-Y2H strains and spotted on control (-Leu/Trp) and Y2H …
AD ORF	DB ORF	Interaction score	iBFG-Y2H retest (Y/N)	Plate, Well in Figure EV2	Reference for PPI	Published PPI methods
MORF4L1	MRFAP1	32647.6
CEP55	TSG101	17901.4
LSM3	LSM2	17153.3
lpg0140	lpg1689	16590.8	Y	1A02	this study
lpg0140	lpg0401	11731.2	N	1A03
lpg2871	lpg2322	11646.2
lpg0140	lpg0130	11045.6	N	1A04
S100A1	S100P	10852.2
IKZF1	IKZF5	10703.5
lpg0439_2	lpg0439	9483.11	N	1A05
PSMC2	PSMD5	8603.38
lpg2871	lpg2351	7697.19
lpg2718	lpg2718	6663.36	Y	1A06	N. Pinotsis, G. Waksman, J Biol Chem. 292, 9240–9251 (2017)	crystal structure, SEC-MAL
CDKN2D	CDK6	6263.63
lpg0390	lpg0390	6179.28	Y	1A07	this study
IKZF1	lpg0227	5708.76	Y	1F01	this study
SH3GLB2	SH3GLB1	5660.53
lpg0443	lpg0444	5631.22	Y	1H02	G. Duménil, R. R. Isberg, Mol Microbiol. 40, 1113–1127 (2001); J. Coers et al., Mol Microbiol. 38, 719–736 (2000)	affinity purification;Y2H
MRFAP1L1	MORF4L1	5596.16
IKZF1	MORF4L1	5358.28
lpg2676	lpg2676	5154.6	Y	1H01	J. A. Sexton et al., J. Bacteriol. 186, 1658–1666 (2004).	protein filtration and electron microscopy
lpg0944	lpg0945	5152.47	Y	1A08	M. L. Urbanus et al., Mol Syst Biol. 12, 893 (2016).	Y2H, LUMIER, gel-filtration, AP-MS, co-crystal structure
lpg0439	lpg0439	4977.46	N	1A09
PSMD2	lpg2409	4363.6	Y	1F02	this study
IKZF1	lpg1687	4309.39	Y	1F03	this study
EXOSC5	EXOSC1	4200.22
PSMD2	PSMC1	4071.19
AVR58_05830	AVR58_05830	4054.3	Y	1A10	this study
lpg2871	lpg0227	3933.25
lpg2322	lpg2322	3790.56	Y	1A11	this study
MRFAP1L1	MRFAP1	3734.12
AP2B1	LDLRAP1	3127.29
lpg2678	lpg2678	2893.03	Y	1A12	this study
lpg2871	lpg2871	2874.68
lpg0926	lpg1689	2679.86	N	1B01
IKZF1	lpg1124	2208.52	Y	1F04	this study
IKZF1	lpg1972	2186.04	Y	1F05	this study
lpg2871	lpg1687	2162.43
lpg2860	lpg2860	2087.53	Y	1B02	this study
lpg2541	lpg1666	1780.8	Y	1B03	this study
BNIP3L	BNIP3	1737.68
IKZF1	lpg0455	1727.7
lpg2411	lpg2411	1725.77	Y	1B04	this study
CCND3	CDK4	1647.95
AP2B1	lpg0285	1626.52	Y	1F06	this study
CDK4	lpg1972	1598.27	Y	1F07	this study
lpg2871	lpg2409	1494.38
lpg0452	lpg2675	1323.84	Y	1H03	this study
lpg0926	AVR58_09810	1319.56	N	1B05
lpg2434	lpg2434	1305.39	Y	1B06	this study
LSM3	lpg1972	1294.16	Y	1F08	this study
lpg0926	lpg0926	1291.33	Y	1B07	this study
lpg0452	lpg0452	1284.19	Y	1H04	C. D. Vincent et al., Mol Microbiol. 62, 1278–1291 (2006)	BACTH
lpg0926	lpg0130	1255.14	N	1B08
lpg0963	lpg0963	1152.68	Y	1B09	this study
lpg0444	lpg0443	1112.07	Y	1H05	G. Duménil, R. R. Isberg, Mol Microbiol. 40, 1113–1127 (2001); J. Coers et al., Mol Microbiol. 38, 719–736 (2000).	affinity purification;Y2H
IKZF1	lpg2591	981.479	Y	1F09	this study
lpg0140	lpg2153	972.32	N	1B10
lpg0944	lpg2434	970.566	N	1B11
CNOT7	BTG1	965.135
lpg0452	lpg1907	943.491	Y	2A02	this study
lpg1972	CDK4	927.929	Y	1F10	this study
lpg2298	lpg2344	910.984	Y	1B12	M. L. Urbanus et al., Mol Syst Biol. 12, 893 (2016)	Y2H, LUMIER
CCND3	CDK6	907.32
lpg2137	lpg1972	860.924	Y	1C01	this study
lpg2676	MORF4L1	817.465
lpg0452	lpg1687	770.109	Y	2A03	this study
IKZF1	EXOSC1	758.196
lpg2327	lpg1717	740.883	Y	1C02	this study
lpg1328	lpg1453	705.928	N	1C03
BIK	BCL2L2	696.462
lpg0390	lpg2149	660.438	Y	1C04	this study
lpg0945	lpg0944	655.278	Y	1C05	M. L. Urbanus et al., Mol Syst Biol. 12, 893 (2016)	Y2H, LUMIER, gel-filtration, AP-MS, co-crystal structure
SH3GLB2	MORF4L1	634.666
MORF4L1	AVR58_12300	626.172	N	1G11
lpg0390	CDK4	586.74	Y	1F11	this study
lpg0285	lpg1083	583.435	N	1C06
lpg2676	MORF4L1	581.391
IKZF1	lpg1129	574.861	Y	1F12	this study
lpg0926	lpg0401	566.426	N	1C07
lpg0963	lpg0447	542.989	Y	2A04	this study
lpg2860	lpg0086	521.423	N	1C08
lpg1312	lpg2759	506.689	N	1C09
lpg0442	lpg2688	504.96	Y	1H06	J. Coers et al., Mol Microbiol. 38, 719–736 (2000); S. Ninio, D. M. Zuckman-Cholon, E. D. Cambronne, C. R. Roy, Mol Microbiol. 55, 912–926 (2005); J. Xu et al., Proc National Acad Sci. 114, 13543–13548 (2017) H. Kim et al., Nat. Commun. 11, 2623 (2020)	Y2H; affinity purification;crystal structure;crystal structure
CDK4	CCND2	496.102
lpg0107	lpg0447	485.555	Y	2A05	this study
lpg1663	CDK4	482.845	N	1G01
lpg2556	lpg0439	475.978	N	1C10
lpg0135	lpg1106	448.967	N	1C11
lpg0107	lpg2885	437.338	Y	1C12	this study
lpg0443	lpg0254	426.463	N	2A06
lpg1642	lpg1907	423.903	N	1D01
CDKN2D	CDK4	421.804
lpg1960	lpg0963	421.62	N	1D02
lpg0080	lpg0285	421.307	N	1D03
lpg0458	lpg0301	415.681	N	2A07
lpg1822	lpg2885	411.673	Y	1D04	this study
AP2B1	lpg0458	404.004
IKZF1	lpg2300	400.804	Y	1G02	this study
lpg0140	lpg0969	398.422	N	1D05
lpg0456	lpg0441	382.437	Y	1H07	this study
IKZF1	lpg2266	364.579	Y	1G03	this study
lpg2718	lpg2860	354.82	Y	1D06	this study
lpg2832	lpg1317	342.251	Y	1D07	this study
lpg0126	lpg2048	332.31	N	1D08
MRFAP1L1	lpg1687	330.183	Y	1G04	this study
lpg0171	lpg2674	322.88	N	2A08
lpg1598	lpg1183	321.2	N	1D09
lpg1109	lpg1183	314.276	N	1D10
lpg1718	lpg2155	308.68	N	1D11
lpg0056	lpg0056	308.048	Y	1D12	this study
lpg2411	lpg1152	302.661	N	1E01
lpg0210	lpg2050	301.454	N	1E02
lpg1718	lpg2674	299.338	N	2A09
lpg2283	lpg2637	298.566	N	1E03
lpg2311	lpg0454	298.239	N	2A10
SH3GLB2	lpg0227	292.916	Y	1G05	this study
lpg2311	lpg1183	290.014	N	1E04
lpg2688	lpg2527	289.315	N	2A11
IKZF1	lpg1969	289.071	N	1G06
lpg2434	lpg1884	287.176	N	1E05
lpg2688	lpg0442	275.957	Y	1H08	J. Coers et al., Mol Microbiol. 38, 719–736 (2000); S. Ninio, D. M. Zuckman-Cholon, E. D. Cambronne, C. R. Roy, Mol Microbiol. 55, 912–926 (2005); J. Xu et al., Proc National Acad Sci. 114, 13543–13548 (2017) H. Kim et al., Nat. Commun. 11, 2623 (2020)	Y2H; affinity purification;crystal structure;crystal structure
lpg1822	lpg0451	260.621	Y	2A12	this study
lpg0452	lpg0454	258.864	N	1H09
lpg0963	lpg2675	257.108	Y	2B01	this study
MORF4L1	lpg0963	256.478	N	1G07
lpg2718	lpg0525	256.121	N	2B02
lpg2422	lpg1099	255.489	N	1E06
lpg2999	lpg2674	252.281	N	2B03
CNOT7	lpg1972	251.137	Y	1G08	H. O. Mount, F. Zangari, A.-C. Gingras, A. W. Ensminger, Biorxiv, in press, doi:10.1101/2022.06.06.494580.	AP-MS, Y2H, BACTH, functional assay
lpg2424	lpg2674	250.544	N	2B04
lpg2508	lpg0195	249.575	N	1E07
lpg0452	lpg2687	248.607	Y	1H10, Fig 4B	this study
lpg2300	lpg0441	244.878	N	2B05
lpg0140	lpg0090	243.675	N	1E08
lpg2422	lpg0459	243.039	N	2B06
MORF4L1	lpg2050	239.956	N	1G09
MORF4L1	lpg2411	237.853	N	1G10
AVR58_05830	lpg1687	234.126	Y	1E09	this study
lpg2073	lpg2688	231.526	N	2B07
lpg2688	lpg2885	227.016
lpg1702	lpg0260	225.664
lpg2676	lpg0082	223.038
lpg0260	lpg2372	219.798
lpg2871	lpg0364	218.588
lpg2828	lpg2885	217.832
lpg0439_2	lpg0458	215.232
MORF4L1	lpg2687	213.703
lpg1183	lpg2443	213.608
lpg2678	lpg2584	213.046
lpg2137	lpg1183	212.675
lpg0452	lpg0260	211.941
CEP55	MORF4L1	211.472
AP2B1	lpg0227	210.33
lpg0439	lpg0450	209.922
lpg0944	lpg1716	209.239
lpg2351	lpg0451	206.95
lpg2860	lpg1183	202.378
lpg2422	lpg2511	198.425
lpg2283	lpg2300	196.958
lpg1948	lpg0788	195.587
MORF4L1	lpg2504	191.947
lpg2364	lpg2674	187.805
lpg0443	lpg1183	186.784
lpg1625	SH3GLB1	185.731
lpg0038	lpg2674	185.287
lpg1890	lpg2128	184.44
lpg2137	lpg0375	183.98
MORF4L1	lpg0443	181.959
IKZF1	lpg2847	178.766
lpg2375	lpg1183	178.691
lpg2283	LSM2	176.751
lpg2224	lpg2425	174.222
lpg2828	lpg1551	174.059
lpg0126	lpg0439	172.508
lpg2871	lpg0455	171.585
S100A1	lpg2688	171.199
lpg0140	lpg2327	171.035
MRFAP1L1	lpg1684	170.82
lpg0140	lpg1907	168.248
MORF4L1	lpg2541	166.521
lpg1717	lpg0405	166.294
lpg0458	lpg0447	164.234
lpg2793	lpg0403	163.359
lpg0080	lpg2674	162.099
lpg2871	lpg1120	161.627
lpg1822	lpg2675	160.808
lpg0452	lpg0059	159.278
lpg2283	lpg1684	159.185
lpg2456	lpg2372	156.962
lpg0693	PSMD5	153.496
lpg0926	lpg1166	153.138
lpg1318	lpg1166	152.797
S100A1	lpg0448	152.299
IKZF1	lpg0963	152.059
S100A1	lpg0454	151.965
lpg2525	lpg1083	150.252
lpg2871	lpg0447	149.907
lpg1355	lpg1851	149.722
lpg0442	lpg0525	148.195
lpg2829	lpg2586	148.045
lpg0343	lpg2674	147.864
lpg1798	lpg2443	146.792
lpg2283	lpg2744	146.193
lpg1356	lpg1453	145.643
MORF4L1	lpg1496	144.239
IKZF1	lpg2675	143.339
lpg2828	lpg1684	143.229
lpg0902	lpg0260	143.158
lpg0439_2	lpg2885	142.921
lpg2907	lpg0403	142.825
lpg0926	lpg1137	140.273
lpg2676	lpg1949	139.599
IKZF1	lpg0301	139.145
lpg2871	lpg0967	138.314
MORF4L1	lpg2370	137.827
lpg2182	lpg0451	137.512
PSMC2	AVR58_11730	137.299
lpg2718	lpg1124	137.084
lpg2283	lpg1776	136.758
lpg2283	lpg2832	136.279
lpg2283	lpg0086	135.808
lpg0451	lpg2692	135.283
lpg1109	lpg2443	135.205
MRFAP1L1	AVR58_14141	134.749
lpg2434	lpg0422	132.789
lpg0343	lpg1183	132.411
MORF4L1	lpg1925	131.999
AVR58_14850	lpg1183	130.654
PSMD2	lpg1667	130.558
lpg2871	lpg2324	128.182
lpg2283	lpg2860	127.969
lpg2718	lpg0450	127.767
SH3GLB2	lpg0450	125.517
lpg0944	lpg0436	123.478
AP2B1	lpg2137	123.368
lpg0452	lpg1578	122.78
lpg2460	lpg2674	122.453
lpg2392	lpg0405	122.048
LSM3	lpg2676	121.947
lpg2676	lpg2505	121.051
lpg1551	lpg0788	120.883
lpg0210	lpg0082	120.275
AP2B1	lpg2678	119.896
MORF4L1	lpg2311	119.861
lpg1144	lpg1183	119.772
lpg2283	lpg2424	119.503
AVR58_05206	lpg2688	118.323
lpg2283	lpg1797	118.261
lpg0944	lpg0454	118.121
lpg2871	AVR58_05206	117.651
lpg0945	IKZF5	116.638
lpg2283	lpg2298	115.755
lpg1001	lpg2048	115.383
lpg1318	lpg2154	115.188
lpg0059	lpg2688	115.085
lpg0926	lpg1803	114.931
lpg1290	lpg2199	114.896
lpg0403	lpg2511	114.819
IKZF1	lpg2871	113.549
lpg1551	lpg0451	111.716
lpg2871	IKZF5	111.105
AVR58_05206	lpg0963	111.068
lpg1961	lpg1958	111.045
lpg2490	lpg0086	110.959
lpg2815	lpg0451	110.755
CEP55	lpg1702	110.677
lpg0246	lpg1960	110.558
IKZF1	lpg1151	110.05
lpg2416	lpg1969	109.316
AP2B1	lpg2351	109.289
lpg2298	lpg2182	108.858
CEP55	lpg2847	108.79
lpg1961	lpg1106	108.451
lpg0439	lpg0046	108.24
lpg1408	lpg2344	107.9
lpg2364	TSG101	107.856
lpg0103	lpg1108	107.807
lpg2745	lpg1106	107.407
PSMD2	lpg2298	107.164
lpg1355	lpg2224	106.889
lpg2718	AVR58_08995	106.491
lpg2391	lpg1183	105.204
CEP55	lpg1960	104.739
lpg1986	lpg0733	104.263
lpg0443	lpg2885	103.92
lpg1717	lpg2327	103.594
lpg1702	lpg0170	103
lpg0081	lpg1129	102.42
lpg1961	lpg1183	102.234
lpg2519	SH3GLB1	102.053
lpg0301	lpg2688	101.853
lpg2744	lpg2048	101.248
lpg0210	lpg2509	100.865
lpg0439_2	lpg2154	100.836
lpg1683	lpg0405	100.535
lpg1798	lpg1098	100.422
lpg1667	lpg0081	100.209
BNIP3L	lpg2298	100.137
lpg2638	lpg0456	100.126
AP2B1	lpg1933	100.018
lpg2952	lpg2674	99.4005
lpg1890	lpg1716	99.2419
lpg1598	lpg0733	99.0248
lpg2298	lpg1947	98.7188
lpg2482	lpg1099	98.5373
lpg0403	lpg0451	98.5127
CEP55	lpg2465	98.4551
lpg2637	lpg1098	98.3957
IKZF1	lpg0952	98.2226
AP2B1	lpg1137	97.7086
lpg2718	AVR58_05630	97.6532
lpg2871	lpg2216	97.2177
BNIP3L	lpg1183	97.1327
lpg0275	AVR58_09156	97.1197
lpg2372	lpg1960	96.6661
lpg1598	lpg0459	96.5288
LSM3	AVR58_14850	96.4795
lpg2324	lpg1969	96.4592
lpg2270	TSG101	96.1311
lpg2283	lpg2591	95.9763
lpg1483	lpg0451	95.8062
lpg0717	lpg1183	95.2464
AVR58_09810	lpg0450	95.1562
IKZF1	lpg0365	94.4137
lpg1551	lpg0090	93.9385
lpg2525	lpg1499	93.5142
lpg1958	lpg1106	93.0243
lpg1453	lpg1716	92.915
lpg2936	lpg1982	92.4467
lpg2718	MRFAP1	92.349
lpg2283	lpg0968	91.9071
lpg0260	lpg1990	91.794
lpg2283	lpg0450	91.5153
lpg2686	lpg2885	91.4628
SH3GLB2	EXOSC1	90.9797
lpg1978	lpg1106	90.9548
lpg0442	lpg1776	90.8863
lpg2718	lpg2879	90.7054
lpg0945	lpg1684	90.6344
IKZF1	lpg1166	90.3402
CDK4	lpg0952	90.3344
lpg1120	CDK4	90.2485
SH3GLB2	lpg1684	90.1072
lpg2160	lpg1888	89.3088
lpg0041	lpg0448	89.2999
PSMC2	lpg2311	89.1355
lpg2999	AVR58_10315	88.5755
lpg2718	lpg2300	88.3046
lpg2546	PSMD5	88.2836
lpg2871	lpg2674	88.1789
lpg1666	lpg1183	87.2454
lpg0107	lpg0140	87.2153
MORF4L1	lpg2588	87.2051
IKZF1	lpg0458	86.3087
EXOSC5	lpg2490	86.2561
lpg1551	lpg2688	85.8267
lpg2216	lpg0447	85.5965
lpg2239	lpg0082	85.0001
lpg1890	lpg1152	84.9845
lpg2692	AVR58_14141	84.9365
AVR58_05830	lpg2586	84.6278
IKZF1	lpg0550	84.5928
lpg2182	lpg2674	84.433
lpg0012	lpg0447	84.3771
AVR58_02475	lpg2674	83.9992
lpg1961	lpg0442	83.9246
lpg1496	lpg2511	83.7925
IKZF1	lpg1931	83.7513
lpg2541	lpg2591	83.6921
lpg2828	lpg2137	83.3915
IKZF1	lpg2207	83.3898
lpg0926	lpg2153	83.3752
lpg2637	lpg2813	83.2352
lpg2788	lpg1183	83.148
IKZF1	lpg0444	82.9037
lpg1957	lpg2847	82.8866
lpg2048	lpg2674	82.6685
lpg0140	lpg1148	82.4514
AP2B1	lpg2675	82.1901
lpg2270	lpg2207	82.1187
lpg2407	lpg2443	82.0831
lpg0898	lpg1183	82.0301
AVR58_08995	lpg2511	81.8524
lpg2283	lpg2498	81.7939
lpg2199	lpg0240	80.9874
lpg2871	lpg1961	80.9037
lpg0107	lpg2675	80.1655
lpg2420	lpg2552	80.0288
lpg0445	lpg1106	79.8247
lpg0439_92_349	lpg2443	79.7291
lpg2678	lpg2223	79.6029
lpg0140	lpg1408	79.3822
lpg2788	lpg2674	79.2925
lpg1895	lpg1551	79.2322
lpg2591	lpg2433	79.1261
lpg2149	lpg1137	78.7412
lpg1148	lpg1453	78.7225
lpg1137	lpg1602	78.4584
lpg1961	lpg2328	78.3493
IKZF1	lpg0450	78.1861
lpg2541	lpg1803	77.9862
lpg0260	lpg1639	77.9093
IKZF1	S100P	77.8884
lpg1670	lpg0086	77.4339
lpg2860	lpg2424	77.3317
lpg2828	lpg0455	77.1722
lpg2210	lpg1183	77.0697
lpg1660	lpg2344	77.0566
MORF4L1	lpg0056	76.928
lpg0260	lpg1633	76.7767
IKZF1	lpg2546	76.6365
lpg2490	lpg0254	76.577
lpg0375	lpg2137	76.542
lpg2283	IKZF5	76.4188
lpg2584	lpg0301	76.3607
lpg0103	PSMD5	76.1668
lpg2871	lpg2344	75.8729
MRFAP1L1	lpg2687	75.8213
CDK4	lpg2793	75.4264
PSMD2	lpg2675	75.1294
lpg0788	SH3GLB1	74.951
UB	lpg2298	74.8757
lpg2244	lpg0405	74.8672
lpg2718	lpg1972	74.7296
lpg2718	lpg1684	74.681
lpg2224	lpg0046	74.656
PSMC2	lpg2298	74.6335
lpg0403	lpg2482	74.5802
lpg1625	lpg2759	74.2423
lpg2155	lpg1183	74.036
lpg2164	AVR58_10315	73.9539
lpg2283	lpg2525	73.8476
lpg1098	lpg0405	73.7638
lpg1964	PSMC1	73.6983
lpg0160	lpg0439	73.5298
lpg0716	lpg1368	73.4424
CEP55	lpg2370	73.3886
lpg2270	lpg0227	73.2644
lpg2160	lpg2674	72.9265
lpg1152	lpg0081	72.828
lpg2718	lpg0581	72.7045
lpg0454	AVR58_10315	72.424
lpg2395	lpg2759	72.3881
lpg2584	lpg0279	72.3775
lpg1654	lpg2400	72.1752
lpg2828	lpg0045	72.1749
lpg1685	lpg2674	71.8198
AVR58_09156	lpg2370	71.7248
lpg2952	lpg0294	71.5992
lpg1484	PSMD5	71.5834
lpg1121	lpg0439	71.5061
IKZF1	lpg2416	71.0776
lpg0240	lpg0364	70.9698
AP2B1	AVR58_12300	70.8264
lpg1317	lpg1183	70.3367
lpg0439	lpg2555	70.2558
IKZF1	lpg0030	69.9993
lpg2324	lpg1106	69.805
lpg2433	lpg1851	69.6599
lpg1972	lpg2137	69.6339
lpg0452	lpg2885	69.5472
lpg1895	lpg2182	69.3606
lpg0390	lpg1124	69.2399
lpg2676	AVR58_05966	69.0548
lpg0963	lpg1453	68.9403
lpg2577	lpg2674	68.8806
lpg2718	lpg0455	68.8554
CDK4	S100P	68.7425
SH3GLB2	lpg1717	68.316
lpg1965	lpg0967	68.2655
lpg1776	lpg2443	68.1434
lpg0926	lpg2638	68.0736
lpg0390	lpg2207	68.0705
lpg0294	lpg0447	68.0211
LSM3	lpg0952	67.9295
lpg1776	AVR58_10315	67.8128
MORF4L1	AVR58_05206	67.6367
lpg1354	lpg2344	67.557
lpg1551	lpg2674	67.4234
MORF4L1	lpg2465	67.2539
lpg2828	lpg0733	67.2369
S100A1	lpg2526	67.1902
lpg2137	lpg0952	67.118
AVR58_05016	lpg0405	67.0857
AVR58_13911	lpg1958	67.0616
lpg0260	lpg2425	67.0569
lpg1702	lpg1716	66.9437
S100A1	lpg2455	66.7834
lpg2718	TSG101	66.7504
lpg1387	lpg0454	66.4341
lpg0103	lpg2283	66.1852
PSMD2	lpg2552	66.1273
lpg0056	lpg0733	65.9688
lpg0403	lpg0459	65.8387
lpg2406	lpg2425	65.7268
lpg2359	lpg1183	65.6683
lpg0012	lpg2674	65.5179
S100A1	lpg2847	65.278
AVR58_05016	AVR58_10315	65.1826
IKZF1	lpg0447	65.1351
lpg0021	lpg1109	64.9687
lpg1108	lpg1525	64.9021
lpg2556	lpg2678	64.846
lpg2434	MRFAP1	64.7921
lpg0952	lpg2257	64.64
lpg0581	lpg2674	64.599
lpg2283	lpg2847	64.5799
lpg0422	lpg2793	64.5043
lpg1154	lpg2586	64.2638
lpg2813	lpg2154	64.2011
lpg2637	lpg0365	64.1146
lpg0443	AVR58_10315	64.0951
lpg2283	lpg0436	64.0863
lpg2372	lpg2490	64.0323
lpg2409	lpg0451	64.0193
lpg1972	lpg0458	63.9387
lpg2465	lpg0086	63.7121
lpg2444	lpg2591	63.6917
LSM3	lpg0447	63.5622
lpg1158	lpg1716	63.4494
lpg2239	lpg2344	63.1719
lpg0456	lpg1797	62.9769
lpg1317	lpg1851	62.8969
lpg2552	TSG101	62.8809
lpg1909	lpg2490	62.7743
lpg2206	lpg1960	62.7327
lpg0364	lpg1183	62.6813
lpg0670	lpg1183	62.5792
AVR58_05830	MORF4L1	62.4508
lpg2510	lpg1990	62.3111
AP2B1	lpg2073	62.3018
AVR58_05600	lpg0451	61.9733
lpg0452	lpg1990	61.7965
lpg0696	lpg0459	61.733
lpg1907	lpg0459	61.7134
lpg1948	lpg2510	61.6701
lpg0126	lpg2224	61.5458
lpg2871	lpg1098	61.5164
lpg1551	lpg1752	61.3705
CDKN2D	lpg2407	61.1168
lpg2422	lpg2257	60.9865
IKZF1	lpg0441	60.8206
lpg2327	lpg2155	60.6966
lpg0439	lpg0733	60.6716
lpg2936	lpg0459	60.6652
lpg1491	lpg0459	60.6146
lpg2862	lpg0717	60.5223
lpg0944	lpg2793	60.4165
S100A1	lpg2678	60.1869
lpg2788	LSM2	60.1629
lpg1111	lpg0451	60.065
lpg2505	lpg0364	60.0463
lpg0209	lpg0563	59.9734
IKZF1	lpg1108	59.9156
MRFAP1L1	lpg0519	59.8516
lpg1962	lpg2425	59.8206
lpg0926	lpg0196	59.7025
lpg2676	lpg0519	59.617
LSM3	lpg1408	59.611
lpg2871	lpg2744	59.4424
MRFAP1L1	lpg2678	59.1755
lpg2149	lpg2148	59.1179
lpg0172	lpg1183	58.9105
CEP55	lpg2424	58.8789
lpg1689	lpg0405	58.8338
AVR58_05016	lpg1960	58.715
lpg2519	lpg1836	58.6652
lpg0086	lpg1499	58.6389
lpg2153	lpg2048	58.5354
lpg0963	lpg1578	58.5184
PSMD2	lpg1183	58.4448
AVR58_04986	lpg0081	58.318
lpg2676	lpg0458	58.3157
lpg1377	lpg2541	58.276
lpg2527	lpg1660	58.142
lpg0450	lpg1183	57.7989
lpg0968	lpg1551	57.7944
lpg0455	lpg1183	57.6382
lpg1124	lpg1716	57.6251
lpg0452	lpg2298	57.6171
AVR58_09156	lpg2584	57.6148
IKZF1	LSM2	57.6014
lpg2552	S100P	57.5973
lpg0439	lpg2344	57.3212
lpg0439_2	lpg1121	57.3017
lpg2406	lpg2257	57.0501
lpg0441	lpg2311	56.9937
lpg2871	lpg1166	56.8998
lpg1145	lpg1453	56.8792
lpg2541	lpg2344	56.7692
lpg2239	lpg1129	56.6976
lpg0365	lpg1496	56.6906
lpg2828	lpg1836	56.6157
lpg0126	lpg1716	56.6025
lpg2403	lpg1976	56.5089
lpg1797	lpg1851	56.3371
CEP55	lpg0195	56.3159
AVR58_09156	lpg1851	56.2903
PSMC2	AVR58_14141	56.2389
lpg1109	lpg2688	56.1925
lpg2847	lpg1982	56.1836
lpg2464	lpg2416	56.0839
lpg2588	lpg1670	56.0629
lpg0376	lpg1183	56.0132
lpg1151	lpg1106	55.9328
lpg1895	lpg1752	55.7228
lpg2160	lpg0451	55.5645
IKZF1	lpg0519	55.4921
lpg1551	lpg2154	55.484
lpg2395	lpg0733	55.4202
lpg2762	IKZF5	55.414
lpg0693	lpg1836	55.4031
lpg0967	lpg2344	55.3623
IKZF1	lpg2525	55.294
lpg0276	lpg2490	55.1443
AVR58_10315	lpg2888	55.1293
lpg2603	lpg2628	55.0819
lpg2588	lpg0525	55.045
lpg2718	lpg2137	55.0172
lpg1166	lpg1684	54.8469
lpg2555	lpg1963	54.8139
lpg0260	lpg0082	54.7751
lpg2505	lpg0254	54.6653
lpg0405	lpg2874	54.6608
MORF4L1	lpg2788	54.6533
lpg2526	lpg0403	54.6479
AP2B1	lpg1972	54.4517
lpg2137	S100P	54.3765
lpg2828	lpg1147	54.331
lpg0301	lpg1890	54.2424
lpg0276	lpg1453	54.2278
lpg0898	lpg2490	54.1299
lpg2884	lpg2539	53.9545
lpg2283	lpg2674	53.9219
lpg1328	lpg0441	53.8676
lpg1888	lpg2182	53.8644
lpg0172	lpg2391	53.6842
lpg2744	lpg1716	53.6535
lpg2444	lpg1890	53.4804
MORF4L1	lpg2298	53.4641
lpg2510	lpg0456	53.2598
lpg0090	lpg0926	53.2089
AVR58_02475	lpg2744	53.1816
lpg2762	lpg2527	53.1631
lpg0459	lpg0945	53.0413
LSM3	S100P	52.9231
lpg1961	lpg0788	52.8803
lpg2324	PSMD5	52.8171
lpg1491	AVR58_14141	52.8024
lpg1312	lpg2400	52.7798
lpg0445	lpg2154	52.6886
lpg1642	lpg0405	52.4907
AVR58_14141	CDK6	52.3662
MORF4L1	lpg1625	52.3627
lpg0126	lpg2073	52.2857
lpg2529	lpg0968	52.2341
PSMC2	lpg1687	52.2193
PSMC2	lpg2143	52.1315
lpg2359	lpg2266	52.0742
IKZF1	lpg2832	51.9426
lpg2828	lpg0442	51.5781
lpg2298	lpg2460	51.5471
MRFAP1L1	lpg0458	51.4888
lpg2912	lpg2678	51.4683
lpg1960	lpg0518	51.4426
lpg0952	lpg2465	51.4327
IKZF1	lpg1797	51.3593
lpg0944	lpg0402	51.2382
lpg1387	lpg2199	51.218
lpg0260	lpg1890	51.2051
lpg2460	lpg0056	51.2004
lpg1702	lpg0082	51.0743
lpg2434	lpg1101	51.0037
lpg2406	lpg1183	50.951
IKZF1	lpg1990	50.9137
S100A1	lpg2391	50.8961
lpg0181	lpg2298	50.7949
lpg1124	lpg2678	50.6971
lpg1129	lpg2505	50.6736
lpg2416	lpg0046	50.6163
SH3GLB2	lpg0448	50.5932
lpg1639	AVR58_05966	50.5792
lpg1822	lpg0454	50.5602
lpg2720	lpg1716	50.4558
lpg0160	lpg2674	50.4316
lpg2692	lpg0405	50.3467
lpg2678	lpg1098	50.3431
lpg0045	lpg0422	50.2189
lpg2832	lpg2407	50.0917
lpg1963	lpg2324	50.0904
lpg1124	lpg2443	49.9261
lpg2527	lpg0448	49.9216
CDK4	EXOSC1	49.9044
lpg0770	lpg1851	49.8973
lpg2283	lpg1966	49.812
S100A1	lpg2674	49.7034
lpg0621	lpg2674	49.6644
lpg2283	lpg2400	49.6539
lpg2283	MORF4L1	49.604
lpg2223	lpg1108	49.5964
lpg0446	AVR58_05630	49.5032
lpg1145	lpg2885	49.495
lpg2546	lpg0563	49.315
lpg0963	lpg0059	49.2403
lpg2539	lpg2678	48.9143
lpg0444	lpg0447	48.9032
lpg2143	lpg1578	48.7139
lpg1965	lpg0447	48.5455
lpg2283	lpg2137	48.522
lpg1129	lpg0788	48.4749
S100A1	lpg1716	48.3998
lpg2351	lpg1890	48.3784
lpg2409	lpg0459	48.3677
lpg1961	lpg2391	48.3101
lpg2694	S100P	48.2836
lpg1667	lpg0733	48.2298
lpg2510	lpg0301	48.2138
lpg2444	lpg2425	48.1428
AVR58_05206	lpg0788	48.0572
lpg2829	lpg1527	47.9715
lpg0733	lpg2257	47.8087
LSM3	lpg1976	47.49
lpg1129	lpg2539	47.4765
lpg2344	lpg2155	47.4098
CDKN2D	lpg2153	47.3747
lpg1483	lpg1888	47.2312
lpg1316	lpg1598	47.1719
AP2B1	lpg1687	47.1595
lpg1947	lpg1183	47.152
lpg1689	lpg1958	46.9446
lpg0227	lpg1969	46.828
lpg2871	lpg1408	46.7708
lpg2871	lpg1670	46.5697
lpg1453	AVR58_14141	46.5484
lpg0046	lpg0301	46.5071
lpg0967	lpg2541	46.4718
lpg0401	lpg2694	46.4437
lpg0945	lpg1317	46.3989
lpg1683	lpg2675	46.2389
lpg1183	lpg1716	46.1025
CEP55	lpg1083	46.0921
lpg0796	lpg0301	46.0811
AVR58_02540	lpg2688	46.0804
lpg1798	lpg1083	46.0706
lpg2676	lpg1354	46.0093
lpg2148	AVR58_05966	45.9694
lpg2482	LDLRAP1	45.9656
lpg0126	lpg2166	45.8593
lpg2628	lpg1499	45.8047
lpg2505	lpg2443	45.7844
lpg2676	lpg2788	45.7247
lpg2322	AVR58_10315	45.72
SH3GLB2	lpg0788	45.6888
lpg2637	lpg2678	45.6554
lpg2416	lpg2207	45.6196
MRFAP1L1	lpg0405	45.6162
lpg2283	lpg0456	45.5966
lpg2744	lpg0447	45.5702
lpg2828	MORF4L1	45.5235
lpg2322	lpg2257	45.4814
IKZF1	lpg0581	45.4573
lpg2182	lpg0733	45.4478
lpg2832	lpg1890	45.4223
MRFAP1L1	lpg1183	45.3587
lpg1110	lpg2885	45.2331
lpg2434	AVR58_10315	45.2312
lpg2359	lpg0441	45.192
lpg1718	lpg1106	45.1619
lpg2504	EXOSC1	45.0093
lpg2718	lpg2832	44.9983
lpg0444	lpg0130	44.8179
lpg2382	lpg1101	44.6882
lpg1969	lpg0458	44.6763
lpg0301	lpg0365	44.6267
BNIP3L	lpg0456	44.6038
lpg2166	lpg2788	44.5442
AVR58_13911	lpg2539	44.5273
lpg2498	lpg0405	44.5226
lpg2216	lpg2793	44.5196
lpg1483	lpg1931	44.4803
lpg1670	lpg2692	44.4733
AP2B1	AVR58_14141	44.4485
lpg0208	lpg2628	44.4483
lpg1152	lpg0945	44.4005
lpg0284	lpg1099	44.1856
lpg1151	lpg2425	44.1364
lpg1129	lpg1499	44.1302
lpg2283	lpg1151	44.1054
lpg1625	lpg2676	44.003
lpg0448	lpg2511	44.0014
lpg2375	lpg1453	43.9942
lpg2628	lpg1106	43.9636
lpg2676	lpg2628	43.8592
lpg2322	MORF4L1	43.8542
lpg1972	lpg1907	43.6997
lpg2718	lpg2793	43.6751
lpg1316	lpg2586	43.6075
lpg2744	lpg0459	43.5907
lpg1633	lpg0926	43.5873
lpg1949	lpg2879	43.5744
lpg2206	lpg0788	43.5739
lpg2546	lpg0447	43.5639
lpg1851	lpg0447	43.5566
lpg2283	lpg2885	43.5312
lpg0390	lpg2793	43.5035
IKZF1	lpg2371	43.4956
EV	lpg2155	43.4846
lpg1098	lpg2759	43.4525
lpg0376	lpg2505	43.4281
lpg1907	AVR58_14141	43.399
lpg2239	lpg0454	43.3733
IKZF1	lpg0135	43.3477
lpg0046	lpg2344	43.3317
CEP55	lpg2539	43.2591
lpg2718	lpg0021	43.0466
lpg1976	lpg1099	43.0199
lpg1961	lpg2155	42.9991
lpg1312	lpg2283	42.7728
lpg1147	lpg1183	42.5726
AP2B1	lpg1317	42.5551
lpg1798	lpg2324	42.5149
MORF4L1	lpg0405	42.4148
lpg2828	lpg2525	42.343
IKZF1	lpg0967	42.3401
lpg1776	lpg1969	42.278
lpg0952	lpg1717	42.2775
lpg0103	lpg0459	42.2654
lpg1972	lpg2327	42.1551
lpg2847	lpg0294	42.1292
lpg1718	lpg2434	42.0445
MORF4L1	lpg1776	42.0442
lpg1355	lpg0170	42.0392
lpg0402	lpg2505	41.9993
lpg0944	lpg1684	41.9743
lpg0443	lpg1109	41.9215
lpg0902	TSG101	41.8579
lpg0012	AVR58_10315	41.733
lpg1110	lpg0454	41.7039
lpg2215	lpg1453	41.6038
lpg2370	lpg0447	41.588
lpg1702	TSG101	41.5852
lpg1387	lpg0405	41.583
lpg0550	lpg2425	41.5777
lpg2222	lpg0448	41.4976
AVR58_02540	AVR58_10315	41.4775
lpg1625	lpg2300	41.4773
lpg1822	lpg0963	41.4752
lpg2073	lpg2425	41.4211
lpg2874	lpg1108	41.2842
lpg2422	lpg0518	41.2761
lpg0276	lpg1106	41.275
lpg2490	lpg2490	41.089
lpg1129	BNIP3	41.0748
lpg1642	lpg0459	41.0574
lpg2395	lpg1851	41.0441
CDKN2D	lpg1962	41.0047
lpg2283	lpg1525	40.9528
lpg1290	lpg1982	40.9509
lpg1147	lpg0090	40.8279
lpg2637	lpg0082	40.7865
lpg0107	BNIP3	40.7684
lpg2395	lpg1663	40.7184
lpg1661	lpg0081	40.7176
lpg2207	lpg2344	40.6675
lpg2248	lpg0090	40.6515
lpg1121	lpg0081	40.5961
AVR58_05830	lpg1958	40.5107
lpg2424	lpg1453	40.4006
lpg2975	lpg2505	40.3904
lpg2538	lpg2498	40.2698
CDKN2D	lpg2510	40.1883
CDKN2D	MORF4L1	40.1541
lpg2411	lpg1183	40.1122
lpg0103	lpg0733	40.1073
lpg2406	lpg2433	40.1054
lpg1355	LDLRAP1	40.0104
lpg0458	S100P	40.004
lpg2482	lpg0458	40.0002
lpg2525	lpg1453	39.96
lpg0294	lpg2591	39.9347
lpg1108	lpg1907	39.9073
lpg2283	lpg1453	39.8396
lpg1851	lpg1499	39.8153
lpg2678	AVR58_05966	39.7518
lpg1121	TSG101	39.7478
lpg2164	lpg2257	39.7328
lpg2718	lpg2482	39.7263
lpg2555	lpg2443	39.6947
lpg2744	lpg0458	39.6043
lpg1890	lpg1109	39.587
lpg2270	lpg2678	39.5203
lpg0717	lpg0403	39.4578
lpg1106	lpg1851	39.42
lpg2322	lpg1890	39.4072
lpg2907	AVR58_05630	39.2934
lpg0209	lpg1499	39.2749
lpg1888	lpg1183	39.2557
SH3GLB2	lpg1972	39.1159
lpg2674	lpg2674	39.1095
lpg1822	lpg0046	39.0926
lpg0012	lpg0056	39.0701
lpg0450	lpg2847	39.0194
lpg0112	IKZF5	38.9647
lpg2539	lpg0459	38.9455
SH3GLB2	lpg0441	38.9421
lpg2409	lpg2674	38.9316
CDK4	lpg0135	38.8797
lpg1551	lpg2678	38.8662
lpg2300	lpg1106	38.7939
lpg2871	lpg2199	38.7565
lpg2498	lpg1183	38.6988
AVR58_05600	lpg2637	38.6676
lpg0405	lpg2490	38.6618
lpg0405	lpg0405	38.6346
lpg1776	lpg1183	38.6257
AVR58_09156	LSM2	38.6037
lpg0525	lpg0442	38.5654
lpg0449	AVR58_10315	38.4393
lpg1355	lpg0447	38.4231
lpg1751	lpg2425	38.3879
lpg2460	SH3GLB1	38.3441
lpg2391	lpg2793	38.3402
lpg0405	lpg2155	38.3257
lpg0181	lpg2382	38.249
lpg0130	lpg0130	38.2184
lpg0967	lpg0733	38.2167
lpg2541	lpg1183	38.1949
lpg0021	lpg2298	38.1469
lpg2375	lpg2511	38.137
lpg0021	lpg2271	38.1368
lpg1109	lpg0130	38.1342
lpg1965	lpg2586	37.9857
lpg1776	lpg1598	37.9791
lpg2587	lpg0439	37.9733
lpg0963	lpg1106	37.9055
lpg2283	lpg0581	37.9006
lpg2400	lpg1499	37.898
lpg2586	LSM2	37.858
lpg0038	lpg2370	37.8456
lpg2050	LSM2	37.842
lpg2676	lpg2407	37.8329
lpg0390	lpg0240	37.7904
lpg1639	lpg2344	37.6276
lpg2541	lpg1990	37.6018
lpg0451	lpg0441	37.5971
lpg2422	lpg2826	37.5636
lpg1483	lpg1621	37.5136
BNIP3L	lpg2847	37.4227
lpg0448	lpg1947	37.4162
lpg0364	lpg2674	37.3761
S100A1	lpg1109	37.3218
lpg0436	AVR58_10315	37.3056
lpg2370	lpg2443	37.2334
lpg2166	lpg2155	37.1732
lpg0030	lpg0733	37.1707
lpg1491	lpg1499	37.116
lpg0444	SH3GLB1	37.1036
lpg0823	lpg1106	37.1007
lpg1969	LDLRAP1	37.0429
lpg0902	lpg2687	37.041
lpg1488	lpg0130	36.9725
lpg2588	lpg1525	36.9203
lpg0459	lpg0459	36.8433
lpg0080	lpg2327	36.7931
lpg0945	lpg2511	36.7794
lpg0770	lpg0447	36.7236
lpg2678	lpg2257	36.7199
lpg0376	lpg0447	36.7083
lpg0439_92_349	lpg1990	36.6768
lpg2539	lpg0451	36.649
lpg1318	lpg0447	36.5695
lpg2048	lpg0454	36.5305
lpg2828	lpg0967	36.5269
AVR58_05830	lpg2637	36.4882
lpg1752	lpg2351	36.4722
lpg2154	lpg0191	36.4146
S100A1	lpg1888	36.4078
lpg0581	lpg0518	36.4007
lpg0902	lpg2344	36.3715
lpg2871	LSM2	36.342
lpg0081	lpg2584	36.3407
lpg0944	lpg0284	36.3071
lpg2164	lpg0447	36.289
lpg2871	lpg2406	36.1577
AVR58_05630	lpg0788	36.1564
lpg2678	lpg0963	36.1479
lpg0376	lpg2674	36.1362
lpg0448	lpg0459	36.1309
IKZF1	lpg2759	36.0696
S100A1	lpg2425	36.0449
lpg1687	lpg0405	36.0344
lpg0181	lpg0450	36.0246
lpg1947	lpg2048	36.0092
lpg0439_2	PSMD5	35.9973
lpg0944	lpg1966	35.9563
lpg0455	lpg0563	35.9536
SH3GLB2	lpg0458	35.9528
lpg2813	lpg0301	35.9385
PSMD2	lpg1109	35.8714
lpg0952	AVR58_14141	35.8249
SH3GLB2	lpg1683	35.8164
lpg1798	lpg2788	35.8023
lpg2638	lpg1718	35.7322
lpg0444	LSM2	35.6677
lpg0301	lpg2222	35.6655
lpg2529	lpg0447	35.632
lpg1836	lpg2692	35.6296
lpg2216	lpg2687	35.6158
lpg0080	lpg2182	35.6109
lpg0458	lpg2675	35.5517
lpg2804	lpg1716	35.5439
IKZF1	lpg0210	35.5164
lpg1147	lpg0454	35.5093
PSMD2	lpg2050	35.5076
MRFAP1L1	lpg1851	35.4532
lpg1972	lpg0452	35.4393
lpg1449	lpg2637	35.3917
lpg2482	lpg0563	35.3485
lpg2525	lpg0454	35.348
lpg0126	lpg1147	35.2396
lpg1960	lpg0770	35.2372
S100A1	lpg2328	35.2076
lpg1909	lpg1621	35.1934
lpg1907	lpg1499	35.193
lpg0581	lpg0254	35.1533
lpg2675	lpg1106	35.0203
AVR58_10315	lpg0284	35.012
CNOT7	lpg2674	34.9758
lpg2718	lpg2311	34.9563
AP2B1	lpg2628	34.8725
lpg1124	lpg1962	34.8318
LSM3	lpg2692	34.8078
lpg0696	lpg1907	34.7225
lpg2508	lpg1888	34.7066
lpg1083	lpg2460	34.6837
lpg2131	lpg2444	34.6016
lpg2577	lpg1960	34.5939
lpg1110	lpg0130	34.5869
lpg1147	lpg2688	34.5426
lpg0518	LDLRAP1	34.4856
lpg2586	lpg2443	34.4007
AP2B1	lpg2207	34.365
lpg2718	lpg2155	34.3546
lpg1499	lpg2674	34.3477
MORF4L1	lpg1717	34.3286
lpg0448	lpg1109	34.2744
UB	lpg2555	34.2456
lpg0056	MORF4L1	34.2261
lpg1491	lpg2482	34.1984
lpg2283	lpg0284	34.196
lpg2298	lpg1851	34.1742
lpg1797	lpg0447	34.1707
lpg0103	lpg2675	34.1178
lpg0364	lpg1453	34.1125
lpg2407	lpg0260	34.0897
PSMD2	lpg1884	34.0827
lpg2395	AVR58_05966	34.0401
lpg1960	lpg1716	34.0375
lpg0279	lpg2847	34.0339
lpg1588	lpg2239	34.0189
lpg0035	lpg2674	34.0105
lpg2519	lpg1822	34.0001
lpg1965	lpg2298	33.9989
lpg2223	lpg1776	33.9845
lpg1976	lpg1884	33.9527
AVR58_02540	lpg1453	33.9512
lpg2434	lpg2539	33.9399
lpg2804	lpg2298	33.9199
lpg0670	AVR58_05630	33.9151
IKZF1	lpg0021	33.8858
lpg0446	lpg2344	33.879
lpg1152	lpg0284	33.8249
lpg1356	lpg1183	33.7904
lpg0945	lpg2155	33.7685
lpg0944	lpg2324	33.7656
lpg2828	lpg2300	33.6701
lpg1718	lpg2371	33.6596
CEP55	lpg0447	33.5443
lpg0458	lpg2425	33.4544
BNIP3L	lpg2200	33.438
lpg2199	lpg1931	33.4253
MORF4L1	lpg0441	33.3696
lpg2328	lpg1106	33.3517
lpg2832	lpg2154	33.341
lpg0455	lpg2688	33.3013
lpg2676	lpg0082	33.2702
lpg1625	lpg2137	33.2662
lpg1083	lpg2674	33.2446
lpg2244	AVR58_05630	33.2267
lpg2422	lpg1716	33.1814
lpg2298	lpg0196	33.1551
lpg2828	lpg2392	33.1419
lpg1965	lpg0458	33.1301
IKZF1	lpg0945	33.1251
lpg2871	MORF4L1	33.1166
lpg2176	lpg0403	33.0918
lpg0390	lpg2050	33.0735
lpg0376	lpg0082	33.0527
MRFAP1L1	lpg1496	33.0353
CNOT7	lpg2509	33.0319
lpg1483	lpg0294	32.9651
lpg2270	lpg0096	32.9617
lpg0788	lpg2425	32.9588
lpg1152	lpg0441	32.9268
lpg1670	lpg0191	32.8729
lpg0401	lpg2788	32.8343
lpg2351	lpg1851	32.7905
lpg0172	lpg0046	32.7727
lpg2885	lpg1960	32.7355
CDKN2D	lpg2674	32.7117
lpg0921	lpg2257	32.6883
lpg0944	lpg1990	32.6689
lpg0444	lpg2155	32.6586
lpg0454	lpg1670	32.6353
AVR58_05016	lpg0733	32.6274
CDKN2D	lpg2828	32.5196
lpg2222	lpg2744	32.517
lpg2460	lpg2050	32.4451
lpg1148	lpg2344	32.4451
lpg0442	lpg1702	32.4437
lpg2788	lpg2511	32.4429
SH3GLB2	MRFAP1	32.4159
lpg1909	lpg0733	32.4002
PSMD2	lpg0284	32.3949
AVR58_05830	lpg0284	32.361
lpg0365	lpg1499	32.3567
lpg0733	lpg1851	32.3421
lpg1625	IKZF5	32.2995
lpg0375	lpg2433	32.296
lpg1108	LSM2	32.2619
SH3GLB2	lpg1525	32.254
lpg2455	lpg1660	32.2522
lpg0519	lpg2155	32.1577
CEP55	lpg1578	32.1001
lpg2541	lpg2455	32.0823
lpg0059	lpg2344	32.082
lpg2541	lpg2508	32.0688
lpg1798	lpg2199	32.0341
lpg2324	lpg0441	32.0208
lpg1001	lpg0456	32.02
lpg2804	lpg1484	32.0091
lpg1907	lpg2885	32.0051
lpg1909	lpg0456	32.0046
PSMC2	lpg1491	32.0044
lpg1836	lpg2490	31.9941
lpg0733	lpg1836	31.9714
lpg0126	AVR58_14141	31.9672
lpg2176	lpg2678	31.9581
IKZF1	lpg0196	31.9062
lpg0550	lpg1716	31.8695
lpg2364	lpg2460	31.8226
lpg0444	lpg2637	31.8125
lpg2166	lpg2391	31.8122
lpg0446	TSG101	31.7573
lpg2577	lpg0422	31.7258
lpg2676	lpg1106	31.7144
AP2B1	lpg2154	31.6727
lpg1109	lpg2692	31.6423
lpg2509	AVR58_05630	31.6395
lpg2591	lpg1884	31.6243
lpg0448	lpg2425	31.5888
lpg2718	lpg1578	31.5743
lpg2351	lpg2678	31.5533
lpg1368	SH3GLB1	31.5462
lpg2674	lpg0454	31.5405
lpg0035	lpg2270	31.5338
lpg2688	lpg2406	31.5155
lpg2160	lpg0441	31.4797
lpg2676	lpg0405	31.4659
S100A1	lpg0140	31.4438
IKZF1	lpg2444	31.4015
lpg2828	lpg2603	31.3739
lpg2745	lpg1962	31.3118
lpg1972	lpg1183	31.3036
lpg0390	lpg0459	31.2495
lpg2434	lpg2154	31.2389
lpg2128	lpg2257	31.2303
lpg0621	lpg1851	31.2239
lpg1960	lpg2425	31.2202
lpg0670	lpg1083	31.206
lpg0246	lpg0459	31.1937
lpg1931	lpg1108	31.1791
lpg1966	lpg0451	31.1784
lpg0670	lpg2048	31.1665
IKZF1	lpg2577	31.1032
IKZF1	lpg2498	31.0814
lpg1716	lpg1716	31.064
BNIP3L	lpg0448	31.0602
lpg0450	lpg0733	31.0524
lpg0902	lpg2465	31.0514
S100A1	PSMD5	31.0356
LSM3	lpg2847	31.0306
lpg0452	lpg0254	30.9668
lpg2143	lpg0294	30.9299
lpg2160	lpg1453	30.9161
lpg0160	lpg2224	30.8952
lpg2525	BNIP3	30.8699
lpg0112	lpg1990	30.8546
IKZF1	AVR58_09810	30.8457
SH3GLB2	lpg0733	30.8276
lpg2871	lpg2847	30.7844
lpg0439_2	lpg0254	30.7562
lpg2048	AVR58_14141	30.7269
AVR58_09156	lpg1578	30.7111
lpg0969	lpg2149	30.6962
AVR58_05206	lpg1152	30.6896
AVR58_14141	lpg1716	30.6859
lpg0294	lpg2370	30.6615
lpg2675	lpg0441	30.6273
lpg1909	lpg0459	30.6084
lpg2504	lpg2744	30.6064
lpg2556	lpg0260	30.5586
lpg1836	lpg2584	30.5583
lpg2364	lpg0046	30.5512
lpg2344	lpg1888	30.52
lpg0443	lpg1851	30.4983
lpg1625	lpg1525	30.4825
LSM3	lpg2409	30.4497
lpg1654	IKZF5	30.4466
lpg1752	lpg0454	30.3651
lpg0452	lpg1851	30.3401
lpg1625	AVR58_14141	30.3284
lpg1145	lpg1851	30.2936
lpg0963	lpg2847	30.2312
lpg1957	lpg1109	30.1959
lpg2874	lpg2586	30.1514
lpg1931	lpg2692	30.1476
AVR58_13911	lpg1109	30.1396
lpg0246	lpg2788	30.098
lpg2847	lpg0459	30.0979
lpg2936	lpg1884	30.0377
lpg1909	lpg2527	30.0319
lpg2744	AVR58_14141	30.0026
lpg0160	lpg0444	29.9893
lpg1670	lpg2788	29.9797
lpg2270	CDK6	29.974
lpg0008	lpg0458	29.9466
lpg0581	lpg1836	29.9339
lpg1683	AVR58_14141	29.8378
CEP55	lpg2207	29.8241
lpg2391	lpg1663	29.8168
lpg0030	lpg2511	29.8104
lpg1895	lpg2511	29.7818
lpg2147	lpg0405	29.7767
lpg0443	lpg0405	29.7762
CEP55	lpg1687	29.7534
lpg1551	CDK6	29.7476
MORF4L1	lpg0195	29.7384
lpg2131	lpg2511	29.7355
lpg0717	lpg2425	29.7344
lpg2745	lpg1166	29.7107
lpg1965	lpg2832	29.6836
lpg0045	lpg2676	29.6685
AP2B1	lpg0240	29.6561
lpg2718	lpg2759	29.6424
lpg1147	lpg1890	29.5557
lpg2322	lpg2048	29.5452
lpg2215	lpg2048	29.5233
IKZF1	lpg0096	29.4336
lpg1625	lpg2687	29.4212
lpg2676	lpg1453	29.4098
lpg0364	lpg1499	29.3652
lpg2871	lpg2829	29.3612
AVR58_05830	lpg2885	29.3564
lpg0103	lpg0770	29.3545
lpg0107	lpg0459	29.349
lpg0788	lpg0086	29.3442
lpg1961	lpg1377	29.3318
lpg1098	lpg2688	29.3174
BNIP3L	lpg2832	29.3167
lpg2912	lpg2155	29.2698
lpg1496	lpg0364	29.2644
lpg0012	lpg0343	29.26
lpg0130	TSG101	29.2573
lpg2048	lpg0459	29.2207
lpg2400	lpg2511	29.2088
lpg2498	AVR58_14141	29.1903
lpg2128	lpg0240	29.1801
lpg2407	TSG101	29.1775
lpg0944	lpg1578	29.1417
lpg1227	lpg2888	29.1365
lpg2912	lpg0459	29.0947
lpg2300	lpg2744	29.0731
lpg1148	lpg2552	29.0681
AVR58_04986	lpg2344	29.0556
lpg2433	LDLRAP1	29.0217
lpg2871	lpg0279	29.0147
lpg2395	lpg1670	29.0109
lpg1578	lpg1716	29.005
lpg0439_2	BNIP3	28.9319
PSMC2	lpg0450	28.8996
CEP55	AVR58_13911	28.8216
lpg0090	lpg2788	28.8094
lpg2676	lpg2511	28.7662
CCND3	lpg2160	28.7235
lpg0090	lpg2434	28.7001
lpg0234	lpg1525	28.6972
UB	BNIP3	28.6435
lpg1684	AVR58_10315	28.5954
lpg2718	lpg2283	28.577
lpg0439	lpg2688	28.5593
lpg2718	lpg1851	28.5237
lpg0275	lpg2628	28.5228
lpg2200	lpg0403	28.5026
BIK	lpg2637	28.5
lpg0008	lpg2257	28.4876
lpg2424	lpg1109	28.4839
lpg1227	lpg0634	28.4806
lpg2860	lpg0450	28.477
lpg0945	lpg0086	28.4668
lpg2155	lpg2759	28.4092
lpg1982	lpg1884	28.4024
lpg2720	IKZF5	28.3794
lpg1717	lpg0448	28.3564
lpg0453	lpg1106	28.3467
lpg2874	lpg2433	28.3225
lpg2283	lpg0021	28.3115
LSM3	lpg0135	28.3089
lpg2147	lpg1660	28.3
LSM3	lpg1106	28.2715
lpg2200	lpg2676	28.2691
ARL2BP	lpg1453	28.2669
lpg0126	lpg1990	28.1956
lpg1408	lpg0563	28.1926
lpg1822	lpg1822	28.1786
lpg2813	lpg0403	28.1761
lpg1702	lpg2678	28.1428
lpg0140	lpg2206	28.1357
lpg0046	lpg0447	28.1246
lpg1685	lpg2678	28.1192
MRFAP1L1	lpg2207	28.1069
lpg2828	lpg0227	28.106
lpg0902	lpg0717	28.1026
lpg2456	lpg1578	28.1023
S100A1	lpg1453	28.0895
AVR58_09156	lpg1836	28.0782
lpg1408	lpg2182	28.0465
lpg1642	lpg0450	28.0382
lpg2283	lpg2603	28.0269
lpg0696	lpg1525	28.0233
lpg1948	lpg0733	27.9999
lpg2718	lpg0442	27.9919
lpg0103	AVR58_10315	27.9815
lpg1098	lpg0403	27.9736
lpg1895	lpg0456	27.9733
lpg1822	lpg0441	27.9699
lpg2539	lpg1183	27.9507
lpg0246	lpg2674	27.9424
lpg2283	lpg1108	27.9399
AVR58_08995	lpg2912	27.9055
lpg0279	lpg2675	27.8951
lpg2283	lpg2676	27.8769
lpg2375	lpg2847	27.8728
lpg2556	lpg2490	27.8691
lpg0030	lpg0443	27.8599
lpg2718	lpg1976	27.8548
lpg1120	lpg1525	27.8463
lpg0902	lpg1670	27.8354
lpg2395	lpg2511	27.8339
lpg2541	lpg0090	27.8244
lpg1290	S100P	27.8095
lpg2283	lpg0254	27.8009
lpg2806	lpg1527	27.7881
lpg0969	lpg0447	27.7727
lpg2804	lpg1106	27.7638
lpg1958	lpg2541	27.7621
lpg0210	lpg1950	27.7501
lpg1692	lpg2370	27.7371
lpg2154	lpg2584	27.7368
lpg0515	lpg2490	27.7352
lpg0441	lpg0082	27.7216
MRFAP1L1	AVR58_05206	27.7184
lpg2871	lpg0301	27.6964
ARL2BP	lpg2885	27.635
lpg1001	lpg2372	27.6324
lpg2718	lpg2912	27.5874
lpg2541	lpg0441	27.5796
lpg2552	lpg0525	27.5547
lpg0284	lpg1670	27.5483
lpg2443	lpg2788	27.5476
lpg1317	lpg2638	27.5459
lpg0404	lpg1907	27.5416
lpg0021	AVR58_05630	27.4716
lpg1145	PSMD5	27.4564
LSM3	AVR58_14141	27.4339
lpg1666	lpg2692	27.4313
lpg2407	lpg1909	27.4249
lpg0442	lpg2539	27.4174
lpg0140	lpg2874	27.4057
lpg0376	lpg1499	27.3636
lpg0246	lpg0405	27.3526
lpg0086	LDLRAP1	27.3454
lpg2793	lpg2675	27.3357
lpg1106	lpg2048	27.3089
lpg0944	lpg1890	27.3059
lpg1183	lpg2793	27.2923
lpg0442	lpg2324	27.28
lpg2628	lpg1183	27.2762
lpg0945	lpg1166	27.2708
lpg0140	lpg2587	27.2343
CNOT7	lpg2744	27.1682
lpg0284	lpg2400	27.158
lpg0550	AVR58_14850	27.1565
lpg2137	lpg0135	27.1355
lpg2586	lpg0081	27.1273
IKZF1	lpg2505	27.1225
lpg2871	lpg1663	27.091
AVR58_05206	lpg2637	27.0693
lpg0926	lpg2511	27.0491
lpg2871	lpg2788	27.0025
lpg0483	lpg1851	27.0005
lpg1960	lpg0447	26.971
lpg2874	lpg2603	26.9687
lpg1661	lpg2322	26.9489
lpg2166	AVR58_14141	26.9386
lpg2283	lpg2686	26.9073
lpg2687	lpg1907	26.9043
lpg1340	lpg2200	26.9001
lpg0376	lpg1453	26.8991
AVR58_05830	lpg0454	26.8883
lpg2911	lpg0081	26.8779
lpg0441	lpg0788	26.8695
lpg1483	MORF4L1	26.8686
lpg2283	lpg0458	26.8683
lpg2637	lpg0254	26.8599
lpg2871	lpg2434	26.8532
lpg1183	lpg2490	26.8304
lpg0444	MRFAP1	26.8018
lpg2283	lpg1950	26.7871
lpg2283	lpg2182	26.7722
ARL2BP	ARL2	26.7667
lpg1907	lpg2793	26.7407
lpg1689	AVR58_05966	26.7221
CNOT7	lpg2591	26.7161
lpg0696	AVR58_14141	26.6896
MRFAP1L1	lpg1499	26.6873
lpg2584	BCL2L2	26.6803
MRFAP1L1	AVR58_14850	26.6608
lpg2936	lpg2200	26.6403
lpg2154	lpg1969	26.6142
lpg0126	TSG101	26.576
BNIP3L	lpg1909	26.5467
lpg1776	lpg1499	26.5372
lpg2936	lpg2539	26.5318
PSMC2	lpg0285	26.526
lpg2160	lpg1106	26.4918
lpg1147	lpg0945	26.4873
lpg0670	PSMD5	26.4841
lpg2460	lpg2539	26.4726
lpg2391	PSMD5	26.4711
lpg1666	lpg0422	26.4622
lpg2375	lpg2674	26.4432
lpg2206	lpg0195	26.4224
EXOSC5	lpg1183	26.4095
AVR58_05966	AVR58_10315	26.3883
lpg2420	lpg0405	26.3679
lpg2465	IKZF5	26.3311
lpg0045	BNIP3	26.3297
lpg0021	AVR58_10315	26.3199
S100A1	lpg1960	26.2726
lpg2860	lpg0227	26.2659
lpg2200	lpg1453	26.2175
lpg2588	lpg0459	26.1917
lpg0294	lpg2511	26.1774
lpg1144	lpg1851	26.1397
lpg2720	lpg2744	26.1287
S100A1	lpg0405	26.1147
lpg0921	lpg2687	26.0968
lpg1642	lpg1453	26.0939
lpg2410	lpg2372	26.0695
AVR58_05600	AVR58_10315	26.0584
IKZF1	lpg0056	26.0263
MORF4L1	lpg1227	25.9986
lpg2322	lpg1851	25.9764
lpg0446	PSMD5	25.9645
lpg0107	lpg1684	25.9402
lpg1588	lpg1129	25.9382
lpg2283	lpg0364	25.9352
lpg1890	BNIP3	25.9338
lpg0130	lpg0563	25.9242
lpg2143	lpg0086	25.906
lpg1909	lpg1525	25.9029
lpg1683	lpg0285	25.8766
lpg2498	lpg1907	25.8569
lpg1751	lpg1551	25.8564
lpg0276	lpg0403	25.8436
lpg0107	lpg0452	25.8424
lpg2678	lpg2327	25.8073
lpg2871	lpg2207	25.7957
LSM3	lpg2952	25.7948
lpg2508	lpg0441	25.7901
LSM3	lpg2885	25.786
lpg2327	lpg1851	25.7677
lpg2210	AVR58_13911	25.7626
lpg2154	lpg0451	25.7188
BNIP3L	lpg2676	25.7138
MRFAP1L1	lpg0301	25.7072
lpg0376	lpg1147	25.6941
lpg0945	lpg2200	25.6538
lpg2744	lpg1633	25.6369
lpg2176	lpg1851	25.5811
lpg1129	lpg2199	25.4987
lpg2860	lpg2541	25.4857
lpg1909	lpg2687	25.4799
lpg2344	lpg2154	25.4641
SH3GLB2	lpg0301	25.4507
lpg0012	lpg2687	25.4443
lpg1625	MORF4L1	25.4185
lpg0621	lpg1525	25.3908
lpg1387	lpg0447	25.3687
lpg2400	lpg2505	25.3093
LSM3	lpg2552	25.2819
lpg0135	lpg1972	25.2696
lpg2686	lpg2391	25.2526
lpg0453	lpg1355	25.2225
lpg0450	TSG101	25.1913
lpg1670	lpg0081	25.1723
ARL2BP	lpg2433	25.1634
lpg2422	lpg0059	25.1028
lpg2762	lpg2443	25.0643
S100A1	lpg1551	25.045
lpg2420	lpg0447	25.0181
lpg1717	lpg2744	24.9931
AP2B1	S100P	24.9925
lpg2464	lpg2628	24.9872
lpg2718	lpg0444	24.9797
lpg1947	lpg1660	24.9709
UB	lpg0441	24.9568
AVR58_05206	lpg2370	24.9551
lpg0056	lpg0441	24.9426
lpg0422	lpg2371	24.9423
lpg1290	lpg1108	24.9208
lpg1588	lpg1692	24.9036
AP2B1	lpg0447	24.9031
lpg1925	lpg2137	24.894
lpg0515	lpg2257	24.8932
lpg1147	lpg0301	24.8877
lpg1976	lpg1108	24.886
lpg0716	lpg1499	24.8602
lpg0823	lpg2847	24.8198
lpg1483	lpg2182	24.7995
lpg2351	lpg0082	24.7961
lpg0038	lpg2541	24.7842
lpg2860	lpg2444	24.7532
lpg1312	lpg2637	24.7471
lpg1625	lpg1684	24.7392
lpg2406	lpg0458	24.7314
S100A1	lpg0447	24.7051
lpg0898	lpg2327	24.6922
lpg0284	AVR58_10315	24.6655
lpg2400	lpg1958	24.6497
lpg0525	AVR58_14141	24.6033
lpg1273	lpg1633	24.6019
MORF4L1	lpg0375	24.5953
lpg1496	lpg1499	24.5708
lpg2460	lpg2257	24.5647
MORF4L1	lpg1355	24.5589
lpg2860	BCL2L2	24.5587
lpg2871	lpg2759	24.5509
CEP55	lpg2344	24.5452
lpg0008	lpg2511	24.5337
lpg2364	lpg1851	24.5272
lpg0447	lpg0405	24.501
CEP55	lpg2591	24.4964
lpg0902	lpg0240	24.496
lpg1355	lpg2400	24.4897
lpg2410	lpg2200	24.4722
lpg0525	IKZF5	24.4705
lpg2688	lpg1752	24.4628
lpg2860	lpg0210	24.4583
lpg1685	lpg0082	24.4523
lpg0716	lpg0447	24.441
lpg2675	lpg2847	24.4197
ARL2BP	lpg2678	24.4043
lpg0107	MRFAP1	24.3787
lpg1925	lpg1453	24.3742
lpg2424	lpg0301	24.368
lpg0898	lpg0284	24.3444
lpg2694	lpg1166	24.3359
lpg0096	lpg1689	24.3276
lpg2166	lpg2433	24.318
lpg1109	lpg1670	24.2975
lpg1836	lpg2674	24.2827
lpg2720	lpg1183	24.2684
lpg2871	lpg1101	24.2644
lpg2424	lpg2676	24.2625
lpg2407	lpg0056	24.2552
lpg0458	lpg0284	24.2495
lpg1387	lpg2688	24.2458
lpg0968	lpg2539	24.1706
lpg2830	lpg0450	24.1379
lpg1144	LSM2	24.1363
lpg2860	AVR58_10315	24.132
lpg0240	lpg2222	24.0816
lpg0038	lpg0441	24.0552
lpg0210	lpg0196	24.0481
lpg1578	AVR58_10315	24.0478
lpg0733	AVR58_14141	24.0353
lpg2879	lpg0459	24.0232
lpg1144	lpg2674	24.01
lpg0788	PSMD5	23.9905
AP2B1	lpg0405	23.9892
lpg2283	SH3GLB1	23.9883
lpg2222	lpg1851	23.9675
lpg0515	lpg2885	23.9561
lpg2999	lpg1499	23.9314
lpg0926	lpg1972	23.9266
AP2B1	lpg1183	23.925
lpg2164	lpg1884	23.9148
lpg2382	lpg1109	23.9077
lpg2271	lpg1106	23.9067
lpg2283	lpg1752	23.8939
lpg2216	lpg2879	23.8832
lpg2815	lpg2154	23.8677
lpg1491	lpg0447	23.8662
lpg2678	lpg2482	23.8491
lpg0788	lpg1969	23.8482
lpg2885	lpg1183	23.8405
lpg1776	lpg0458	23.8266
lpg1099	lpg0456	23.8194
CEP55	lpg1151	23.8124
lpg0140	lpg2552	23.8042
lpg2588	lpg2271	23.8017
lpg0210	LSM2	23.7988
lpg2813	lpg1137	23.7866
LSM3	lpg0246	23.7684
lpg0403	lpg2327	23.749
LSM3	lpg2587	23.7477
lpg1797	lpg1098	23.7466
lpg0439_92_349	lpg2793	23.714
lpg2490	lpg1990	23.709
lpg1124	lpg0082	23.6849
BIK	lpg0634	23.6829
lpg2444	lpg2322	23.6818
lpg0170	lpg2525	23.6757
lpg2826	lpg1108	23.6308
lpg2844	lpg2674	23.6023
lpg1822	lpg1663	23.5982
lpg2871	S100P	23.5857
lpg0294	lpg1716	23.581
ARL2BP	lpg2200	23.5796
lpg2199	lpg2465	23.5643
lpg2324	lpg2490	23.5453
lpg1598	TSG101	23.542
lpg1666	lpg0459	23.5255
lpg2403	lpg2328	23.512
lpg1483	lpg2400	23.5072
AVR58_05600	lpg2385	23.5065
lpg2395	lpg2482	23.4767
lpg2324	lpg1717	23.4736
lpg2676	lpg0456	23.4539
lpg2676	IKZF5	23.4453
lpg1836	lpg0458	23.4227
lpg0898	lpg1106	23.4183
lpg2424	lpg2155	23.4002
lpg2871	lpg1963	23.3915
lpg2871	lpg1145	23.3899
lpg0090	lpg2637	23.389
lpg2248	lpg2676	23.3875
lpg1685	lpg1851	23.3841
lpg1822	lpg1099	23.3781
IKZF1	lpg2073	23.3408
AVR58_05830	lpg0963	23.3143
lpg2434	lpg2511	23.3075
lpg0454	lpg1108	23.287
lpg2207	lpg2847	23.2701
lpg0525	lpg0046	23.2577
lpg0967	AVR58_10315	23.257
lpg2688	lpg0969	23.2467
lpg0284	lpg2327	23.2395
lpg2555	BNIP3	23.2297
lpg2674	lpg2154	23.2258
lpg1633	lpg1982	23.2126
lpg0581	TSG101	23.2019
lpg2455	lpg2674	23.1969
IKZF1	lpg0716	23.1923
IKZF1	lpg2182	23.1892
lpg1961	lpg0405	23.1798
IKZF1	lpg1633	23.1726
lpg0436	lpg2239	23.1665
lpg1961	lpg2759	23.1493
LSM3	lpg1111	23.0781
lpg1449	lpg2490	23.0745
lpg2871	lpg2692	23.0594
lpg0364	lpg0788	23.0569
lpg0452	lpg2847	23.0356
lpg2128	lpg2788	23.0312
BIK	lpg1851	23.0237
lpg2508	lpg1101	23.01
lpg0279	MRFAP1	23.0051
lpg0926	lpg2456	23.003
lpg0086	CDK6	22.9819
lpg0209	lpg0441	22.975
AVR58_05600	lpg0447	22.9704
lpg2465	lpg1660	22.9629
lpg1924	lpg2143	22.9584
lpg0021	lpg1578	22.9584
lpg1871	lpg2511	22.9473
lpg2416	lpg2885	22.9421
lpg2828	lpg2862	22.9316
lpg2527	LSM2	22.9223
lpg2586	lpg2676	22.9082
lpg0451	lpg1990	22.8647
lpg2157	lpg2490	22.8265
lpg2283	lpg2392	22.7879
lpg1931	lpg0459	22.7677
lpg1317	lpg1499	22.7569
lpg1317	lpg2509	22.7542
lpg1972	lpg2199	22.7497
lpg2200	lpg2692	22.7477
lpg1701	lpg2155	22.7351
lpg1625	lpg2400	22.7162
lpg2718	lpg2073	22.713
lpg1960	lpg2324	22.7127
lpg2073	lpg1752	22.7114
lpg2328	S100P	22.7082
lpg2322	lpg2155	22.7015
lpg2676	lpg1578	22.6962
lpg0926	lpg1621	22.6901
lpg2591	lpg0081	22.687
lpg1109	lpg0447	22.6728
lpg2718	lpg2556	22.6664
lpg2584	lpg1670	22.6622
lpg0240	lpg1499	22.6368
S100A1	lpg2199	22.6108
MRFAP1L1	lpg0447	22.5967
lpg2999	lpg2637	22.5617
lpg2678	lpg2591	22.5594
lpg2407	lpg0059	22.5093
lpg0140	lpg0519	22.4762
lpg2871	AVR58_09810	22.4757
lpg2744	lpg1925	22.4606
lpg2718	lpg1660	22.4233
lpg0210	lpg2344	22.399
CEP55	lpg0056	22.3816
lpg0301	PSMD5	22.3736
lpg2324	BNIP3	22.3729
lpg2153	lpg0343	22.356
AVR58_05206	lpg0086	22.2925
lpg0140	lpg1145	22.292
PSMD2	lpg2744	22.2769
lpg1684	lpg0364	22.2734
AP2B1	lpg1884	22.2305
lpg2718	lpg2546	22.2025
lpg1484	lpg0459	22.1842
lpg0130	lpg0454	22.1791
lpg2674	AVR58_05966	22.179
lpg1683	SH3GLB1	22.1718
lpg1124	lpg1963	22.1612
LSM3	PSMC1	22.1461
lpg2300	lpg1183	22.1435
lpg0944	lpg2813	22.1058
lpg2164	lpg1639	22.1045
lpg2504	lpg2628	22.097
lpg0693	lpg2509	22.0875
lpg0443	lpg2687	22.0825
lpg0405	lpg2676	22.0437
lpg1152	lpg1716	21.9798
lpg0902	lpg0170	21.9632
AVR58_05966	lpg1890	21.9432
EXOSC5	lpg0403	21.9369
lpg1947	lpg1377	21.9137
lpg2541	lpg2239	21.9117
lpg2871	lpg1151	21.8982
AVR58_05600	lpg2678	21.8893
lpg0112	BNIP3	21.889
lpg0012	lpg2539	21.8881
lpg2425	lpg1106	21.8845
AVR58_08995	PSMD5	21.8807
PSMD2	lpg2539	21.8554
lpg2879	lpg2328	21.8469
lpg1453	lpg2688	21.8331
LSM3	lpg1963	21.8227
lpg0012	lpg0733	21.8145
lpg2322	lpg1685	21.8129
CDK4	lpg2577	21.781
lpg1426	LDLRAP1	21.7507
MRFAP1L1	lpg2322	21.7392
lpg0926	lpg1990	21.728
lpg2999	lpg0441	21.7275
CDKN2D	lpg1958	21.7262
lpg2073	lpg1851	21.7182
lpg1959	lpg0454	21.7033
lpg2504	PSMD5	21.7008
lpg2912	lpg2425	21.6936
lpg2155	lpg2676	21.6827
lpg0285	lpg0284	21.6621
lpg2541	lpg1751	21.6515
lpg2828	lpg2359	21.6488
lpg2257	lpg0285	21.6101
lpg0439	lpg0441	21.6033
lpg1340	lpg0448	21.5944
lpg1949	lpg2200	21.5668
lpg1909	UB	21.5413
lpg2222	lpg0788	21.5413
lpg0059	lpg0405	21.5114
lpg2283	lpg2073	21.5113
S100A1	lpg2888	21.4909
lpg2300	lpg2300	21.4689
lpg1588	lpg2788	21.4558
lpg1317	lpg2224	21.4471
lpg0447	lpg0945	21.441
lpg0563	lpg2539	21.4343
lpg1884	lpg2271	21.4135
lpg2686	lpg1716	21.3991
lpg1953	lpg2744	21.3985
lpg2871	lpg0441	21.374
lpg0823	lpg0448	21.37
CEP55	lpg1692	21.3699
IKZF1	lpg2224	21.3695
lpg1152	lpg0459	21.3693
IKZF1	lpg2556	21.3334
lpg2541	lpg1083	21.322
lpg2392	lpg0447	21.3056
lpg2248	lpg0294	21.2972
lpg2828	lpg2860	21.2882
lpg2508	lpg1907	21.2629
lpg0275	lpg2759	21.2607
lpg2407	lpg0170	21.2346
lpg0422	lpg0364	21.2345
lpg1101	lpg1670	21.2329
lpg2546	lpg1851	21.2302
lpg2828	lpg1685	21.2298
lpg2147	lpg1962	21.2147
lpg2461	lpg1666	21.2083
lpg0364	lpg2509	21.2053
lpg1317	lpg0563	21.2046
lpg1663	lpg0444	21.183
lpg1377	lpg1602	21.1792
lpg1684	lpg2344	21.1622
lpg1884	lpg2539	21.1263
lpg0390	lpg0515	21.1088
lpg2406	EXOSC1	21.1009
lpg0940	lpg2692	21.0999
lpg0634	lpg1108	21.0799
IKZF1	lpg0090	21.0776
lpg0260	MORF4L1	21.0775
lpg0160	lpg2073	21.0606
lpg1121	lpg1962	21.0567
LSM3	lpg0285	21.0521
lpg2283	lpg0945	21.0475
lpg2456	lpg0294	21.0421
lpg2675	lpg2831	21.0407
lpg1948	lpg2322	21.0381
lpg1972	lpg2155	21.0376
lpg1947	lpg0403	21.0276
lpg2464	lpg1666	21.0256
lpg2128	lpg2678	20.9841
lpg1316	lpg1453	20.9772
lpg2975	lpg2224	20.9729
lpg1930	lpg2759	20.9569
IKZF1	BTG1	20.9512
lpg2678	AVR58_10315	20.9046
lpg1449	lpg2400	20.8685
lpg2510	lpg2675	20.8404
SH3GLB2	lpg1687	20.8359
MRFAP1L1	lpg2311	20.8162
lpg2788	lpg1851	20.7845
lpg0056	lpg2793	20.7736
lpg1290	lpg2675	20.772
lpg2283	lpg2759	20.7641
lpg0103	lpg0525	20.7511
lpg0260	lpg1368	20.7433
lpg2443	lpg1716	20.7384
AP2B1	lpg2425	20.7343
IKZF1	lpg1152	20.7333
lpg1642	lpg2744	20.7181
lpg0240	lpg0035	20.6875
lpg0240	lpg1851	20.6722
lpg2523	lpg0442	20.6639
lpg0898	lpg2425	20.6617
lpg2359	lpg2788	20.6614
lpg0275	lpg0515	20.6539
lpg1483	lpg2860	20.6537
lpg2762	lpg2912	20.6483
lpg0444	lpg2687	20.6479
lpg2410	lpg0260	20.6369
MRFAP1L1	lpg2344	20.612
lpg1909	lpg2298	20.5976
lpg2591	PSMD5	20.5771
lpg2443	lpg2271	20.5636
lpg1687	lpg0733	20.5398
lpg2591	lpg2324	20.5295
lpg2406	lpg2847	20.5233
lpg1166	lpg1890	20.5166
lpg1625	lpg1106	20.5095
lpg0301	lpg1151	20.5006
lpg0403	lpg2509	20.4974
lpg0621	lpg0056	20.472
lpg0284	lpg0788	20.464
lpg2311	AVR58_05630	20.4404
lpg1701	lpg1099	20.4393
lpg0945	lpg2676	20.4332
lpg0441	AVR58_10315	20.4313
lpg1368	lpg1957	20.4244
lpg0451	lpg0963	20.4002
CEP55	lpg2788	20.3972
PSMC2	lpg0459	20.3742
lpg1098	lpg2793	20.3538
lpg1661	lpg1776	20.3523
lpg2828	lpg1958	20.3501
LSM3	lpg2257	20.3477
lpg2907	lpg2370	20.3304
lpg2718	lpg1377	20.3158
lpg0096	IKZF5	20.2961
lpg2577	lpg1083	20.2308
lpg1990	lpg2425	20.2263
lpg1871	BCL2L2	20.2056
lpg2444	lpg1578	20.2035
lpg1083	lpg2511	20.2034
lpg0455	lpg0082	20.1968
lpg0695	EXOSC1	20.1889
lpg0452	lpg0447	20.18
lpg2718	lpg0196	20.1791
AP2B1	lpg2546	20.1598
lpg1961	S100P	20.1587
lpg0621	lpg1718	20.1542
lpg0365	MRFAP1	20.1363
lpg0140	lpg2793	20.1243
lpg0695	lpg2762	20.1018
lpg2556	lpg1525	20.0991
lpg2952	lpg1982	20.0914
lpg1969	lpg2586	20.089
lpg0103	lpg2591	20.0887
lpg0518	lpg0090	20.0807
lpg1625	lpg2327	20.0759
lpg2832	lpg1969	20.0612
lpg0208	AVR58_14141	20.0578
lpg0581	lpg1851	20.0469
lpg0695	lpg0046	20.0457
lpg2718	MORF4L1	20.034
lpg0439	lpg2674	20.0336
lpg2912	AVR58_14141	20.0336
lpg0898	lpg2257	20.0229
lpg2847	lpg2637	20.0199
lpg1961	lpg0240	20.0181
lpg2718	lpg0390	20.017
lpg1978	lpg0515	20.0076
lpg2806	SH3GLB1	19.9974
lpg0518	PSMC1	19.9765
lpg0046	lpg0284	19.9744
lpg0080	lpg0459	19.9713
lpg0107	CDK6	19.9657
AVR58_09156	lpg1716	19.9641
AVR58_05830	lpg2539	19.9584
lpg1642	lpg1960	19.9513
lpg1099	lpg0733	19.9473
lpg2359	lpg2793	19.932
lpg1158	lpg2371	19.9315
lpg2885	lpg1106	19.9297
lpg0364	MORF4L1	19.921
lpg0944	lpg0456	19.9185
lpg1683	lpg1689	19.8989
lpg2257	lpg2688	19.8979
CEP55	lpg2676	19.8874
lpg1642	lpg0963	19.8842
lpg0390	lpg2529	19.8824
lpg0056	lpg2847	19.8737
CNOT7	lpg2511	19.8621
lpg2759	lpg2433	19.8463
lpg2147	lpg1152	19.812
lpg2587	SH3GLB1	19.7974
lpg1001	lpg0447	19.7898
lpg0285	lpg0456	19.7822
lpg1986	lpg2675	19.7784
lpg2156	lpg1273	19.7745
lpg0963	lpg0090	19.7697
lpg0130	lpg0284	19.7678
CDKN2D	lpg1106	19.7657
lpg1154	lpg0196	19.7433
AVR58_09156	lpg1106	19.7378
S100A1	lpg0733	19.721
lpg1387	LSM2	19.7156
lpg2147	lpg0439	19.7152
lpg2555	lpg2224	19.712
lpg2364	lpg1907	19.695
lpg0695	lpg2206	19.6823
lpg1776	S100P	19.6579
lpg2433	AVR58_10315	19.6438
lpg0390	lpg2831	19.6436
lpg2144	lpg2692	19.6425
MRFAP1L1	lpg2199	19.6376
CEP55	lpg1888	19.6355
CEP55	AVR58_14141	19.6349
lpg2147	lpg1387	19.6203
lpg2409	lpg1776	19.6054
AP2B1	lpg0021	19.5991
CNOT7	lpg1621	19.5946
lpg2147	lpg2759	19.5941
lpg1290	TSG101	19.5636
CNOT7	lpg2541	19.5528
UB	lpg1687	19.5507
lpg2482	lpg0285	19.5475
lpg0452	MORF4L1	19.547
lpg0443	lpg1106	19.5399
lpg0563	lpg1907	19.5208
lpg2539	lpg2425	19.5179
[truncated: 181,993 more rows]
