# Supplementary material for: A comprehensive two-hybrid analysis to explore the Legionella pneumophila effector–effector interactome
Source: mSystems. 2024 Nov 11;9(12):e01004-24. doi: 10.1128/msystems.01004-24 (PMC11651115; doi:10.1128/msystems.01004-24)
Supplement: Table S7 — Raw count matrices for Up-Up and Dn-Dn barcode combinations from the control (+His) condition. [file msystems.01004-24-s0009.xlsx]

## Sheet: Table legend
Table S7: Raw count matrices for Up-Up and Dn-Dn barcode combinations from the control (+His) condition. ORF identities for the unique strain identifiers (i.e. ADPlatinum and DBPlatinum) can be found in Table S1.
1_+His_1_UpUp_QC_counts	Control condition, Up-tag combinations
1_+His_1_DnDn_QC_counts	Control condition, Dn-tag combinations

## Sheet: 1_+His_1_UpUp_QC_counts
	DBPlatinum1A01	DBPlatinum1A02	DBPlatinum1A03	DBPlatinum1A04	DBPlatinum1A05	DBPlatinum1A06	DBPlatinum1A07	DBPlatinum1A08	DBPlatinum1A09	DBPlatinum1A10	DBPlatinum1A11	DBPlatinum1A12	DBPlatinum1A13	DBPlatinum1A14	DBPlatinum1A15	DBPlatinum1A17	DBPlatinum1A18	DBPlatinum1A19	DBPlatinum1A20	DBPlatinum1A21	DBPlatinum1A22	DBPlatinum1A23	DBPlatinum1B02	DBPlatinum1B03	DBPlatinum1B04	DBPlatinum1B06	DBPlatinum1B07	DBPlatinum1B08	DBPlatinum1B09	DBPlatinum1B10	DBPlatinum1B11	DBPlatinum1B12	DBPlatinum1B13	DBPlatinum1B14	DBPlatinum1B16	DBPlatinum1B17	DBPlatinum1B18	DBPlatinum1B19	DBPlatinum1B20	DBPlatinum1B21	DBPlatinum1B22	DBPlatinum1B23	DBPlatinum1C01	DBPlatinum1C02	DBPlatinum1C03	DBPlatinum1C04	DBPlatinum1C05	DBPlatinum1C06	DBPlatinum1C07
ADPlatinum4P22	0	0	0	0	0	0	0	0	0	0	0	0	0	0	0	0	0	0	0	0	0	0	0	0	0	0	0	0	0	0	0	0	0	0	0	0	0	0	0	0	0	0	0	0	0	0	0	0	0
ADPlatinum4P23	0	0	0	0	0	0	1	1	0	0	0	0	0	0	0	0	1	0	0	0	0	0	0	1	0	0	0	0	0	0	0	1	0	1	0	0	0	0	0	0	0	0	0	0	0	0	0	0	0
ADPlatinum4P24	0	0	0	33	0	0	0	0	0	0	0	0	0	0	0	0	0	0	0	0	0	0	0	0	0	0	60	0	0	0	0	0	0	1	0	0	0	0	0	0	0	0	141	0	0	0	0	0	0
ADPlatinum4B13	0	0	0	1	0	0	0	0	20	0	0	0	0	0	0	0	0	0	0	0	0	0	0	0	0	0	0	0	0	0	0	0	0	0	0	0	0	0	0	0	0	0	0	0	0	0	0	0	0
ADPlatinum4B14	0	0	0	102	0	0	134	0	701	127	0	0	146	0	0	0	1	0	0	0	0	0	0	0	0	0	196	132	0	0	2	0	0	1	0	0	0	0	0	0	0	0	1	0	0	0	0	0	0
ADPlatinum4B15	0	0	0	0	0	0	0	0	0	0	0	0	0	0	0	0	0	0	0	0	0	0	0	0	0	0	0	0	0	0	0	0	0	0	0	0	0	0	0	0	0	0	0	0	0	0	0	0	0
ADPlatinum4B01	1	1	0	229	0	0	547	497	309	281	0	0	44	217	0	166	0	11	2	0	0	0	22	88	359	80	1	130	1	0	169	0	0	18	108	0	1	0	0	1	183	0	54	1	0	67	122	0	0
ADPlatinum4B02	279	0	213	994	26	98	1251	995	1508	754	139	1	159	76	217	28	14	25	0	0	846	0	155	542	927	109	33	281	367	52	108	0	1	94	80	0	0	0	1	0	441	0	50	19	177	454	167	2	0
ADPlatinum4B03	68	0	60	267	0	68	564	670	419	152	0	187	87	29	1	44	1	0	8	0	91	0	32	429	29	294	8	113	0	0	9	0	1	22	105	0	0	0	0	0	63	0	64	7	0	77	95	1	0
ADPlatinum3K01	0	0	116	761	0	0	532	108	1284	341	233	0	434	132	1	128	0	1	3	0	0	136	40	99	366	373	0	0	331	0	20	149	0	24	31	0	0	0	0	53	0	0	0	8	0	32	0	0	0
ADPlatinum3K02	0	0	0	69	0	21	847	53	1	31	0	0	0	1	0	0	0	0	0	6	141	0	0	21	0	0	0	0	0	0	166	0	0	11	0	0	0	0	1	0	3	0	0	0	0	36	0	0	0
ADPlatinum4A07	0	1	1	56	0	49	507	81	524	230	54	2	0	96	2	607	0	0	0	0	285	0	125	6	97	168	0	0	0	63	0	0	0	20	11	0	0	0	0	0	301	0	251	0	0	277	61	0	0
ADPlatinum4A08	0	0	0	405	0	90	471	2	178	448	1	0	52	320	0	14	2	0	0	0	5	0	0	53	0	48	136	65	2	1	65	0	0	16	0	0	0	0	0	0	0	0	0	2	1	149	0	0	130
ADPlatinum4A09	0	0	3	407	0	78	285	212	216	297	14	1	56	0	0	0	0	0	2	0	0	0	348	221	42	311	10	193	409	150	104	0	0	16	0	0	0	0	0	0	225	2	53	4	58	5	180	0	0
ADPlatinum3L10	0	0	59	663	0	192	466	470	534	442	119	0	1	564	1	134	0	14	2	0	53	0	119	374	80	408	104	0	0	0	169	180	0	25	13	0	0	0	0	0	362	110	0	0	132	67	314	0	1
ADPlatinum3L11	0	0	454	581	0	0	364	126	360	513	0	0	117	102	17	88	0	0	0	0	92	0	159	164	233	0	127	0	1	0	4	0	0	17	46	1	0	0	0	0	120	0	0	1	85	127	1	2	0
ADPlatinum3L12	0	0	0	532	0	1	357	288	546	101	0	0	128	197	447	324	0	9	1	0	1	0	76	215	101	202	6	85	54	73	196	0	0	30	16	0	0	0	0	0	67	0	124	3	0	181	132	0	0
ADPlatinum4A13	0	0	195	424	0	94	525	107	830	576	60	0	251	113	0	231	0	0	3	0	0	0	17	718	177	633	50	63	0	0	56	5	0	35	49	0	0	1	0	0	0	0	0	8	0	82	233	0	0
ADPlatinum3I06	16	0	0	320	0	27	568	460	754	467	4	0	61	353	2	20	0	0	0	0	1	1	1	173	262	43	133	96	25	229	0	0	0	23	106	0	1	0	2	0	234	1	8	6	0	0	0	0	1
ADPlatinum3I07	0	0	0	354	0	0	201	322	397	898	0	0	258	27	0	55	0	0	0	0	356	100	0	318	60	94	1	75	34	0	1	0	0	17	0	0	0	0	0	0	208	0	0	1	0	9	2	0	0
ADPlatinum3N12	0	0	241	434	0	20	560	149	347	760	2	0	211	308	2	242	2	0	0	0	0	0	124	932	548	619	154	0	16	0	0	0	0	38	37	0	0	0	0	0	0	0	120	1	7	120	0	1	1
ADPlatinum3N13	0	0	97	648	1	0	716	145	234	40	0	24	167	692	0	656	102	0	0	0	297	0	252	173	321	117	1	0	0	0	17	0	0	11	1	0	0	0	0	0	4	103	22	2	1	12	67	0	0
ADPlatinum3N14	0	0	0	445	0	1	396	161	176	189	0	0	425	79	3	116	1	19	2	0	0	0	1	228	615	101	102	0	0	1	402	0	0	10	70	0	0	0	1	0	146	1	4	1	0	222	0	0	0
ADPlatinum4A05	0	0	121	111	0	45	316	48	214	570	0	0	72	40	3	75	1	1	0	0	111	0	2	198	378	375	1	32	27	0	46	0	0	36	0	0	0	0	0	0	605	8	0	7	0	1	0	0	0
ADPlatinum4A06	0	0	140	376	1	1	1272	522	361	706	51	138	56	312	1	334	126	0	4	0	0	0	33	60	335	207	110	143	1	0	367	0	0	26	39	0	0	0	104	0	54	1	2	4	0	345	0	1	0
ADPlatinum3I03	75	0	0	5	0	0	4	88	3	24	0	0	0	5	4	0	1	0	0	0	0	0	1	25	0	2	0	0	0	0	2	0	0	3	2	0	0	0	0	0	0	0	0	0	0	2	0	0	0
ADPlatinum3I04	0	0	0	0	0	0	152	0	0	0	1	0	0	0	0	11	0	0	0	1	0	0	0	60	402	0	0	0	0	0	1	0	0	0	0	0	0	0	0	0	0	0	0	0	0	0	0	0	0
ADPlatinum3I05	0	0	1	0	0	0	9	0	0	99	1	0	1	2	0	136	0	0	4	0	0	0	0	94	0	0	200	0	1	0	2	0	0	2	1	0	0	0	0	0	29	0	40	0	0	10	0	0	0
ADPlatinum3J10	0	0	0	49	0	0	543	2	244	687	52	114	193	319	0	1	0	1	0	0	0	0	432	514	171	0	290	0	20	0	1	0	0	25	43	0	0	23	0	0	214	0	141	1	0	1	0	0	0
ADPlatinum3J11	0	0	29	413	37	174	601	219	541	366	0	87	143	255	0	52	1	7	1	1	260	0	50	64	285	76	14	19	0	0	136	0	0	23	34	0	0	0	0	0	258	0	0	1	1	192	157	0	0
ADPlatinum3J12	0	0	60	35	0	0	0	401	0	112	0	0	0	0	0	0	0	0	0	0	0	0	0	0	70	408	1	0	243	0	0	0	0	0	58	0	153	0	0	0	0	0	0	0	80	0	0	0	0
ADPlatinum3I21	0	0	101	360	0	0	269	285	402	1	0	0	152	235	9	83	29	6	2	0	0	0	407	559	158	106	52	0	0	55	21	0	0	14	101	0	0	0	0	0	0	0	32	1	2	174	122	0	0
ADPlatinum3I22	0	0	1	7	0	0	247	96	883	253	0	0	2	44	0	142	6	0	1	0	191	0	209	58	410	5	478	0	0	0	662	0	0	31	8	0	1	0	0	0	226	0	0	5	0	48	0	0	0
ADPlatinum3K20	0	0	0	228	0	262	259	89	491	200	0	1	269	393	2	77	0	2	0	0	0	0	171	37	352	49	0	1	0	0	0	1	55	21	0	0	0	0	0	0	192	0	0	2	2	244	100	0	0
ADPlatinum3K21	0	0	197	222	0	87	392	1	222	94	51	6	0	46	0	17	0	0	2	1	0	0	115	245	274	91	0	0	0	0	189	0	0	6	14	0	0	0	125	0	0	0	141	0	0	88	7	6	0
ADPlatinum3K22	0	0	0	157	0	0	323	357	310	126	20	0	430	282	0	0	0	5	1	0	49	0	65	185	84	42	0	56	0	0	69	1	0	30	27	0	0	0	0	1	5	0	182	5	154	0	8	0	0
ADPlatinum3K18	0	0	0	0	0	0	0	2	68	0	0	0	0	0	0	0	0	0	0	0	0	0	0	0	0	0	0	0	0	0	0	0	0	0	0	0	0	0	0	0	0	0	0	0	0	0	0	0	0
ADPlatinum3K19	0	0	0	42	0	114	66	270	134	511	1	0	95	507	2	16	56	0	1	0	0	1	0	108	165	169	120	88	125	0	75	0	0	13	12	0	0	0	13	0	2	0	0	3	1	0	0	1	0
ADPlatinum3M16	0	0	0	0	0	0	0	0	0	0	0	0	0	1	0	0	0	0	0	0	0	0	0	0	0	0	0	0	0	0	0	0	0	0	0	0	0	0	0	0	0	0	0	0	0	0	0	0	0
ADPlatinum3M17	0	0	0	159	0	22	1	49	33	0	0	0	0	0	0	44	0	0	0	0	0	0	0	158	0	0	0	0	0	1	0	0	0	3	0	0	0	0	0	0	0	0	0	1	0	0	0	0	0
ADPlatinum3M18	0	0	0	0	0	0	0	0	1	0	0	0	0	0	0	184	1	0	0	0	0	0	1	0	0	0	0	0	0	0	0	0	0	0	0	0	0	0	0	0	0	0	0	0	0	0	0	0	0
ADPlatinum3M19	0	0	0	0	0	0	0	0	0	0	0	0	0	0	0	0	0	0	0	0	0	0	0	0	0	0	0	0	0	0	0	0	0	0	4	0	0	0	0	110	0	0	55	0	0	1	0	0	0
ADPlatinum3N15	0	0	0	0	0	0	374	53	294	474	46	4	379	1	0	182	20	5	2	0	1	0	1	0	289	31	0	1	0	0	3	1	0	10	31	0	0	0	0	0	367	0	0	2	0	0	0	0	0
ADPlatinum3N16	0	0	0	339	110	26	376	97	257	558	97	2	100	0	7	1	0	20	1	0	0	0	17	0	384	173	367	138	81	32	107	0	0	45	18	0	0	0	137	0	1	0	0	3	1	1	7	0	0
ADPlatinum3O18	0	0	0	247	1	28	268	149	686	322	1	0	16	257	1	159	1	3	0	0	0	2	274	49	346	72	0	0	0	0	138	0	0	18	1	0	0	0	79	0	229	0	0	3	4	83	0	2	0
ADPlatinum3O16	0	0	0	300	0	0	626	242	689	513	56	0	83	59	0	58	0	0	0	0	0	0	280	0	229	112	14	0	2	0	1	0	0	30	0	0	0	0	0	0	1	141	7	0	0	204	229	4	0
ADPlatinum3O17	0	0	154	403	0	39	433	230	524	226	0	0	193	5	0	229	1	0	0	0	0	0	207	333	18	131	169	106	0	0	644	0	0	20	31	0	0	0	50	0	1	0	1	1	1	69	0	1	0
ADPlatinum3J22	0	0	0	48	0	0	887	126	334	412	35	0	354	142	1	398	1	0	1	0	0	1	59	175	136	140	223	0	28	0	0	0	0	51	2	0	0	0	71	0	311	0	0	1	0	1	0	0	0
ADPlatinum3J23	0	0	0	6	0	0	429	367	251	370	0	0	177	0	1	1	0	3	1	0	0	0	131	14	0	169	22	7	40	0	0	31	1	32	4	0	0	0	0	0	123	0	0	2	0	4	59	0	0
ADPlatinum3J24	0	0	488	695	0	382	349	352	347	389	0	0	0	187	0	11	0	1	1	1	0	0	0	4	357	1	62	12	0	193	468	0	0	9	90	0	0	0	0	0	285	1	99	0	0	63	2	0	0
ADPlatinum3P03	20	0	0	156	0	0	638	299	190	58	0	0	3	0	0	165	2	1	1	0	23	0	0	217	183	1	269	238	0	0	59	0	0	6	0	0	0	0	0	0	213	0	0	7	0	0	81	0	1
ADPlatinum3P04	0	0	2	494	0	21	739	80	365	250	114	5	2	185	1	413	0	0	0	0	26	0	19	85	11	142	378	0	0	0	125	0	0	15	0	0	0	0	1	0	1	0	0	1	0	34	0	0	0
ADPlatinum4B04	0	1	23	1132	0	4	1054	337	713	1661	260	471	634	434	2	131	0	0	14	1	258	1	356	877	798	171	195	89	1	0	579	0	0	69	213	1	1	6	137	0	235	0	256	16	0	484	2	3	1
ADPlatinum4B05	0	0	1	145	0	134	1483	504	1700	371	216	1	106	239	1	43	193	6	3	1	214	1	94	0	199	239	88	104	0	0	1	0	0	21	40	0	0	0	0	0	250	0	1	3	0	358	1	0	0
ADPlatinum4B06	0	0	1	369	0	13	913	141	202	625	64	1	9	33	1	156	0	7	1	0	208	0	84	398	69	375	0	65	1	0	38	0	100	12	3	0	0	1	0	0	167	0	0	1	0	15	8	0	0
ADPlatinum3N21	0	0	2	461	0	103	183	163	466	259	129	0	0	82	0	79	0	1	0	0	144	0	179	234	1	1	0	33	0	0	169	0	0	8	0	0	0	0	0	0	0	0	3	0	4	0	0	0	0
ADPlatinum3N22	0	0	52	367	0	131	425	31	110	71	0	0	1	0	1	97	0	0	0	0	0	0	0	363	69	227	185	0	0	0	285	0	0	17	69	0	107	0	0	0	0	0	0	2	220	0	0	0	0
ADPlatinum3N23	1	0	1	165	0	0	4	351	1249	190	1	0	11	0	1	76	208	0	2	0	23	0	9	402	442	1	0	0	0	0	659	0	0	31	0	0	0	0	158	0	0	0	0	6	0	236	0	1	0
ADPlatinum4B20	0	0	158	665	0	53	817	85	1242	535	163	0	259	771	1	503	3	0	3	0	69	0	281	949	917	122	38	91	89	41	265	0	1	55	138	0	1	1	1	0	266	209	173	10	277	238	80	1	0
ADPlatinum4B10	0	0	0	95	0	104	98	91	0	191	0	0	0	4	1	191	0	0	0	0	0	0	68	113	151	50	0	0	0	0	324	0	0	7	1	0	0	0	0	0	0	0	165	0	0	66	0	0	0
ADPlatinum4B11	0	0	0	32	0	1	89	0	201	36	0	0	138	0	0	1	0	1	0	0	0	0	0	9	1	0	1	0	164	0	0	0	0	33	24	0	0	0	0	0	0	0	103	0	0	0	0	0	0
ADPlatinum4B12	1	0	78	0	0	0	35	186	381	0	144	0	263	0	0	0	1	0	0	0	0	0	184	382	0	0	0	14	9	45	0	0	0	17	0	0	0	0	0	0	1	0	0	0	0	8	0	0	0
ADPlatinum4B16	0	0	0	239	0	0	395	547	54	819	0	0	0	306	1	199	0	0	1	0	0	260	0	123	0	0	1	75	0	0	0	0	0	4	0	0	0	0	0	0	0	0	0	0	3	94	0	0	0
ADPlatinum4B17	0	0	0	227	1	0	473	296	32	264	0	0	4	1	1	81	0	0	0	0	216	0	0	20	0	0	208	0	0	0	417	0	0	21	39	0	0	0	0	0	0	0	164	0	0	269	0	1	0
ADPlatinum4N19	0	0	0	2	0	0	0	224	0	0	0	0	0	0	0	0	0	0	0	0	0	0	0	93	165	0	0	0	20	0	0	0	0	13	0	0	0	0	0	0	0	0	0	0	0	0	0	0	0
ADPlatinum4N20	0	0	160	36	0	0	0	0	2	0	0	0	0	0	0	11	0	0	0	0	0	0	0	0	53	0	0	0	0	97	145	0	0	4	0	0	0	0	0	0	0	0	0	0	1	0	0	0	0
ADPlatinum4N21	0	0	0	1	0	222	0	3	400	30	0	0	27	0	0	0	0	0	1	0	0	0	0	0	33	7	0	0	0	0	0	1	0	8	0	0	0	0	0	0	0	0	0	0	1	66	0	0	0
ADPlatinum3O15	0	0	0	2	0	0	57	20	0	281	0	0	1	94	1	0	0	24	1	0	0	0	105	0	0	0	1	15	0	0	0	1	0	179	0	0	0	0	0	0	315	0	1	2	0	98	0	0	89
ADPlatinum4N16	0	0	0	748	0	0	91	72	114	219	118	0	0	5	0	132	0	0	0	0	141	0	170	185	260	122	144	0	0	0	3	0	0	16	0	0	0	0	228	0	0	0	148	0	0	1	1	0	0
ADPlatinum4N17	0	0	0	234	0	46	67	0	35	35	0	78	63	1	0	25	1	0	0	0	0	0	0	77	66	0	0	0	0	0	79	0	0	3	64	0	0	0	0	0	165	0	81	0	1	0	0	0	0
ADPlatinum4N18	0	0	0	77	0	5	50	3	203	59	0	0	28	280	0	0	146	0	0	0	0	0	131	48	42	72	0	114	208	0	112	123	0	10	0	0	0	0	0	0	37	0	0	2	0	152	0	0	1
ADPlatinum4N04	0	0	1	31	0	57	393	1031	106	398	1	1	195	0	0	85	0	0	0	0	57	0	374	318	609	71	0	0	166	0	133	93	0	11	91	0	0	0	6	0	239	0	271	0	0	0	0	0	0
ADPlatinum4N05	0	0	0	154	0	0	4	335	266	242	0	0	1	23	0	1	79	0	1	0	0	1	0	29	251	1	0	3	14	0	472	0	0	14	1	0	0	0	0	0	0	0	323	13	4	205	0	3	0
ADPlatinum4M20	0	0	133	721	0	2	138	95	6	287	1	368	89	210	1	56	0	2	0	0	1	0	475	415	80	8	242	82	0	0	258	45	0	23	0	0	0	0	0	0	92	0	42	4	0	305	172	0	0
ADPlatinum4M21	0	0	36	250	0	0	119	51	231	131	0	0	3	34	0	159	1	0	3	0	30	1	127	59	16	1	16	1	0	0	462	0	0	31	33	0	0	0	0	0	120	0	183	2	80	85	149	1	0
ADPlatinum4M22	1	0	0	11	0	7	378	471	266	112	0	0	436	67	1	134	1	0	0	0	0	0	16	70	63	1	0	136	1	0	59	69	0	8	0	0	0	0	0	0	0	0	0	3	0	65	0	1	0
ADPlatinum4M11	0	0	263	284	0	0	417	92	614	489	0	42	50	0	88	168	0	1	0	2	1	0	1	362	115	14	0	0	5	0	0	0	0	39	0	0	1	0	0	0	0	0	1	2	127	204	53	0	0
ADPlatinum4M12	0	0	70	1	0	1	266	150	152	358	0	0	3	342	2	206	0	0	1	0	139	0	1	14	267	1	171	329	0	0	432	0	0	16	22	0	0	0	1	42	53	0	1	4	2	0	0	0	0
ADPlatinum4M13	0	0	0	116	0	0	59	116	159	32	0	62	0	0	0	0	0	0	1	0	0	0	0	144	0	120	0	0	0	0	118	0	0	0	0	0	0	0	0	0	0	1	0	5	0	129	0	0	0
ADPlatinum4M23	0	0	0	0	0	2	303	117	167	196	0	0	0	0	0	53	0	0	0	0	0	0	1	99	1	0	1	0	0	86	228	0	0	4	0	0	0	0	0	0	0	0	0	0	0	86	0	0	0
ADPlatinum4M24	0	0	0	19	0	129	1	0	240	3	0	0	32	4	0	0	0	0	0	0	0	0	1	0	73	0	0	0	0	0	76	0	0	9	0	0	0	0	0	0	0	0	0	2	0	68	0	0	0
ADPlatinum4N01	0	0	0	0	0	0	132	1	335	0	0	0	78	364	0	59	0	0	1	0	2	0	1	2	0	189	0	0	91	0	0	0	0	0	40	0	0	0	0	15	0	0	187	3	0	116	0	0	0
ADPlatinum4N13	0	0	0	644	0	311	70	72	104	151	1	0	0	0	0	93	0	0	6	0	0	0	0	98	0	0	1	51	48	0	242	0	0	11	3	0	0	2	0	0	0	0	0	3	0	0	0	1	0
ADPlatinum4N14	0	0	0	123	0	144	0	507	0	102	1	1	39	0	1	32	0	0	1	0	0	0	188	221	0	84	158	0	1	0	0	0	0	17	40	0	0	0	0	0	0	0	0	0	0	0	1	0	0
ADPlatinum4N15	0	0	0	133	0	0	429	3	391	109	0	0	116	0	0	15	0	0	2	0	27	0	37	141	0	319	0	0	0	0	365	1	0	16	30	1	0	0	0	0	0	0	0	0	0	1	0	0	0
ADPlatinum4M01	0	0	46	201	0	0	232	196	175	645	180	13	123	0	0	167	0	0	0	0	130	0	238	654	0	3	70	157	23	0	176	0	0	15	14	0	0	0	0	0	0	0	0	3	0	462	0	1	0
ADPlatinum4M02	0	0	1	134	0	0	262	660	529	579	0	0	580	0	1	39	0	4	0	0	207	0	1	189	178	0	47	128	0	1	129	0	0	9	5	0	0	1	0	0	0	0	0	2	62	23	24	3	0
ADPlatinum4M03	0	0	2	600	0	68	661	123	660	438	0	170	0	0	0	0	0	0	0	0	0	0	4	36	49	158	295	0	0	0	15	0	0	16	15	0	0	0	0	0	154	0	0	2	0	1	192	0	0
ADPlatinum4M08	0	0	0	216	0	6	301	0	82	110	0	0	80	445	1	4	0	1	2	0	0	0	0	211	86	190	0	0	0	0	0	0	0	6	1	0	0	0	0	0	84	0	88	0	138	2	0	0	0
ADPlatinum4M09	0	0	1	263	0	0	568	147	897	346	0	0	36	3	0	16	0	0	0	0	115	0	459	728	30	61	162	1	0	0	372	0	25	21	16	0	0	0	0	0	177	0	105	2	222	344	344	1	0
ADPlatinum4M10	0	0	0	0	0	0	0	0	0	0	0	0	0	0	0	0	0	0	1	0	0	0	0	0	0	0	0	0	0	0	0	0	0	0	0	0	0	0	0	0	0	0	0	0	0	0	0	0	0
ADPlatinum4M17	0	0	0	195	0	359	205	0	12	151	34	0	84	0	0	0	183	0	0	0	218	0	99	39	129	217	0	0	1	37	0	0	0	4	0	0	0	0	0	0	23	0	4	0	0	3	0	1	0
ADPlatinum4M18	0	0	0	296	0	265	689	82	245	920	0	1	197	144	0	422	120	0	0	0	1	1	294	11	247	99	2	20	101	0	86	0	0	17	2	1	0	0	0	0	0	0	0	1	0	0	0	0	1
ADPlatinum4M19	0	0	0	23	0	121	377	3	320	184	0	0	80	2	0	232	0	18	1	0	11	0	61	28	31	192	53	0	1	0	0	0	0	12	36	1	0	0	0	0	0	0	0	4	0	125	85	0	0
ADPlatinum3L19	0	0	0	111	0	0	164	2	494	338	0	0	0	0	0	70	0	0	1	0	0	0	1	1	250	1	0	0	0	0	133	1	0	3	0	0	0	0	0	1	0	0	1	0	0	0	0	0	0
ADPlatinum3L20	0	0	0	57	0	25	49	57	229	164	117	3	0	64	0	0	0	0	1	0	0	0	0	0	0	0	0	0	0	1	310	0	0	9	0	0	0	0	0	0	0	0	0	0	0	0	0	0	0
ADPlatinum3L21	0	0	0	113	0	0	49	3	499	30	0	0	0	0	0	0	1	0	1	0	83	0	0	262	1	1	0	80	0	0	10	0	0	4	0	0	0	0	0	0	0	0	0	1	0	0	0	0	0
ADPlatinum4M06	0	0	0	106	0	0	66	54	0	0	0	0	0	0	0	0	0	0	0	0	0	0	50	10	0	0	0	0	0	0	0	0	0	0	0	0	0	0	0	0	0	0	0	0	0	0	0	0	0
ADPlatinum4M07	7	0	0	213	0	0	213	0	0	0	0	0	1	1	0	1	0	0	0	0	0	0	0	0	68	1	0	0	0	0	0	0	0	0	0	0	0	0	0	0	1	0	0	0	0	0	0	0	0
ADPlatinum4M04	0	0	0	97	74	3	282	303	90	344	0	0	84	276	1	50	0	0	2	0	2	26	3	0	126	4	82	1	1	0	498	0	1	16	13	0	0	0	0	0	207	0	0	5	0	179	0	0	0
ADPlatinum4M05	0	0	194	27	0	0	550	169	367	350	0	159	261	0	0	0	1	0	0	1	75	0	0	446	0	297	0	95	68	0	259	1	0	70	81	0	0	20	106	0	195	0	9	6	1	61	1	0	0
ADPlatinum4N10	0	0	0	153	0	0	141	221	332	312	7	0	32	951	0	0	0	0	1	0	0	0	2	275	81	149	0	264	0	0	0	0	0	21	0	0	0	0	0	0	40	0	43	2	0	0	0	1	0
ADPlatinum4N11	0	0	1	540	0	0	167	0	0	348	0	0	0	0	0	5	0	0	0	0	0	0	75	450	159	343	211	74	160	0	10	0	0	9	0	0	0	0	0	0	12	0	128	1	34	0	0	0	0
ADPlatinum4N12	0	0	100	197	0	0	110	183	404	210	0	0	109	41	0	84	0	6	0	0	0	0	28	133	40	18	1	140	0	0	91	0	0	19	0	0	0	0	0	0	87	0	141	1	6	0	0	0	0
ADPlatinum4A21	0	0	242	460	0	97	493	714	1517	1331	0	0	96	282	3	459	4	0	8	0	206	1	312	269	313	265	162	330	151	2	374	0	0	145	68	0	0	0	1	0	185	2	381	10	318	289	5	1	0
ADPlatinum4A22	1	0	31	646	0	237	1827	965	1688	1583	161	2	376	320	2	518	1	9	12	0	234	0	457	622	195	333	268	213	294	1	636	0	0	42	71	1	0	0	1	0	167	1	18	5	50	589	54	2	1
ADPlatinum4A23	0	0	2	589	0	0	455	565	909	332	1	0	305	72	1	385	0	2	8	0	102	0	68	1	646	227	125	224	0	0	0	2	2	20	1	0	2	0	0	0	207	0	77	10	4	242	0	2	0
ADPlatinum4N09	0	0	0	0	0	0	2	0	131	104	0	0	185	0	2	0	0	0	1	0	0	0	0	107	108	75	262	0	0	0	1	0	0	2	0	0	0	0	0	0	0	3	0	0	0	1	0	0	0
ADPlatinum3H22	0	0	0	189	0	0	600	2	92	0	10	0	136	0	0	0	0	0	1	0	149	0	119	124	131	0	0	0	0	0	0	0	0	7	7	0	1	0	0	0	0	0	1	3	33	321	13	0	0
ADPlatinum3H23	0	0	0	836	1	2	142	13	397	298	0	39	221	0	1	64	0	3	0	1	178	0	209	189	0	139	8	0	0	0	94	44	0	15	0	0	0	0	0	0	143	0	0	2	1	155	0	1	0
ADPlatinum4A03	0	0	0	463	0	0	122	207	694	212	143	0	146	0	0	236	2	1	0	0	34	0	248	181	199	75	357	42	0	2	308	0	0	120	41	0	0	0	15	0	53	0	25	0	1	73	47	2	0
ADPlatinum4A04	0	0	81	122	0	0	97	191	0	0	0	0	0	94	0	0	0	0	0	0	0	0	0	124	0	0	0	118	0	0	0	0	0	9	0	0	0	0	0	0	0	0	0	0	0	1	0	0	0
ADPlatinum3N20	0	0	0	185	0	155	89	0	0	0	0	0	0	0	96	81	0	0	1	0	0	0	78	2	0	0	88	0	0	0	130	0	0	0	0	0	0	0	0	0	0	0	0	0	0	0	0	0	0
ADPlatinum4A18	0	0	0	131	0	0	118	0	281	132	0	0	0	1	0	0	0	0	0	0	0	0	202	0	0	40	0	0	0	0	93	0	0	3	0	0	0	0	0	0	93	0	0	5	0	1	0	2	0
ADPlatinum4A19	0	0	1	520	80	0	818	552	470	1298	269	1	389	345	1	480	2	2	11	6	250	0	483	224	756	373	31	158	19	2	830	0	0	86	6	0	1	0	26	0	11	18	77	4	3	434	62	1	0
ADPlatinum4A20	0	0	221	5	0	9	345	67	101	124	17	0	273	3	148	38	1	0	0	4	0	0	139	553	0	19	38	289	30	1	0	1	0	16	8	1	0	0	0	0	100	0	0	2	0	0	0	1	0
ADPlatinum3K16	0	0	0	0	0	0	0	0	127	103	0	1	0	0	0	0	0	0	1	0	0	0	0	312	0	37	40	0	0	0	1	0	0	5	0	0	0	0	0	0	0	0	3	0	0	0	39	0	0
ADPlatinum3K17	0	0	0	77	0	0	203	79	116	184	0	0	0	12	0	133	24	0	0	0	0	0	1	40	72	0	2	2	8	0	0	0	1	1	24	0	0	0	1	3	1	0	0	0	31	126	0	0	0
ADPlatinum3P08	0	0	0	143	0	1	248	78	326	204	1	0	156	152	0	240	0	0	1	0	1	0	0	217	226	0	0	129	0	0	0	13	0	10	0	0	0	0	0	0	48	0	1	0	0	0	0	0	0
ADPlatinum3P09	0	1	0	0	0	0	0	0	1	0	0	0	0	0	0	0	0	0	1	0	0	0	0	0	0	0	0	1	0	0	0	0	0	0	0	0	0	0	0	0	0	0	0	0	0	1	0	0	0
ADPlatinum4N02	0	0	0	0	0	0	0	0	0	0	0	0	0	0	0	0	0	0	0	0	0	0	0	0	0	0	0	0	0	0	0	0	0	0	0	0	0	0	0	0	0	0	0	0	0	0	0	0	0
ADPlatinum4N03	0	1	1	63	0	0	887	186	604	625	335	0	234	2	0	428	0	0	4	0	258	0	184	585	188	1	18	284	0	26	667	0	2	28	45	0	0	0	1	0	170	5	0	6	0	501	0	1	1
ADPlatinum4M14	0	0	0	0	0	0	0	0	0	0	0	0	0	0	0	0	0	0	0	0	0	0	0	0	0	0	0	0	0	0	0	0	0	0	0	0	0	0	0	0	0	0	0	0	0	0	0	0	0
ADPlatinum4M15	0	0	0	0	0	0	0	0	0	0	0	0	0	0	0	0	0	0	0	0	0	0	0	0	0	0	0	0	0	0	0	0	0	0	0	0	0	0	0	0	0	0	0	0	0	0	0	0	0
ADPlatinum4M16	5	0	0	82	0	0	448	0	304	201	0	0	26	164	1	7	19	0	0	0	3	0	243	64	82	143	21	0	0	0	282	0	0	28	41	0	0	0	1	0	137	0	0	3	30	1	188	0	1
ADPlatinum3J07	0	0	0	469	0	0	0	1	19	708	99	191	4	0	1	0	0	0	0	0	0	0	96	507	102	1	0	155	0	0	128	0	1	36	23	0	0	0	0	0	141	0	0	3	0	598	89	0	0
ADPlatinum3J08	0	0	0	1	0	0	20	0	1	34	0	0	0	0	1	0	0	0	0	0	0	0	1	0	1	0	0	0	0	0	0	0	0	0	0	0	0	0	0	0	0	0	0	0	0	0	0	0	0
ADPlatinum3J09	0	0	4	349	0	0	339	36	119	516	72	0	0	153	3	11	0	0	6	0	164	0	0	270	169	153	84	0	0	0	165	0	0	15	12	1	0	0	0	0	1	0	0	0	0	168	111	0	0
ADPlatinum4N06	0	0	0	169	0	1	98	5	308	160	0	0	0	0	369	23	1	0	4	0	0	0	11	117	1	0	43	0	0	0	63	1	0	128	17	0	0	0	0	1	0	0	0	0	4	65	4	0	0
ADPlatinum4N07	0	0	0	198	0	0	575	537	134	487	0	0	1	0	0	0	0	0	0	0	26	0	1	12	172	0	1	0	0	0	15	1	0	11	0	0	0	0	0	0	1	0	1	13	164	0	131	0	0
ADPlatinum4N08	0	0	0	429	0	38	323	41	261	49	0	32	250	0	112	34	52	0	1	0	0	0	182	44	0	436	62	0	1	225	0	0	0	4	0	0	0	0	0	0	137	0	0	0	0	61	0	0	0
ADPlatinum4B07	0	0	0	47	0	0	2	0	21	85	60	0	0	0	0	0	0	0	0	0	1	0	0	0	1	0	0	3	0	0	0	0	0	2	0	2	0	0	39	0	0	0	113	0	0	0	24	0	1
ADPlatinum4B08	0	0	0	0	0	1	0	0	0	79	0	0	0	65	0	0	0	0	0	0	0	0	0	0	0	0	0	0	0	0	0	0	0	8	0	0	0	0	0	0	0	0	0	0	0	14	0	0	0
ADPlatinum4B09	0	0	103	0	0	0	75	0	16	0	0	0	0	0	0	0	0	1	1	0	0	0	1	0	0	0	0	0	0	0	0	0	0	0	0	0	0	0	0	0	0	0	0	0	0	42	0	0	0
ADPlatinum3N05	0	1	0	282	217	238	495	621	357	576	0	57	68	41	0	221	0	8	4	1	67	0	252	128	321	399	25	277	0	0	232	1	0	30	0	0	0	0	1	0	171	0	0	9	0	0	0	1	0
ADPlatinum3N06	0	0	1	648	0	163	326	316	437	465	0	0	136	35	0	8	0	0	1	0	219	74	98	160	2	169	2	0	2	0	72	0	0	24	2	0	0	0	0	0	168	0	0	0	0	11	0	0	0
ADPlatinum1A15	0	0	0	34	1	0	167	1	631	147	0	0	1	234	0	0	0	0	1	0	0	0	13	594	0	124	0	0	0	35	0	0	0	27	0	0	1	0	230	0	0	0	0	1	0	29	0	0	0
ADPlatinum1A16	1	0	0	129	0	50	121	58	413	45	0	0	1	0	0	1	0	0	0	0	0	0	0	0	68	0	187	0	3	104	3	0	0	5	0	0	0	0	1	0	0	0	0	0	0	1	0	0	0
ADPlatinum1A17	0	0	254	118	0	0	146	0	25	0	0	1	1	0	0	0	0	14	0	0	0	0	69	205	47	130	0	0	0	0	0	0	0	1	17	0	0	0	0	0	1	93	0	3	0	11	0	0	0
ADPlatinum2H02	0	0	137	0	0	0	390	1	0	177	4	0	81	0	0	0	0	0	1	0	0	0	0	604	452	0	79	25	1	0	0	104	0	16	4	0	0	0	0	0	0	0	24	0	1	0	0	0	0
ADPlatinum2H03	0	8	0	0	0	9	217	0	93	0	0	1	0	297	3	190	149	0	24	0	0	0	1	167	33	0	0	363	0	0	65	0	0	26	32	0	0	0	0	0	0	0	0	4	0	0	0	0	0
ADPlatinum2H04	0	1	0	90	0	4	280	193	371	164	0	0	93	82	0	1	0	0	0	0	0	0	0	0	0	0	0	3	0	0	93	0	0	16	0	0	0	0	0	0	0	0	0	0	0	119	0	0	0
ADPlatinum3I08	0	0	0	1	0	0	21	2	184	0	0	0	1	0	0	0	0	0	0	0	0	0	4	1	0	0	0	107	0	0	47	1	0	19	1	0	0	0	0	0	0	0	0	1	0	0	0	0	0
ADPlatinum3I09	0	0	0	0	0	24	485	4	172	0	0	129	1	2	0	101	0	0	3	0	44	0	0	0	0	244	0	138	41	7	0	0	0	3	20	0	0	0	0	0	239	0	0	0	0	0	0	0	0
ADPlatinum3I10	0	0	0	2	0	174	155	3	123	451	69	0	414	0	0	367	0	0	0	0	1	0	82	0	103	216	137	1	159	36	50	0	1	24	36	0	0	0	0	0	25	0	0	1	0	7	118	0	62
ADPlatinum1F12	0	0	1	14	0	1	258	150	216	178	0	0	152	2	0	1	0	0	3	0	0	0	22	53	1	0	0	43	0	53	2	0	0	11	0	0	0	0	0	0	0	0	0	0	0	130	0	0	0
ADPlatinum1F13	0	0	0	192	0	0	289	53	514	0	0	0	0	0	0	37	0	0	0	0	183	0	0	112	1	3	1	0	0	0	52	0	1	6	0	0	0	0	0	0	0	21	37	1	0	11	0	0	0
ADPlatinum1F14	0	0	0	1	0	0	1	1	0	3	0	0	0	2	0	0	0	0	0	0	0	0	0	0	0	0	0	0	0	0	1	0	0	1	0	0	0	0	0	0	0	0	0	0	0	0	0	0	0
ADPlatinum2C06	0	0	11	178	0	47	69	160	0	161	0	0	172	5	0	148	0	0	5	0	0	0	99	0	395	0	1	0	0	0	0	0	0	33	0	0	1	0	2	0	76	0	103	0	0	149	156	0	1
ADPlatinum2C07	0	0	0	298	0	0	127	75	1127	514	118	44	135	17	1	5	0	0	3	0	0	0	0	40	17	55	0	71	0	32	257	0	0	19	64	0	0	0	0	0	25	67	0	0	261	193	221	0	249
ADPlatinum2C08	0	0	0	377	0	9	382	3	523	849	47	160	617	193	0	387	1	0	1	0	0	0	202	563	59	0	0	1	2	0	55	0	0	45	1	0	0	1	0	0	212	0	0	0	0	143	0	1	0
ADPlatinum1O24	0	0	0	0	0	0	1	51	301	0	82	0	0	24	0	0	0	0	1	0	149	0	0	278	0	0	1	149	0	0	0	0	0	3	0	0	0	0	0	0	0	0	0	0	0	48	0	0	0
ADPlatinum1P01	0	0	0	0	0	1	111	138	0	74	0	0	46	0	0	0	0	0	0	0	47	0	14	0	0	0	0	0	1	1	2	1	0	2	0	0	0	0	0	0	0	0	0	0	0	82	0	0	0
ADPlatinum1P02	0	0	0	0	0	0	281	0	0	0	0	0	0	188	3	0	0	0	0	0	0	0	0	1	0	0	0	0	0	0	0	0	0	0	1	0	0	1	0	0	0	36	0	0	51	0	0	0	0
ADPlatinum3L04	0	0	0	0	0	0	0	28	28	0	0	0	109	1	0	0	0	0	1	0	7	0	0	2	0	59	189	0	0	0	0	0	0	5	0	0	0	0	0	0	0	0	0	1	0	0	1	0	0
ADPlatinum3L05	1	0	0	4	0	0	0	0	0	0	0	5	0	115	0	0	0	0	0	0	0	0	1	0	165	0	0	0	0	0	37	0	0	0	0	0	0	0	0	0	0	0	0	0	0	0	0	1	0
ADPlatinum3L06	0	0	0	0	0	0	1	0	0	88	0	0	0	0	0	0	0	1	0	0	11	0	0	0	0	0	0	0	0	0	0	0	0	0	0	0	0	50	0	0	0	0	0	0	40	0	72	0	0
ADPlatinum2J03	0	0	0	312	0	91	177	641	742	98	1	1	351	300	0	24	0	9	1	0	53	0	77	256	195	314	55	202	1	108	304	0	0	29	1	0	0	0	0	0	68	0	0	4	63	183	0	1	0
ADPlatinum2J04	0	0	0	498	0	275	236	14	283	558	0	1	183	0	1	165	0	0	2	0	15	0	215	272	821	0	139	76	184	47	0	0	1	28	48	0	264	0	14	0	0	0	1	2	0	30	1	0	1
ADPlatinum2J05	0	0	1	539	0	21	887	792	697	14	23	0	2	0	1	162	0	5	0	0	1	0	1	237	36	162	1	44	0	0	38	0	1	38	0	0	0	0	0	0	93	0	0	5	3	0	3	2	2
ADPlatinum3M20	0	0	0	0	0	0	60	0	0	0	0	0	0	0	0	0	0	0	0	0	0	0	0	2	0	0	1	0	0	0	0	0	0	0	0	0	0	0	0	0	0	0	0	0	0	0	0	0	0
ADPlatinum3M21	0	0	0	310	0	0	267	437	79	200	151	0	50	75	0	28	0	0	1	0	4	0	218	105	211	0	157	0	1	1	99	0	0	73	0	0	0	0	0	0	0	0	0	3	0	820	0	0	0
ADPlatinum3M22	0	0	10	370	0	149	49	26	575	484	39	0	272	1	3	0	0	0	0	84	0	1	514	462	213	45	0	289	1	0	139	104	0	48	37	0	0	0	0	0	206	0	18	7	5	116	141	1	0
ADPlatinum1D12	0	0	149	142	0	0	823	370	2	242	83	5	251	151	0	0	0	0	0	0	38	0	0	261	166	129	185	1	0	0	2	0	0	10	12	0	0	0	0	0	8	0	0	2	0	0	0	0	0
ADPlatinum1D13	0	0	3	339	0	0	413	39	590	217	0	0	72	1	0	47	0	7	0	0	23	0	0	545	28	324	0	0	0	0	178	1	0	21	15	0	0	0	0	0	0	0	0	0	0	108	187	0	1
ADPlatinum1D14	0	0	0	95	0	36	185	139	11	163	0	0	148	0	0	108	0	0	0	0	34	0	4	76	0	0	6	0	0	0	0	0	0	0	1	0	0	0	9	129	6	0	244	0	0	0	0	1	0
ADPlatinum1I03	0	0	1	126	0	35	886	14	460	243	105	252	129	47	91	186	0	0	2	0	0	0	0	345	9	190	236	38	0	0	33	0	0	17	39	1	0	0	53	0	4	0	0	1	0	7	0	0	0
ADPlatinum1I04	0	0	0	66	0	0	19	173	77	279	75	1	32	13	1	0	0	0	4	0	88	0	52	176	93	64	79	37	0	0	0	0	0	0	3	0	0	0	0	180	18	196	0	2	37	0	0	1	0
ADPlatinum1I05	0	0	0	172	0	2	240	93	213	197	0	144	0	0	1	92	0	0	0	0	0	0	1	0	29	40	223	130	0	0	0	0	0	10	0	0	0	0	0	0	0	0	0	1	0	133	60	0	0
ADPlatinum1I06	0	0	0	0	0	0	0	0	0	0	0	0	0	0	0	0	0	0	0	0	1	0	0	0	0	1	0	0	0	0	1	0	0	0	0	0	0	0	0	0	0	0	0	0	0	0	0	0	0
ADPlatinum1I07	0	0	0	0	0	0	0	0	0	0	0	0	0	0	0	0	0	0	0	0	0	0	0	0	0	0	0	0	0	0	0	0	0	0	0	0	0	0	0	0	0	0	0	0	0	0	0	0	0
ADPlatinum1I08	0	0	0	0	0	0	0	0	0	0	0	0	0	0	0	0	0	0	0	0	0	0	0	145	0	0	0	0	0	0	0	0	0	0	0	0	0	0	0	0	0	0	0	0	0	0	0	0	0
ADPlatinum2A15	0	0	0	63	0	0	0	0	1	8	0	0	0	0	0	0	123	0	0	0	0	1	2	0	1	0	0	0	0	0	1	0	0	0	0	0	0	0	0	0	147	0	0	0	0	0	0	0	0
ADPlatinum2A16	0	0	0	637	0	206	391	74	485	18	0	0	95	101	0	80	0	0	0	0	0	0	1	209	268	132	0	33	0	0	150	0	12	19	0	0	0	0	0	0	0	0	0	3	0	1	187	0	0
ADPlatinum2A17	0	0	0	207	0	0	319	1	1165	95	1	0	65	1	0	188	0	0	0	0	143	54	99	10	45	64	0	2	0	0	456	0	0	28	26	0	0	0	99	0	121	20	0	0	1	15	0	0	0
ADPlatinum2M01	0	0	0	0	0	0	0	0	1	0	0	0	0	0	0	0	0	0	0	0	0	0	0	0	0	0	0	0	0	0	0	0	0	1	0	0	0	0	0	0	0	0	0	0	0	0	0	0	0
ADPlatinum2M02	0	0	0	43	0	0	181	257	404	308	7	0	47	4	4	85	1	0	2	1	0	0	43	63	110	42	1	0	3	0	4	0	0	21	0	0	0	0	0	0	250	0	0	2	0	57	2	0	0
ADPlatinum2M03	0	0	27	524	0	0	635	2	557	670	174	0	0	64	1	6	0	1	0	0	76	0	0	274	110	108	0	42	0	1	413	118	0	13	12	0	0	0	1	0	0	0	0	8	107	168	0	0	0
ADPlatinum2G23	0	0	0	0	0	0	0	0	0	0	0	0	0	0	0	0	0	0	0	0	0	0	0	1	0	0	0	0	0	0	0	0	0	0	0	0	0	0	0	0	0	0	0	0	0	0	0	0	0
ADPlatinum2G24	0	0	0	0	0	0	0	0	1	0	0	0	0	0	0	0	0	0	0	0	0	0	0	0	0	0	0	0	0	0	0	0	0	0	0	0	0	0	0	0	0	0	0	0	0	0	0	0	0
ADPlatinum2H01	0	0	0	0	0	0	0	0	1	0	0	0	0	0	0	0	0	0	0	0	0	0	0	0	1	0	0	0	0	0	0	0	0	0	0	0	0	0	0	0	0	0	0	0	0	0	0	0	0
ADPlatinum2E09	0	0	0	0	0	0	0	0	0	1	0	0	0	57	0	0	0	0	0	0	0	0	0	88	0	0	0	0	0	0	0	0	0	6	1	0	1	0	0	0	0	0	0	0	0	0	1	0	0
ADPlatinum2E10	0	0	0	0	0	0	0	0	141	0	0	0	230	0	0	0	0	5	0	0	0	0	0	0	0	0	0	72	0	0	0	1	0	1	0	0	0	0	0	0	0	0	0	0	0	5	1	0	0
ADPlatinum2E11	0	0	0	0	0	0	1	0	0	0	0	0	0	0	0	0	0	0	0	0	0	0	0	0	0	0	0	0	0	0	0	0	0	4	0	0	0	0	207	0	1	0	0	1	0	99	1	0	0
ADPlatinum2I15	0	0	0	1	0	0	131	0	161	479	0	0	1	79	1	110	0	0	0	0	0	0	0	0	0	0	36	0	81	0	131	0	0	0	0	0	0	1	0	0	11	0	0	0	0	0	14	1	0
ADPlatinum2I16	0	0	0	158	0	13	291	234	348	109	190	0	38	137	212	0	0	1	0	0	0	0	90	164	29	0	109	0	0	25	384	0	0	20	0	0	0	0	0	0	0	0	0	0	0	1	0	0	0
ADPlatinum2I17	0	0	0	93	0	0	339	194	176	414	109	66	0	321	0	23	0	0	1	0	0	0	0	0	0	0	104	0	0	0	196	0	0	16	33	0	0	0	0	0	14	0	98	1	45	67	0	0	0
ADPlatinum2G06	0	0	0	0	0	0	2	5	4	0	0	0	34	0	0	0	0	0	0	0	2	0	9	1	52	0	1	0	0	0	0	0	0	3	0	0	0	0	0	0	0	0	0	0	0	0	0	0	0
ADPlatinum2G07	0	0	1	0	0	0	0	0	0	0	0	0	0	0	0	1	0	0	0	0	0	0	0	0	0	0	0	0	0	0	0	0	0	0	0	0	0	0	0	0	0	0	0	0	0	0	0	0	0
ADPlatinum2G08	0	0	0	0	0	0	86	0	0	0	0	0	0	0	0	0	0	0	0	0	0	0	0	0	0	0	0	0	0	0	0	0	0	2	0	0	0	0	0	0	0	0	0	0	0	0	0	0	0
ADPlatinum1N24	0	0	0	0	0	0	0	0	0	0	0	0	1	0	0	0	0	0	0	0	0	0	0	0	0	0	0	0	0	41	0	1	0	0	0	0	0	0	0	0	0	0	0	0	0	0	0	0	0
ADPlatinum1O01	0	0	86	0	0	0	401	389	0	41	0	0	135	0	0	2	0	0	0	0	41	0	135	0	0	0	112	218	0	0	0	45	0	9	20	0	0	0	54	0	0	1	48	2	1	246	0	0	0
ADPlatinum1O02	0	0	0	0	0	0	1	1	1	0	0	0	0	0	0	0	0	0	0	0	0	0	0	0	0	1	0	0	0	0	0	0	0	0	0	0	0	0	0	0	0	0	0	0	0	0	0	0	0
ADPlatinum1J21	0	0	0	0	0	1	0	0	1	1	0	0	0	0	0	0	0	0	0	0	0	0	0	1	2	0	0	1	0	0	0	0	0	0	0	0	0	0	0	0	1	0	0	0	0	0	0	0	0
ADPlatinum1J22	0	0	0	0	0	0	0	0	1	0	0	0	0	0	0	0	0	0	0	0	0	0	0	0	0	0	0	0	0	0	0	0	0	0	0	0	0	0	0	0	0	0	0	0	0	0	0	0	0
ADPlatinum1J23	0	0	0	0	0	0	0	0	0	0	0	0	0	0	0	0	0	0	0	0	0	0	0	0	0	0	0	0	0	0	0	0	0	0	0	0	0	0	0	0	0	0	0	0	0	0	0	0	0
ADPlatinum3B03	0	0	0	0	0	0	0	0	0	0	0	0	0	0	0	0	0	0	0	0	0	0	1	53	79	53	0	73	0	0	0	0	0	2	0	0	0	0	0	0	0	0	0	1	0	0	0	0	0
ADPlatinum3B04	0	0	1	34	0	0	24	148	100	17	0	0	2	0	1	3	0	0	0	0	211	0	0	116	192	8	1	0	0	0	0	0	0	0	0	0	0	0	0	0	0	0	10	1	2	9	0	0	0
ADPlatinum3B05	0	0	0	0	0	0	235	4	100	0	0	0	18	0	0	0	0	0	0	1	0	0	0	74	18	1	0	3	0	0	0	2	0	0	0	0	0	0	0	1	0	0	0	0	1	0	80	0	0
ADPlatinum2K20	0	0	0	0	0	0	1	225	86	2	0	0	1	0	0	115	0	0	1	0	0	0	0	0	0	1	0	0	0	0	0	0	0	7	0	0	0	0	0	0	0	0	0	1	0	0	0	0	0
ADPlatinum2K21	0	0	0	217	0	0	168	0	292	239	165	0	0	44	1	0	0	0	0	1	285	0	0	15	42	1	227	0	5	0	0	0	0	16	0	0	0	0	0	0	0	0	0	0	0	0	116	2	0
ADPlatinum2K22	0	0	0	621	0	1	179	254	204	155	0	0	1	266	0	223	1	12	0	0	0	0	1	161	44	0	0	0	0	0	75	37	0	14	41	0	0	0	0	0	1	0	0	2	0	19	0	0	0
ADPlatinum3A17	0	0	0	0	0	0	0	130	0	0	0	0	0	0	0	0	0	0	0	0	0	0	0	0	0	0	5	0	0	0	0	0	0	0	0	0	0	0	0	0	0	0	0	0	0	10	0	0	0
ADPlatinum3O10	0	0	0	0	0	0	0	0	0	0	0	0	0	0	0	0	0	0	0	0	0	0	0	0	0	0	0	0	0	0	0	0	0	0	0	0	0	0	0	0	0	0	0	0	0	0	0	0	0
ADPlatinum3O11	0	0	0	1	0	0	0	0	0	0	0	0	0	0	0	0	0	0	0	0	0	0	0	0	0	0	0	0	0	0	0	0	0	0	0	0	0	0	0	0	0	0	0	0	0	0	0	0	0
ADPlatinum3O12	0	0	0	0	0	0	0	0	0	1	0	0	0	0	0	0	0	0	0	0	1	0	0	0	0	0	0	0	0	0	0	0	0	0	0	0	0	0	0	0	0	0	0	0	0	0	0	0	0
ADPlatinum1D03	0	0	0	0	0	0	0	0	0	0	0	0	0	0	0	0	0	0	0	0	0	0	0	0	0	0	0	0	0	0	0	0	0	0	0	0	0	0	0	0	1	0	0	0	0	0	0	0	0
ADPlatinum1D04	1	0	0	1	0	0	1	1	0	0	0	0	1	0	0	0	0	0	0	0	1	0	0	0	1	0	0	1	0	0	0	0	0	2	0	0	0	0	0	0	0	0	0	0	0	0	1	0	0
ADPlatinum1D05	0	0	1	0	0	0	0	0	0	0	0	0	0	0	0	0	0	0	0	0	0	0	1	0	1	1	0	0	0	0	0	0	0	1	0	0	0	0	0	0	0	0	0	0	0	0	0	0	0
ADPlatinum2H11	0	0	0	44	0	0	4	247	47	8	0	0	0	0	0	0	0	0	0	0	0	0	0	140	2	0	0	0	0	0	0	1	0	2	0	0	0	0	0	0	79	0	0	0	0	1	4	0	0
ADPlatinum2H12	0	0	0	0	0	0	111	16	175	0	0	1	2	242	0	50	13	0	0	0	0	0	6	17	0	91	0	0	0	0	49	0	0	4	3	0	0	0	0	0	347	0	0	2	0	0	0	0	0
ADPlatinum2H13	0	0	0	294	0	0	1	509	111	1	0	0	22	0	0	1	1	0	4	0	0	0	51	78	280	1	82	0	182	0	1	0	0	0	0	0	0	0	0	99	0	0	7	0	0	1	0	0	0
ADPlatinum2L11	0	0	0	1	0	0	0	0	0	0	0	0	0	2	0	0	0	0	0	0	0	0	0	163	0	0	0	0	0	0	0	0	0	0	0	0	0	0	0	0	1	0	0	6	1	0	0	0	0
ADPlatinum2L12	45	0	0	0	0	0	0	0	0	0	0	0	0	0	0	0	0	0	0	0	0	0	0	0	0	0	0	0	0	0	0	0	0	0	0	0	0	0	0	0	0	0	0	0	0	0	0	0	0
ADPlatinum2L13	2	0	0	86	0	0	114	1	257	0	0	0	0	0	0	0	0	0	0	0	0	0	0	0	0	0	0	1	0	0	159	0	0	9	0	0	0	0	0	0	0	0	0	0	0	0	0	0	0
ADPlatinum1M12	0	0	0	48	0	0	1	93	865	23	81	0	64	116	0	0	0	0	1	0	0	0	24	0	0	243	0	0	0	0	66	0	0	6	7	0	0	0	0	0	45	0	0	0	132	128	0	0	0
ADPlatinum1M13	0	0	0	137	0	0	453	46	163	616	0	90	1	97	0	26	0	0	2	0	0	0	225	303	160	3	2	1	0	0	139	0	1	6	8	0	0	0	0	0	73	0	0	4	2	50	51	2	0
ADPlatinum1M14	0	0	0	0	0	0	0	0	0	0	0	0	0	0	0	1	0	0	0	0	0	0	1	0	0	0	0	0	0	0	0	0	0	0	0	0	0	0	0	0	0	0	0	0	0	0	0	0	0
ADPlatinum3O19	0	0	2	580	0	0	287	1	92	358	127	0	258	9	0	79	130	0	0	0	1	0	150	224	0	0	0	7	66	0	106	0	0	3	73	0	0	0	0	0	270	0	55	9	1	0	94	2	0
ADPlatinum3O20	0	0	0	323	0	0	349	285	428	150	90	0	0	1	1	148	0	0	1	10	6	0	4	2	0	42	0	117	75	1	131	0	0	8	73	0	0	0	0	0	0	10	0	2	0	260	0	0	1
ADPlatinum2E12	0	0	0	213	0	0	435	1	0	77	0	0	1	0	0	38	1	0	1	0	0	0	150	0	157	0	0	0	0	0	148	152	0	4	0	0	0	0	0	0	0	1	0	0	112	2	0	0	0
ADPlatinum2E13	0	0	0	264	0	21	617	91	482	284	0	79	0	0	0	229	0	6	1	1	0	0	357	1	67	0	0	0	187	0	55	9	0	9	0	0	0	0	0	0	3	0	56	2	0	87	19	0	0
ADPlatinum2E14	0	0	0	238	0	0	131	23	403	102	0	0	331	75	337	1	0	0	0	0	0	1	0	66	194	0	250	0	119	0	205	0	0	9	35	0	0	0	0	0	57	0	190	3	0	1	92	0	0
ADPlatinum1P09	0	1	140	476	0	24	159	194	134	265	1	0	0	143	1	0	43	0	1	0	0	0	0	6	1	0	110	0	0	0	125	1	0	15	6	0	0	0	0	0	83	0	0	7	0	57	0	2	0
ADPlatinum1P10	0	0	0	289	0	0	321	623	815	132	0	1	233	113	0	126	0	0	1	0	536	1	156	203	212	96	0	0	0	0	160	59	0	38	15	0	0	0	0	0	188	0	175	2	1	375	0	1	0
ADPlatinum1P11	0	0	239	0	0	16	626	76	571	390	1	0	175	133	0	272	1	0	2	0	17	0	0	213	204	265	150	0	0	0	264	0	1	29	35	0	0	0	115	0	139	0	0	0	145	229	145	0	0
ADPlatinum1K03	0	0	0	0	0	0	1	1	1	1	0	0	0	0	0	1	0	0	0	0	0	0	0	0	0	0	0	0	0	0	0	1	0	0	0	0	0	0	0	0	0	0	0	0	0	0	0	0	0
ADPlatinum1K04	0	0	0	0	0	0	0	145	0	0	0	0	0	0	0	0	0	0	0	0	0	0	0	0	0	0	1	0	0	0	0	0	0	0	0	0	0	0	0	0	0	0	0	0	0	0	0	0	0
ADPlatinum1K05	0	0	0	145	0	0	185	163	146	1	1	0	46	0	1	13	1	0	0	0	0	0	53	0	0	0	0	0	178	0	219	0	0	5	0	0	0	0	0	0	0	0	0	0	0	0	0	0	0
ADPlatinum2L14	0	0	0	135	0	122	106	0	221	0	0	2	0	265	0	47	0	0	0	0	56	0	67	2	0	0	0	0	0	1	0	0	0	11	13	0	0	0	0	0	0	0	0	1	1	34	0	0	0
ADPlatinum2L15	0	0	0	112	0	6	575	51	141	85	0	0	266	0	207	0	0	0	1	0	0	0	140	60	0	27	0	1	0	0	0	0	0	17	0	0	0	0	0	0	31	0	0	1	0	0	0	0	0
ADPlatinum2L16	0	0	0	0	0	0	79	148	66	1	0	0	0	0	0	0	0	0	0	0	0	0	0	0	169	28	407	2	0	0	0	0	0	3	6	0	0	0	0	0	0	0	41	2	0	0	1	1	0
ADPlatinum2A24	0	0	0	0	0	0	0	0	1	0	0	0	0	0	0	0	0	0	0	0	0	0	0	0	0	0	0	0	0	0	0	0	0	0	0	0	0	0	0	0	0	0	0	0	0	0	0	0	0
ADPlatinum2B01	0	0	0	1	0	0	0	0	0	1	0	0	0	0	0	0	0	1	0	0	0	0	0	0	0	0	0	0	0	0	0	0	0	0	0	0	0	0	0	0	0	0	0	0	0	0	0	0	0
ADPlatinum2B02	0	0	0	1	0	0	0	0	0	0	1	0	0	0	0	0	0	0	0	0	0	0	0	0	0	0	0	0	0	0	0	0	0	0	0	0	0	0	0	0	0	0	0	0	0	0	0	0	0
ADPlatinum1B18	0	0	0	496	0	0	84	3	135	33	99	2	0	137	29	1	0	0	0	0	0	1	46	95	95	1	0	0	0	0	16	0	0	22	50	0	49	1	0	0	1	0	0	0	0	53	1	0	0
ADPlatinum1B19	0	0	0	535	0	0	166	298	1	76	0	0	11	0	22	0	0	0	1	1	0	0	0	140	0	60	0	0	1	0	1	1	0	0	34	0	0	0	0	0	0	0	114	2	0	0	2	1	1
ADPlatinum1B20	0	0	0	1	0	0	128	27	1	236	0	0	0	31	0	31	454	0	1	0	0	0	0	152	292	78	0	0	0	0	1	0	0	8	0	0	0	0	0	0	0	0	0	0	1	94	0	0	0
ADPlatinum1B03	0	0	0	0	0	42	253	0	5	0	0	0	0	1	1	0	0	0	0	0	0	0	0	0	0	0	0	0	1	0	0	0	0	1	0	0	0	0	0	0	0	0	0	0	48	0	0	0	1
ADPlatinum1B04	0	0	0	3	0	0	577	48	362	449	0	0	61	1	1	134	1	0	1	0	105	0	87	0	103	100	0	0	0	95	188	0	0	19	38	0	0	0	0	0	0	0	0	1	0	483	0	0	0
ADPlatinum1B05	0	0	0	0	0	0	0	0	0	0	0	0	0	0	0	0	0	0	0	0	0	0	0	0	0	0	0	0	0	0	0	0	0	0	0	0	0	0	0	0	0	0	0	0	0	0	0	0	0
ADPlatinum1F09	0	0	0	0	0	1	88	0	10	91	0	0	18	109	0	0	0	0	3	0	0	0	1	67	100	0	1	0	0	0	0	0	0	19	34	0	0	0	64	0	0	0	0	3	0	0	90	0	0
ADPlatinum1F10	0	0	0	96	0	0	41	0	73	265	0	0	0	23	0	1	0	0	1	0	172	0	1	71	105	67	0	0	0	0	35	0	0	11	0	0	0	0	0	0	0	68	0	0	0	0	0	1	0
ADPlatinum1F11	0	0	0	149	0	51	226	299	76	203	0	0	0	39	0	279	2	0	2	0	0	0	0	27	222	0	45	0	0	0	0	0	0	31	30	0	0	0	0	0	184	0	0	3	0	3	0	2	0
ADPlatinum2F06	0	0	0	0	0	0	0	0	0	0	0	0	0	0	0	0	0	0	0	0	0	0	0	1	0	0	0	0	0	0	0	0	0	0	0	0	0	0	0	0	0	0	0	0	0	0	0	0	0
ADPlatinum2F07	0	0	0	0	0	0	0	0	0	0	0	0	78	0	0	0	0	0	0	0	0	0	1	0	0	0	0	0	0	0	0	0	0	0	0	0	0	0	0	0	0	0	0	0	0	117	0	0	0
ADPlatinum2F08	0	0	0	1	0	0	0	0	0	0	0	0	0	1	0	0	1	0	0	0	0	0	0	0	0	0	0	0	0	0	0	0	0	0	0	0	0	0	0	0	0	0	0	0	0	0	0	0	0
ADPlatinum3H18	0	0	0	0	0	0	1	1	0	0	0	0	0	0	0	0	0	0	0	0	0	0	0	0	0	0	0	0	0	0	0	0	0	2	0	0	0	0	0	0	0	0	0	0	0	0	0	0	0
ADPlatinum3H19	0	0	0	2	0	0	0	0	0	0	0	0	2	0	0	0	0	0	0	0	0	0	0	1	0	0	0	0	0	0	0	0	0	0	0	0	0	0	0	0	0	0	0	0	0	0	0	0	0
ADPlatinum1I24	0	0	0	3	0	0	131	0	83	0	0	0	78	0	0	31	0	0	1	0	0	0	0	0	0	0	0	0	0	0	0	0	0	0	0	0	0	0	0	0	0	0	0	0	0	0	0	1	0
ADPlatinum1J01	0	0	0	0	0	0	0	0	89	0	0	1	1	0	0	0	0	0	0	0	0	0	0	0	0	0	0	0	0	0	0	0	0	3	0	0	0	0	0	0	109	0	0	1	0	0	1	0	0
ADPlatinum1J02	0	0	0	0	0	0	0	120	0	1	0	0	0	73	1	0	0	0	0	0	0	0	0	0	0	0	0	0	0	0	0	0	0	1	0	0	0	0	0	0	0	0	0	0	5	0	0	0	0
ADPlatinum1G06	0	0	125	237	0	53	274	5	497	0	0	0	0	1	2	11	0	0	7	0	0	0	0	236	109	211	66	45	1	0	0	0	0	22	11	0	0	0	47	0	0	4	0	0	0	0	0	0	0
ADPlatinum1G07	0	0	1	249	0	41	312	208	385	109	0	16	1	86	1	209	0	0	0	0	33	0	0	98	339	180	0	319	1	0	176	0	0	5	0	0	0	0	0	0	0	63	142	5	29	1	103	0	0
ADPlatinum1G08	0	0	1	59	0	118	366	148	236	241	0	0	20	2	0	112	1	1	1	0	216	0	0	0	1	653	40	68	0	0	0	0	32	10	84	0	0	0	0	0	0	2	1	2	0	69	0	0	0
ADPlatinum3P21	1	0	224	808	0	9	377	285	814	270	96	0	47	212	2	55	1	0	1	0	0	0	221	264	295	132	26	0	1	0	99	0	2	21	17	0	0	0	1	0	231	0	0	1	2	129	0	0	0
ADPlatinum3P22	0	0	40	45	0	0	108	0	5	33	23	0	0	81	0	8	0	0	1	0	156	1	10	12	0	29	0	0	0	0	22	0	10	5	0	0	0	0	0	0	44	0	131	0	0	10	0	0	0
ADPlatinum3C15	0	0	0	0	0	0	0	0	0	0	0	0	0	0	0	0	0	0	0	0	0	0	0	0	0	1	0	0	0	0	0	0	0	1	0	0	0	0	0	0	0	0	0	0	0	0	0	0	0
ADPlatinum3C16	0	0	0	0	0	0	0	0	0	0	0	0	0	0	0	0	0	0	0	0	0	0	0	0	0	0	0	0	0	0	0	0	0	0	0	0	0	0	0	0	0	0	0	0	0	0	0	0	0
ADPlatinum1A06	1	0	0	150	0	0	258	82	592	192	0	0	26	0	0	55	0	0	5	0	97	1	98	1	0	1	19	6	0	0	165	0	1	21	88	0	0	0	0	0	95	0	0	3	0	230	129	0	0
ADPlatinum1A07	0	0	176	61	0	41	161	71	192	0	0	0	65	0	0	0	0	4	2	0	0	0	0	40	427	6	0	0	0	0	42	0	0	29	2	0	0	0	0	0	0	85	26	0	1	2	0	0	25
ADPlatinum1A08	0	0	0	0	0	0	0	44	0	0	0	0	0	0	0	0	0	0	3	0	0	0	0	29	0	1	0	1	0	0	0	0	0	0	0	0	0	0	0	0	1	0	0	0	0	0	0	0	0
ADPlatinum1H06	1	0	0	13	0	0	20	0	84	97	0	0	0	21	0	55	0	0	2	0	51	0	0	156	0	136	0	95	117	0	0	0	0	7	0	0	0	0	0	0	0	0	0	0	1	247	0	0	1
ADPlatinum1H07	0	0	0	0	0	0	0	0	0	0	0	0	0	0	0	0	0	0	0	0	0	0	0	0	0	0	0	0	0	0	0	0	0	0	0	0	0	0	0	0	0	0	0	1	0	1	0	0	0
ADPlatinum1H08	0	0	14	108	0	0	420	107	525	31	0	0	0	141	0	61	1	0	0	0	194	1	98	237	1	273	268	20	0	29	24	0	0	9	0	1	0	12	0	0	3	0	1	2	6	103	17	0	2
ADPlatinum1K24	1	0	0	97	0	0	306	0	83	73	0	0	0	87	0	163	1	2	2	0	0	0	0	50	0	0	0	0	0	0	154	0	0	9	0	0	0	0	0	0	0	0	0	1	0	0	23	0	0
ADPlatinum1L01	0	1	250	99	0	0	44	189	123	0	0	0	0	143	0	91	0	0	0	0	0	1	1	0	99	0	1	11	0	2	0	0	0	2	0	0	0	0	0	0	96	0	0	0	0	0	0	0	0
ADPlatinum1L02	0	0	0	191	0	0	383	0	230	333	0	0	275	0	0	130	0	0	0	0	78	0	0	246	127	0	0	0	0	1	44	0	0	9	0	0	0	0	0	0	0	0	0	0	0	0	2	0	0
ADPlatinum3I23	0	1	0	0	0	0	104	200	55	291	0	0	1	0	0	1	0	7	0	0	20	1	0	174	0	0	0	0	0	1	131	0	0	2	0	0	0	0	96	0	0	0	0	2	0	0	0	0	0
ADPlatinum3I24	0	0	0	0	0	0	136	0	68	731	1	2	56	1	0	140	0	0	0	0	0	0	0	207	1	1	0	0	526	0	1	0	0	10	0	0	0	0	0	0	49	0	0	0	0	117	16	0	0
ADPlatinum1C12	0	0	1	688	0	21	1088	259	599	58	1	0	294	1	1	251	0	0	1	0	0	0	77	0	384	253	0	0	0	1	140	0	0	18	6	0	0	0	0	0	175	0	0	0	0	90	221	0	0
ADPlatinum1C13	0	0	0	1	0	0	0	0	0	0	0	0	0	0	0	0	0	0	0	0	0	0	0	0	0	0	0	0	0	0	0	0	0	0	0	0	0	0	0	0	0	0	0	0	0	0	0	0	0
ADPlatinum1C14	0	0	0	0	0	0	0	2	1	0	0	0	0	0	0	0	0	0	1	0	0	0	0	1	0	71	0	0	0	67	0	0	0	0	0	0	0	0	0	0	0	0	0	0	0	118	0	0	0
ADPlatinum2I08	0	0	0	306	0	0	18	200	303	205	81	164	0	0	0	316	0	4	1	0	0	0	1	32	296	0	1	0	1	0	114	0	0	3	33	0	0	0	68	0	0	6	0	0	0	1	0	0	0
ADPlatinum2I09	1	0	0	130	0	0	462	475	752	854	75	0	365	34	0	61	1	0	1	0	43	0	0	717	127	103	1	135	153	1	165	1	0	10	19	0	1	0	0	0	19	0	191	7	1	227	8	1	0
ADPlatinum2I10	0	0	0	108	0	0	306	3	104	38	3	0	2	71	1	2	1	0	1	0	1	0	3	164	137	0	0	96	0	0	10	0	1	23	60	0	0	0	2	0	2	0	1	0	103	25	0	0	0
ADPlatinum1A12	0	0	3	627	0	0	423	49	651	385	25	0	95	92	0	101	0	0	0	0	0	0	283	214	139	155	0	89	0	0	89	2	0	20	68	0	0	0	0	0	87	0	0	3	0	6	0	0	0
ADPlatinum1A13	0	0	0	214	0	0	280	0	0	0	0	0	16	27	0	37	0	1	0	0	0	0	0	223	1	10	0	0	0	0	113	0	0	4	0	0	0	0	0	0	0	0	0	4	1	48	0	0	0
ADPlatinum1A14	0	0	0	0	0	0	0	0	0	0	0	0	0	0	0	0	0	0	0	0	0	0	0	0	0	0	1	0	0	0	0	0	0	0	0	0	0	0	0	0	0	0	0	0	0	0	0	0	0
ADPlatinum3K06	157	0	0	281	0	0	585	228	1	151	0	1	167	0	0	24	0	137	1	0	0	0	0	79	16	0	0	0	1	1	0	0	0	18	38	0	0	0	4	0	159	0	0	0	0	0	0	0	1
ADPlatinum3K07	0	0	295	128	0	0	451	441	754	0	0	0	171	76	0	0	0	0	2	0	0	0	271	0	8	24	55	377	0	1	0	0	0	40	1	0	0	0	0	0	315	0	0	2	2	194	0	0	0
ADPlatinum3K08	0	0	0	472	0	29	62	166	247	82	0	181	1	0	0	0	0	0	1	0	0	0	217	365	146	0	0	380	16	0	74	0	0	7	0	0	0	0	0	0	69	0	0	1	0	67	102	0	0
ADPlatinum2J12	0	0	0	0	0	0	0	1	0	0	0	0	0	1	0	0	0	0	0	0	0	0	0	0	0	0	0	0	0	0	1	0	0	0	0	0	0	0	0	0	0	0	0	0	0	0	0	0	0
ADPlatinum2J13	0	0	0	195	0	64	130	155	33	0	1	0	276	109	0	46	0	0	1	0	72	0	9	717	0	1	178	0	0	0	381	0	0	14	71	0	0	0	71	0	78	0	1	2	0	1	193	0	0
ADPlatinum2J14	0	0	0	333	0	0	344	719	201	158	66	0	306	0	0	87	0	0	3	0	0	0	0	307	345	193	80	0	0	295	636	127	0	44	109	0	0	0	312	0	55	0	306	4	0	126	1	1	35
ADPlatinum3E16	0	0	0	0	0	0	1	0	0	0	0	0	0	0	0	0	0	0	0	0	0	0	0	0	0	0	0	0	0	0	0	0	0	0	0	0	0	0	0	0	0	0	0	0	0	0	0	0	0
ADPlatinum3E17	0	0	0	0	0	0	221	9	0	0	0	0	0	47	0	49	0	0	1	0	0	0	0	0	141	0	0	0	0	0	0	0	0	12	0	0	0	0	0	0	0	0	0	0	0	177	0	0	0
ADPlatinum3E18	0	0	0	0	0	0	163	73	82	1	0	0	0	61	0	0	0	4	0	0	0	0	0	67	0	0	0	0	0	0	0	0	0	1	0	0	0	0	0	0	80	0	0	0	0	23	0	0	0
ADPlatinum1L15	0	1	0	610	0	0	383	548	369	393	0	0	0	35	0	104	0	2	1	0	0	0	132	205	208	89	0	243	0	0	63	0	0	27	11	0	0	0	0	0	0	0	0	5	94	0	131	0	0
ADPlatinum1L16	0	0	0	158	0	0	0	66	203	324	0	0	13	185	0	20	0	0	0	0	0	0	0	0	13	94	28	1	0	5	0	0	0	7	0	0	0	0	0	0	0	92	0	0	0	62	0	0	0
ADPlatinum1L17	0	0	10	317	0	1	0	1	22	234	0	1	0	92	0	0	0	0	0	0	0	0	72	87	98	173	1	0	146	0	206	22	0	0	1	0	0	0	0	0	0	0	0	0	0	0	0	0	0
ADPlatinum2O21	0	0	0	1	0	0	72	2	0	0	0	0	0	0	0	0	0	0	0	0	0	0	1	0	150	0	0	0	0	0	173	0	0	0	0	0	0	0	0	0	0	0	0	0	1	0	2	0	0
ADPlatinum2O22	0	0	0	0	0	0	0	0	0	0	0	0	0	0	0	0	0	0	0	0	0	0	0	0	0	0	0	0	0	0	0	0	0	0	0	0	0	0	0	0	1	0	0	1	0	0	0	0	0
ADPlatinum2O23	0	0	0	0	0	0	272	0	145	46	0	0	0	0	0	0	0	0	0	0	0	0	0	0	0	0	0	0	1	0	0	0	0	2	0	0	0	11	0	0	0	0	0	0	0	0	0	0	0
ADPlatinum3N02	0	0	0	0	0	0	38	7	1	1	0	0	0	0	0	0	1	0	0	0	0	0	0	127	0	0	0	0	0	0	0	0	0	3	1	0	0	0	0	0	0	0	0	0	0	0	113	0	0
ADPlatinum1P18	0	0	0	178	0	25	4	68	135	156	0	0	111	12	0	1	0	0	1	0	0	0	0	1	1	253	66	0	0	0	0	0	0	2	2	0	0	0	0	0	0	0	0	0	0	0	0	0	0
ADPlatinum1P19	0	0	16	173	0	93	371	7	452	395	0	0	2	0	0	1	1	5	1	0	0	0	2	0	0	168	0	123	0	0	0	0	0	1	3	0	0	0	82	84	8	0	0	2	2	1	0	0	0
ADPlatinum1P20	0	0	77	99	0	0	403	0	223	181	46	0	0	0	0	46	0	4	1	4	0	0	0	0	155	196	46	12	0	10	1	0	0	9	0	0	0	0	1	0	140	0	0	6	0	2	142	0	0
ADPlatinum3B18	0	0	0	0	0	0	1	0	0	0	0	0	0	0	0	0	0	0	0	0	0	0	0	0	0	0	0	0	0	0	0	0	0	0	0	0	0	0	0	0	0	0	0	0	0	0	0	0	0
ADPlatinum3B19	0	0	0	0	0	0	0	0	0	0	0	0	0	0	0	0	0	0	0	0	0	0	0	0	0	0	0	0	0	0	0	0	0	0	0	0	0	0	0	0	0	0	0	0	0	1	0	0	0
ADPlatinum3B20	0	0	0	0	0	0	0	0	95	0	0	0	0	0	0	0	0	0	0	0	0	0	0	1	0	0	0	0	0	0	0	0	0	0	0	0	0	0	0	0	0	0	0	0	0	0	0	0	0
ADPlatinum2M07	0	0	0	0	0	0	0	0	0	0	0	0	0	0	0	0	0	0	0	0	0	0	0	0	0	0	0	0	0	0	0	0	0	0	0	0	0	0	0	0	0	0	0	0	0	0	0	0	0
ADPlatinum2M08	0	0	1	0	0	0	0	0	0	0	0	0	0	0	0	0	0	0	0	0	0	0	0	0	0	0	0	0	0	0	0	0	0	0	0	0	0	0	0	0	0	0	0	0	0	0	0	0	0
ADPlatinum2M09	0	0	0	0	0	1	1	0	1	0	0	0	3	0	0	0	0	0	0	0	0	0	1	0	0	0	0	0	0	0	0	0	0	0	0	0	0	0	0	0	0	0	0	0	0	1	0	0	0
ADPlatinum2F03	0	0	195	92	0	2	20	21	0	283	0	2	0	1	0	0	0	5	1	0	49	0	307	142	1	37	0	141	1	0	0	0	0	9	0	0	0	0	1	0	2	0	0	0	0	0	0	0	0
ADPlatinum2F04	0	0	0	109	0	0	721	77	313	269	0	98	0	130	3	1	134	0	1	0	0	0	65	37	92	28	43	127	13	0	3	0	0	7	1	1	0	0	112	0	1	0	31	0	0	1	0	0	0
ADPlatinum2F05	0	0	0	85	0	0	90	62	402	0	0	0	3	0	0	0	1	0	0	0	1	0	0	345	0	0	155	0	0	0	58	0	0	4	0	1	0	0	0	0	87	0	0	3	0	0	0	0	0
ADPlatinum1C09	0	0	0	53	0	0	49	304	23	69	0	45	125	99	0	10	3	0	0	0	0	0	2	0	0	0	0	3	1	95	44	0	0	11	34	1	0	0	1	0	0	0	0	2	0	314	160	0	0
ADPlatinum1C10	0	0	0	142	0	0	4	1	40	34	368	135	0	0	0	0	1	8	0	0	1	0	2	227	36	0	0	2	174	0	0	0	0	2	2	0	0	0	0	0	10	0	0	1	0	4	65	0	0
ADPlatinum1C11	0	0	24	421	0	0	116	0	230	118	0	0	184	0	0	0	0	0	1	0	15	0	12	213	0	275	123	0	0	0	0	0	0	4	0	0	0	0	0	0	212	228	76	0	0	0	0	0	0
ADPlatinum2H17	0	0	0	32	0	0	783	244	335	275	137	0	713	153	23	0	0	0	2	112	0	0	238	326	226	50	19	78	0	0	126	0	1	35	0	0	0	0	0	0	310	1	42	9	0	2	1	0	0
ADPlatinum2H18	0	0	0	171	0	0	35	0	1572	13	13	0	0	26	20	28	0	0	1	0	0	0	660	246	480	170	37	1	0	0	2	0	0	2	1	0	0	0	0	0	97	1	0	1	0	4	193	0	0
ADPlatinum2H19	0	0	0	521	0	0	319	1	258	674	103	0	125	0	11	0	0	0	3	0	0	0	0	272	104	0	0	0	16	0	479	0	0	12	4	0	0	0	0	0	0	0	0	2	0	99	228	2	0
ADPlatinum2K23	1	0	0	186	0	0	392	229	62	330	43	0	42	175	1	168	0	5	1	0	0	0	154	179	172	6	0	0	277	109	0	0	0	21	0	0	0	0	0	0	0	0	0	4	0	89	0	0	0
ADPlatinum2K24	0	0	166	68	0	154	19	2	81	2	0	76	4	3	0	119	1	5	1	0	241	0	0	0	104	1	65	0	1	0	125	0	0	2	15	0	0	0	0	70	0	1	0	4	0	0	0	0	0
ADPlatinum2L01	0	0	1	75	0	0	191	226	718	62	0	0	0	293	0	38	0	7	0	0	0	0	0	149	49	121	1	0	0	0	144	0	0	15	29	0	0	0	0	0	0	50	1	0	0	0	0	0	0
ADPlatinum1D09	0	0	28	109	0	82	76	0	112	94	1	0	0	0	0	0	0	5	0	0	0	0	1	15	1	273	0	224	57	0	1	0	0	11	0	0	0	0	0	0	81	0	0	0	0	0	0	0	0
ADPlatinum1D10	7	0	0	209	0	6	28	9	378	347	2	0	75	196	0	7	1	0	1	0	0	0	205	161	1	137	0	9	1	0	367	0	0	25	5	0	0	0	0	0	0	0	0	0	1	7	0	0	81
ADPlatinum1D11	0	0	0	0	0	0	0	0	1	0	0	0	0	0	0	0	0	0	0	0	0	0	1	0	0	0	0	0	0	0	0	0	0	0	0	0	0	0	0	0	0	0	0	0	0	0	0	0	0
ADPlatinum3E22	0	0	0	0	0	0	0	0	0	0	0	0	0	0	0	0	0	0	0	0	0	0	0	0	0	0	0	0	0	0	0	0	0	0	0	0	0	0	0	0	0	0	0	0	0	0	0	0	0
ADPlatinum3E23	0	0	1	0	0	0	0	1	0	0	0	0	0	0	0	0	0	0	0	0	0	0	0	0	0	0	0	0	0	0	0	0	0	1	0	0	0	0	0	0	0	0	0	0	0	0	0	0	0
ADPlatinum3E24	0	0	0	0	0	0	0	0	0	0	0	0	0	0	0	0	0	0	0	0	0	0	0	0	0	0	1	0	0	0	0	0	0	0	0	0	0	0	0	0	0	0	0	0	0	0	0	0	0
ADPlatinum3H20	0	0	0	0	0	0	60	0	0	41	0	0	0	1	0	0	0	0	0	0	0	0	0	1	0	0	0	0	0	0	0	0	0	0	0	0	0	0	0	0	0	0	0	0	0	56	0	0	0
ADPlatinum3H21	0	0	0	190	0	0	29	3	0	1	0	0	0	0	0	0	0	0	0	0	0	0	0	0	0	0	0	0	0	0	0	0	0	4	0	0	0	0	0	0	0	0	161	5	0	19	0	0	0
ADPlatinum1D24	0	0	0	0	0	0	1	0	176	0	0	0	0	0	0	0	0	0	0	0	0	0	0	0	0	0	0	0	0	0	0	0	0	0	0	0	0	0	0	0	0	0	0	0	0	0	0	0	0
ADPlatinum1E01	0	0	30	105	0	0	25	7	63	402	45	0	74	5	2	44	0	0	1	0	0	0	0	93	0	56	179	151	36	0	28	0	0	5	13	0	29	0	0	0	0	0	0	3	5	158	127	1	0
ADPlatinum1E02	0	0	0	114	0	237	44	67	285	66	33	0	483	0	1	366	0	0	0	157	0	0	204	4	187	1	2	0	131	5	37	0	0	3	0	0	0	1	0	0	0	0	0	8	0	75	55	1	0
ADPlatinum3G02	0	0	0	0	0	0	2	0	0	0	0	0	0	1	0	0	0	0	0	0	0	0	0	1	0	0	0	0	0	0	0	0	0	0	0	0	0	0	0	0	0	0	0	0	0	1	3	0	0
ADPlatinum3G03	0	0	0	0	0	0	1	0	73	0	0	0	3	0	0	38	0	0	1	0	0	0	0	21	0	0	0	0	0	0	0	0	0	1	0	0	0	0	0	0	1	0	0	0	0	0	0	0	0
ADPlatinum3G04	0	0	0	0	0	0	0	0	0	0	204	0	0	16	0	1	0	0	0	0	0	0	0	0	0	0	0	0	0	0	1	0	0	0	0	0	0	0	0	0	1	0	0	0	0	2	0	0	0
ADPlatinum3L07	0	0	0	0	0	0	3	0	1	0	0	0	1	0	1	1	0	0	0	0	0	0	0	2	1	0	0	0	0	0	0	0	0	0	0	0	0	0	0	0	0	0	0	0	0	1	0	0	0
ADPlatinum3L08	0	0	0	94	0	1	1	0	0	0	0	0	0	0	0	0	0	0	2	0	0	0	0	0	1	0	0	0	0	0	0	0	0	0	0	0	0	0	0	0	0	0	35	0	0	0	0	0	0
ADPlatinum2N12	66	0	1	243	0	76	71	26	113	155	0	13	98	150	0	344	1	0	0	0	1	0	0	79	131	24	8	0	1	0	62	0	0	16	0	0	0	0	0	0	0	0	0	3	0	369	0	2	0
ADPlatinum2N13	0	0	110	366	0	47	348	287	679	195	121	1	0	2	1	24	101	0	0	0	0	0	133	57	152	288	1	3	32	0	0	0	0	9	12	1	0	0	0	0	28	0	98	0	3	19	183	0	0
ADPlatinum2N14	0	0	64	0	0	0	0	0	0	0	0	0	0	37	0	1	0	0	0	0	0	0	0	4	0	0	0	0	0	0	0	0	0	1	0	0	0	0	0	0	0	0	0	0	0	0	0	0	0
ADPlatinum1M09	0	0	0	2	0	0	0	0	0	0	0	0	0	0	0	0	0	0	0	0	0	0	0	0	0	0	0	0	1	0	0	0	0	0	0	0	0	0	0	0	0	0	0	0	0	0	0	0	0
ADPlatinum1M10	0	0	0	366	0	90	881	349	103	186	0	0	41	13	0	158	0	0	0	0	0	0	159	55	43	107	15	0	0	0	485	155	0	20	42	0	0	0	0	0	253	0	27	4	0	47	62	0	0
ADPlatinum1M11	0	0	101	216	0	0	371	160	552	0	6	0	6	0	0	0	0	0	0	0	281	0	0	42	1	0	0	0	0	0	170	0	0	16	0	0	0	0	0	0	0	0	65	2	0	0	0	0	0
ADPlatinum3F19	0	0	0	236	0	0	94	81	108	0	0	0	0	0	0	196	0	0	0	0	0	0	0	1	0	0	128	0	0	0	0	0	0	0	0	0	0	0	0	0	0	0	0	0	0	0	0	0	0
ADPlatinum3F20	0	0	0	27	0	1	130	0	52	0	0	0	0	0	0	0	0	6	1	0	0	0	0	303	65	1	31	0	0	0	1	0	0	7	41	0	0	0	0	0	0	1	1	0	1	1	0	0	0
ADPlatinum3F21	0	0	0	0	0	0	1	0	0	0	0	0	120	0	0	0	0	0	0	0	0	0	0	0	0	0	0	0	0	0	0	0	0	0	0	0	0	0	0	0	0	0	0	0	0	0	0	0	0
ADPlatinum2I05	0	0	268	55	0	2	219	478	432	147	0	0	0	145	0	145	0	0	1	0	0	0	405	0	0	146	0	200	0	52	286	0	0	9	27	0	0	0	0	0	0	0	0	0	0	0	0	0	1
ADPlatinum2I06	0	0	0	0	0	0	365	0	587	0	171	0	0	154	0	0	0	2	0	0	0	0	2	129	0	101	0	0	0	0	0	0	0	10	0	0	0	0	0	0	0	1	0	0	0	0	0	0	0
ADPlatinum2I07	0	0	0	10	0	0	39	291	78	44	0	0	239	0	0	0	0	0	0	0	0	0	0	70	145	0	0	45	0	0	3	0	0	1	0	0	0	0	0	0	132	0	0	0	0	1	0	0	0
ADPlatinum1J06	0	0	0	250	0	0	158	396	32	96	12	0	153	0	0	0	0	0	2	0	0	0	102	40	0	0	0	241	128	289	331	0	0	26	0	0	0	0	0	0	71	0	0	6	0	72	2	0	1
ADPlatinum1J07	0	0	0	143	0	0	42	1	83	3	0	89	93	0	2	188	0	0	0	0	0	0	76	217	205	0	52	0	0	0	0	0	0	15	48	0	0	0	0	0	139	0	127	0	1	1	0	1	0
ADPlatinum1J08	0	1	0	548	56	87	334	74	605	134	1	0	133	175	0	0	0	0	1	0	99	1	229	103	139	227	128	135	96	71	24	63	0	11	0	0	0	0	0	0	91	0	0	68	0	5	0	1	0
ADPlatinum3L22	198	0	0	167	0	88	96	115	137	354	0	0	87	84	0	155	1	0	1	0	276	0	82	215	19	1	11	78	0	1	206	0	0	9	23	0	0	0	0	1	45	0	0	0	1	55	0	0	0
ADPlatinum3L23	0	0	344	348	0	0	435	231	99	414	51	8	193	0	173	321	1	8	3	2	0	0	381	568	144	59	2	0	7	1	92	1	0	31	21	0	0	0	0	0	1	0	48	4	0	169	0	1	0
ADPlatinum3L24	0	1	0	282	0	0	940	23	600	562	0	0	30	334	80	312	0	0	0	0	0	0	1	430	49	36	190	152	0	119	406	48	0	30	9	0	0	20	0	0	184	103	50	10	0	0	24	0	1
ADPlatinum1E18	0	0	1	1	0	0	268	109	195	134	0	232	0	14	1	0	0	0	1	0	0	0	0	0	147	146	0	0	10	11	29	0	0	14	10	0	0	0	1	0	0	0	0	1	0	0	0	0	0
ADPlatinum1E19	0	0	195	827	0	218	187	137	651	0	3	219	104	475	0	242	0	1	3	0	0	2	74	267	613	17	233	123	0	0	60	0	1	15	27	0	0	0	0	0	120	0	0	5	0	264	0	0	0
ADPlatinum1E20	0	0	0	190	0	0	785	19	377	318	0	0	30	267	0	2	0	1	1	0	23	0	38	148	272	105	154	110	55	0	0	0	0	26	1	0	232	0	0	0	0	0	143	2	1	299	0	1	0
ADPlatinum2O18	0	0	59	77	0	0	63	164	130	256	0	0	1	0	0	15	0	13	2	2	0	0	49	142	0	128	0	0	0	0	50	0	1	27	0	0	0	0	1	0	113	0	0	0	0	0	0	3	0
ADPlatinum2O19	0	0	1	0	0	1	355	4	140	439	0	0	0	0	0	0	0	0	0	1	0	0	27	245	60	0	58	0	0	1	0	2	1	7	27	0	0	0	0	0	0	0	0	0	0	2	0	1	0
ADPlatinum2O20	0	0	0	0	0	0	1	0	1	32	0	0	0	0	0	1	0	0	1	0	0	0	0	18	165	0	0	0	0	0	0	0	0	0	0	0	0	0	0	0	0	0	0	0	0	0	0	0	0
ADPlatinum1B09	0	0	0	0	0	0	0	1	141	138	0	0	0	0	0	1	0	0	0	0	0	0	0	30	0	0	0	0	0	48	0	0	0	5	0	0	0	0	0	0	0	0	0	0	1	0	0	0	0
ADPlatinum1B10	0	0	0	121	0	0	150	16	0	0	0	0	0	60	0	0	58	0	1	0	0	0	0	1	0	0	0	0	0	0	0	0	0	4	0	0	0	0	0	0	0	0	0	4	0	0	0	0	0
ADPlatinum1B11	0	0	255	66	0	0	1	1	85	0	0	0	0	0	0	0	0	0	1	0	0	0	0	1	0	0	0	0	0	0	0	0	0	0	0	0	0	0	0	0	0	0	0	0	0	55	0	0	0
ADPlatinum2D09	0	0	0	9	0	0	5	0	3	0	0	0	0	2	2	0	0	0	0	0	0	0	1	2	0	0	0	0	1	0	2	0	0	1	3	0	0	0	0	0	0	0	0	0	0	3	0	0	0
ADPlatinum2D10	0	0	0	12	0	0	7	25	0	0	0	0	0	0	0	10	0	0	0	0	0	0	0	0	10	12	16	0	0	0	2	0	0	1	1	0	0	0	0	0	0	0	0	12	0	22	0	0	0
ADPlatinum2D11	0	0	0	0	0	0	1	0	0	0	0	0	0	0	0	0	0	0	0	0	0	0	0	1	0	0	0	0	0	0	0	0	0	0	0	0	0	0	0	0	0	0	0	0	0	1	0	0	0
ADPlatinum2B24	0	0	0	0	0	0	46	114	0	510	0	0	1	0	0	137	31	0	1	0	0	0	64	0	0	217	0	0	0	1	513	0	0	7	28	0	0	92	0	0	0	0	0	1	0	0	0	1	0
ADPlatinum2C01	50	0	0	94	0	0	565	4	489	159	0	0	0	15	0	0	0	3	1	1	0	127	152	35	98	81	14	72	222	0	1	0	0	9	26	0	0	0	0	1	270	0	24	5	0	70	42	0	0
ADPlatinum2C02	0	0	0	150	0	17	308	52	1	397	0	1	193	5	0	56	63	0	0	0	0	0	0	0	131	250	0	0	0	100	0	0	1	12	0	0	0	0	0	0	0	0	61	0	0	134	0	0	0
ADPlatinum3F15	0	0	0	0	0	0	68	6	0	0	0	0	0	0	0	0	0	0	0	0	0	0	0	0	0	2	201	0	0	0	0	0	0	0	0	0	0	0	0	0	0	0	0	0	0	0	0	0	0
ADPlatinum3H03	0	0	0	0	0	0	2	0	0	0	0	0	0	0	0	0	0	0	0	0	0	0	0	0	0	1	0	0	0	0	0	0	0	0	0	0	0	0	0	0	0	0	0	0	0	0	0	0	0
ADPlatinum3A11	0	0	0	155	0	34	186	1	474	172	0	0	0	0	11	13	0	2	0	0	17	64	81	1	53	143	2	0	1	0	0	0	0	4	0	0	0	0	0	0	1	0	3	0	0	3	0	0	0
ADPlatinum3A12	0	0	0	199	0	249	4	80	0	48	0	0	88	0	1	171	0	0	0	0	40	0	240	0	21	0	0	0	0	0	1	0	0	18	0	0	0	0	0	0	2	0	0	3	2	0	0	0	0
ADPlatinum3A13	0	0	0	87	0	0	265	160	427	196	0	0	38	1	0	40	0	15	0	0	0	0	0	0	0	0	0	264	0	0	0	104	0	0	0	1	0	10	0	0	247	0	0	1	0	0	1	0	0
ADPlatinum2O03	0	0	0	0	0	0	0	0	0	0	0	0	0	3	0	0	0	0	0	0	0	0	0	0	0	0	0	130	0	0	0	0	0	3	0	0	0	0	0	0	0	0	0	0	0	1	0	0	0
ADPlatinum2O04	0	0	0	0	0	0	0	0	0	147	0	0	0	1	0	0	0	0	0	0	0	0	0	0	0	0	0	0	0	0	0	0	0	0	28	0	0	1	0	0	0	0	0	0	0	0	0	0	0
ADPlatinum2O05	0	0	0	0	0	0	1	0	0	1	0	0	0	0	0	51	0	0	0	0	0	0	0	130	0	0	53	1	0	0	0	0	0	3	0	0	0	0	0	0	0	0	0	0	1	0	0	0	0
ADPlatinum1G09	0	0	0	0	0	0	43	0	0	0	0	0	0	74	0	0	0	0	0	0	0	0	0	0	0	0	0	0	0	0	0	0	0	2	0	0	0	0	0	0	0	0	0	0	0	0	0	0	0
ADPlatinum1G10	0	0	0	2	0	0	0	1	63	0	0	0	65	1	0	0	0	0	0	0	0	0	3	1	0	2	39	0	0	0	10	0	0	3	0	0	0	0	0	0	1	0	0	0	0	1	0	0	0
ADPlatinum1G11	0	0	0	106	0	0	431	115	571	44	0	0	1	134	0	2	1	2	1	0	190	0	134	150	402	137	0	0	20	0	0	0	0	8	0	0	0	33	0	0	0	0	0	0	0	7	2	0	0
ADPlatinum1D21	0	0	0	3	0	133	533	0	70	78	0	0	2	0	0	191	0	0	0	0	0	0	0	0	0	0	0	0	0	0	0	0	0	12	0	0	0	0	0	0	0	0	0	0	0	0	0	0	0
ADPlatinum1D22	0	0	0	0	0	0	1	91	396	0	0	0	0	0	2	19	0	0	0	0	62	0	0	7	0	0	0	0	0	0	0	0	0	9	0	1	0	0	0	0	107	0	0	0	0	431	0	0	0
ADPlatinum1D23	0	0	0	351	0	0	132	0	101	0	0	0	0	22	0	192	0	0	0	0	0	0	208	96	19	0	0	0	1	0	0	93	0	8	5	0	0	0	0	0	0	0	0	0	0	0	0	0	0
ADPlatinum3N24	0	0	0	268	0	0	266	233	419	7	1	0	0	196	101	174	20	0	4	0	0	0	173	181	1	90	1	0	152	0	40	0	0	7	20	0	0	0	0	0	0	0	0	1	0	53	0	1	0
ADPlatinum3O01	0	15	0	138	0	196	148	3	64	0	0	0	1	1	0	84	0	0	0	0	0	0	1	7	0	1	0	1	0	0	51	0	0	0	12	0	0	0	0	0	0	0	84	0	0	128	1	0	0
ADPlatinum2N15	0	0	0	1	0	0	192	0	53	230	0	0	17	1	0	0	0	0	0	0	0	0	0	0	51	0	0	0	0	0	0	0	0	10	0	0	0	0	0	0	0	0	0	0	0	0	0	0	0
ADPlatinum2N16	0	0	0	34	0	0	2	0	0	0	0	0	0	0	0	2	0	0	2	0	0	0	32	0	110	0	0	0	0	0	0	0	0	0	0	0	0	0	0	0	78	0	0	3	0	0	0	0	31
ADPlatinum2N17	0	1	0	68	0	0	74	3	100	0	0	0	0	0	0	245	0	0	2	0	32	0	0	117	5	0	99	225	96	0	0	0	0	6	14	0	0	0	0	0	0	0	0	2	89	71	0	0	0
ADPlatinum1N12	0	0	0	0	0	0	46	101	221	9	0	0	340	0	0	362	0	0	1	0	0	0	152	0	0	0	6	0	0	0	99	0	0	6	19	0	0	20	0	0	34	0	0	0	2	100	0	0	1
ADPlatinum1N13	0	0	1	30	0	0	0	69	0	3	0	0	0	11	0	37	0	0	0	0	0	0	0	8	23	9	1	0	0	0	36	0	0	1	0	0	0	0	0	0	0	0	7	0	0	6	0	0	0
ADPlatinum1N14	0	0	0	0	0	0	0	0	0	0	0	0	0	0	0	0	0	0	0	0	0	0	0	1	0	0	0	0	0	0	0	0	0	0	0	0	0	0	0	1	0	0	0	0	0	0	0	0	0
ADPlatinum3B21	0	0	15	6	0	0	242	161	404	46	0	1	267	0	0	112	0	5	0	0	0	17	120	262	150	143	0	575	105	0	209	0	0	10	28	1	0	0	0	0	0	0	0	3	1	0	0	0	0
ADPlatinum3B22	96	0	0	635	0	0	80	211	78	134	0	0	80	144	0	312	0	0	0	0	198	0	252	115	87	22	127	0	0	417	32	1	0	17	32	1	0	0	0	0	262	0	0	5	0	83	288	6	0
ADPlatinum3B23	0	0	24	214	0	0	678	244	582	506	0	0	0	1	0	227	1	0	0	0	1	0	45	0	551	74	119	0	0	0	190	81	0	153	66	0	0	0	0	0	237	0	0	3	0	40	0	0	0
ADPlatinum2H23	0	0	231	316	0	1	181	37	130	0	0	0	1	247	0	320	0	0	7	0	0	0	0	48	0	18	0	0	0	0	0	0	0	10	0	0	0	0	0	0	62	0	1	2	0	123	156	0	0
ADPlatinum2H24	0	0	1	206	0	0	394	30	590	63	34	0	0	8	0	0	0	0	0	0	0	0	260	0	207	71	262	72	0	0	12	0	0	8	2	0	0	0	88	0	0	0	1	3	0	0	0	1	0
ADPlatinum2I01	0	0	0	70	0	0	166	208	233	149	0	130	0	0	0	0	0	0	0	0	0	0	0	343	0	56	206	0	0	0	220	0	0	4	0	0	0	0	1	0	0	0	0	0	0	0	0	0	0
ADPlatinum2J06	0	0	0	0	0	0	0	0	0	0	0	0	0	0	0	0	0	0	0	0	0	0	0	0	0	0	0	0	0	0	0	0	0	0	0	0	0	0	0	0	0	0	0	0	0	0	0	0	0
ADPlatinum2J07	0	0	0	1	0	0	3	0	0	3	0	0	2	0	0	0	0	0	0	0	0	0	0	2	0	0	0	1	1	0	0	0	0	0	0	0	0	0	0	0	0	0	0	0	0	1	0	0	0
ADPlatinum2J08	0	0	0	0	0	0	19	5	50	1	0	0	0	0	0	0	0	0	0	0	0	0	1	0	0	0	0	0	0	0	11	0	0	1	0	0	0	0	0	0	0	0	0	0	0	55	0	0	0
ADPlatinum2P06	0	0	0	194	0	0	135	1	142	89	0	0	65	0	0	0	0	0	0	0	149	0	0	206	0	632	0	0	0	0	33	0	0	3	0	0	0	0	0	0	0	0	0	0	0	4	0	0	0
ADPlatinum2P07	0	0	1	230	0	0	87	102	125	155	6	226	0	2	1	64	1	0	0	0	0	0	184	66	176	80	0	0	0	0	109	0	2	1	42	0	0	0	0	0	69	0	0	0	0	8	0	1	0
ADPlatinum2P08	0	0	0	204	0	0	98	105	312	657	300	0	1	0	0	113	1	0	0	0	3	0	0	0	158	175	289	33	0	0	144	0	0	12	0	0	0	26	0	0	0	0	0	0	0	131	0	0	1
ADPlatinum3A18	0	0	75	160	0	0	398	3	66	5	93	0	3	57	0	99	1	0	1	0	1	0	323	139	212	114	0	0	0	0	89	0	0	2	0	0	0	0	148	0	0	0	0	1	1	44	0	0	0
ADPlatinum3A19	0	0	0	75	0	0	562	1	80	818	0	0	165	145	0	15	0	0	3	0	28	0	76	92	209	0	75	180	0	0	0	0	0	12	0	0	0	0	160	0	0	0	89	2	2	453	0	0	0
ADPlatinum3A20	0	0	0	1	0	0	0	0	0	0	0	0	1	0	0	1	0	0	0	0	0	0	0	1	0	0	1	0	0	0	0	0	0	0	0	0	0	0	0	0	2	0	0	0	0	0	0	0	0
ADPlatinum3F09	0	0	0	0	0	70	0	1	129	71	0	0	0	0	0	410	0	0	0	0	0	0	0	79	40	0	0	95	0	0	0	0	0	0	0	0	0	0	0	0	0	0	0	0	0	1	0	0	0
ADPlatinum3F10	0	0	0	0	0	0	242	1	1	0	0	0	0	116	0	46	0	0	0	0	0	0	2	0	134	0	0	0	0	0	0	0	0	0	0	0	0	0	0	0	0	0	0	0	0	0	0	0	0
ADPlatinum1P24	0	0	0	0	0	0	0	0	0	0	0	0	0	0	0	1	0	0	0	0	0	0	69	88	0	167	0	112	157	0	0	0	0	0	0	0	0	0	0	0	0	0	0	2	0	0	0	0	0
ADPlatinum2A01	0	0	0	0	0	0	60	0	249	60	0	0	0	0	0	1	0	0	1	0	0	0	0	0	56	0	0	0	0	0	24	0	0	0	0	0	0	0	0	0	0	0	0	3	0	0	0	0	0
ADPlatinum2A02	0	0	0	0	0	0	1054	0	0	0	0	0	0	360	0	1	1	0	0	0	0	0	0	0	0	1	0	0	0	0	0	0	0	0	0	0	0	0	0	0	1	0	0	0	0	0	0	0	0
ADPlatinum1N03	0	0	0	0	0	0	1	0	0	0	0	0	1	0	0	0	0	0	0	0	0	0	0	0	0	0	0	0	0	0	0	0	0	0	0	0	0	0	0	0	0	0	0	0	0	0	0	0	0
ADPlatinum1N04	0	1	0	41	0	0	255	104	98	362	0	0	243	3	5	14	0	0	0	0	17	0	44	101	0	34	0	389	1	0	61	0	1	28	12	0	0	0	0	0	0	0	0	5	0	5	80	0	0
ADPlatinum1N05	0	0	53	140	0	147	231	74	29	549	0	0	8	0	2	337	0	0	0	0	108	0	0	1	113	77	1	1	0	0	21	0	0	5	0	0	0	0	0	0	0	0	3	0	0	1	12	1	0
ADPlatinum2E24	0	0	0	25	0	165	551	540	327	758	0	95	372	502	1	0	1	2	1	0	0	0	137	181	0	39	12	0	67	0	299	0	0	13	6	0	0	0	0	0	48	0	220	2	0	1	54	0	0
ADPlatinum2F01	0	0	0	152	0	0	472	146	639	17	0	0	140	0	0	298	1	9	2	0	0	0	1	176	93	27	1	1	0	1	65	0	0	11	32	0	0	0	0	0	9	0	0	4	0	212	1	0	1
ADPlatinum2F02	0	0	0	193	0	62	293	210	216	520	88	0	0	289	12	1	0	0	0	0	0	0	232	107	1	101	36	0	0	1	21	0	1	11	0	0	0	0	0	0	0	1	0	3	0	385	28	0	0
ADPlatinum1E21	0	0	0	40	0	0	22	171	185	0	0	0	0	0	0	15	1	0	0	0	0	0	0	90	0	161	1	0	0	0	0	0	0	4	1	0	0	0	0	0	1	0	392	2	0	2	0	0	0
ADPlatinum1E22	0	0	0	349	0	3	15	350	753	0	1	0	0	27	0	47	0	0	0	0	19	1	0	0	0	194	0	0	0	0	0	0	0	12	43	0	0	33	0	0	0	45	0	1	0	180	0	1	0
ADPlatinum1E23	0	0	4	250	0	0	127	188	135	449	0	0	34	107	1	0	0	0	1	0	0	0	307	126	135	51	0	94	11	0	0	22	0	8	0	0	0	0	0	0	95	0	0	0	0	151	0	0	0
ADPlatinum1J15	0	0	25	198	0	0	311	30	761	385	0	0	0	185	0	1	0	0	4	0	0	0	126	163	0	40	1	120	0	0	0	0	0	8	0	0	0	0	0	0	77	0	0	3	0	120	0	0	0
ADPlatinum1J16	0	0	0	0	0	0	0	0	0	0	0	0	0	0	0	0	0	0	0	0	0	0	0	0	0	0	0	0	0	0	0	0	0	0	0	0	0	0	0	0	0	0	0	0	0	0	0	0	0
ADPlatinum1J17	0	0	0	126	34	0	454	1	439	308	0	0	5	0	0	262	87	5	3	0	0	0	21	242	81	77	1	0	0	0	2	1	1	20	3	0	0	0	78	33	4	0	0	0	1	114	0	0	0
ADPlatinum1O06	0	0	0	0	0	0	0	2	1	0	0	0	0	0	0	0	0	0	0	0	0	0	0	0	0	0	0	0	0	0	0	0	0	0	0	0	0	0	0	0	0	0	0	0	0	0	0	0	0
ADPlatinum1O07	0	0	0	110	0	280	63	182	76	40	0	0	1	0	0	0	0	0	1	0	36	0	138	284	0	0	98	194	0	119	121	0	0	17	0	0	1	0	0	0	0	0	0	0	0	211	0	1	0
ADPlatinum1O08	0	0	0	0	0	0	169	100	0	61	0	0	121	173	23	100	0	0	0	0	0	0	0	1	32	5	17	1	0	0	67	0	0	2	15	0	0	0	0	0	0	0	0	0	0	0	0	0	0
ADPlatinum1I15	0	0	35	0	0	0	0	88	21	2	0	1	178	0	0	83	0	0	5	0	0	0	0	0	0	0	3	1	72	0	0	0	0	3	118	0	0	0	0	0	46	0	0	0	0	35	0	0	0
ADPlatinum1I16	0	0	0	0	0	0	0	0	0	0	0	0	0	0	0	1	0	0	0	0	0	0	0	0	0	0	0	0	0	0	0	0	0	0	0	0	0	0	0	0	0	0	0	0	0	0	0	0	0
ADPlatinum1I17	0	0	0	0	0	0	0	0	0	0	0	0	0	0	0	0	0	0	0	0	0	0	0	0	0	0	0	0	0	0	0	0	0	0	0	0	0	0	0	0	125	1	0	0	0	0	0	0	0
ADPlatinum2I02	0	0	45	242	0	0	203	0	294	534	0	1	175	161	0	42	0	0	0	0	0	0	61	248	344	202	0	350	1	0	0	1	0	23	0	0	0	0	0	0	0	0	0	4	0	58	0	0	1
ADPlatinum2I03	0	0	117	950	0	0	518	312	325	288	1	1	74	124	0	173	0	0	1	0	55	0	199	157	194	378	206	9	0	0	0	0	0	28	16	0	0	0	0	0	0	0	1	0	239	167	159	1	0
ADPlatinum2I04	0	1	0	314	0	0	609	40	666	140	0	37	107	42	0	41	0	0	4	0	1	0	1	73	2	1	4	71	17	0	0	0	0	24	15	0	0	0	0	0	237	0	0	1	1	160	0	0	0
ADPlatinum3O21	340	0	1	172	0	89	60	0	82	161	0	0	141	0	1	1	46	0	3	0	0	0	144	125	104	30	0	0	0	0	0	155	0	8	0	0	0	0	0	0	0	0	287	5	106	171	9	0	0
ADPlatinum3O22	0	0	74	340	65	0	664	405	452	521	199	0	146	199	0	149	0	0	5	0	0	0	286	455	518	22	99	0	0	103	252	0	0	24	123	0	20	0	0	0	155	0	63	0	0	2	276	0	0
ADPlatinum3O23	97	0	0	625	0	0	419	92	368	201	1	103	0	0	0	8	0	0	2	0	0	1	2	89	197	4	171	0	0	0	27	0	0	12	3	1	0	0	0	0	58	0	0	3	2	70	0	0	1
ADPlatinum1D06	0	0	74	203	0	103	271	102	141	1	0	0	312	87	1	106	0	0	2	0	155	1	289	36	165	2	0	11	2	0	143	0	0	22	113	0	0	1	0	0	104	0	0	0	2	49	114	1	0
ADPlatinum1D07	0	0	98	455	0	0	455	692	420	528	0	0	138	1	0	0	0	0	2	0	0	0	206	8	127	113	163	106	280	0	151	0	0	23	0	0	0	0	1	0	108	0	1	8	0	0	1	0	0
ADPlatinum1D08	0	0	63	602	0	0	382	378	1227	133	18	73	0	0	169	222	1	1	1	0	416	0	0	153	205	506	54	476	70	0	0	0	0	15	1	0	0	0	0	0	22	33	40	1	0	80	0	1	0
ADPlatinum2H08	1	0	1	209	0	0	30	224	168	390	0	0	0	140	0	6	55	0	1	0	90	0	143	23	96	167	0	0	0	0	122	270	0	14	18	0	0	0	0	0	68	0	0	6	56	94	1	0	0
ADPlatinum2H09	0	0	0	0	0	0	0	0	0	0	0	0	0	0	0	0	0	0	1	0	0	0	0	0	0	0	0	0	0	0	0	0	0	0	0	0	0	0	0	0	0	0	0	0	0	0	0	0	0
ADPlatinum2H10	0	0	0	225	0	102	299	387	221	43	298	0	0	218	0	0	0	0	0	0	0	0	68	0	0	1	0	150	40	235	86	0	0	12	0	0	0	0	1	0	0	0	1	0	0	1	1	0	0
ADPlatinum2E21	0	0	0	96	0	0	149	80	146	423	0	0	0	143	0	0	0	0	0	0	0	0	84	246	16	0	0	0	0	0	0	0	0	20	0	0	0	0	0	0	70	0	33	0	0	0	1	0	0
ADPlatinum2E22	0	0	0	0	0	0	391	69	30	45	96	0	2	11	23	0	0	0	2	0	0	0	170	92	0	0	0	0	0	0	0	1	0	4	0	0	10	0	66	0	0	0	0	0	0	0	0	0	0
ADPlatinum2E23	0	1	4	0	0	9	39	266	66	81	0	0	0	0	0	7	0	0	0	0	0	0	0	93	0	0	103	192	11	0	145	0	0	9	1	0	0	0	0	0	1	0	20	0	2	119	1	0	0
ADPlatinum2A09	0	0	32	2	0	0	629	6	664	232	1	0	95	0	0	0	1	0	0	0	0	0	1	193	90	0	29	0	0	50	2	0	0	3	0	0	0	0	0	0	165	0	72	0	36	28	0	0	4
ADPlatinum2A10	0	0	0	104	0	98	455	0	652	1	0	0	0	10	0	0	0	0	4	0	0	0	1	0	124	37	0	0	0	0	124	0	0	4	14	0	0	0	0	0	1	0	0	1	0	56	0	0	0
ADPlatinum2A11	0	0	0	269	0	0	770	36	115	473	0	0	53	0	0	229	1	0	0	1	0	0	133	347	227	0	58	45	0	0	154	0	0	8	63	0	0	0	0	0	0	0	0	0	1	107	122	0	0
ADPlatinum2A21	0	0	0	0	0	0	1	0	1	0	0	0	0	0	0	0	0	0	0	0	0	0	0	0	0	0	1	0	0	0	0	0	0	0	0	0	0	0	170	0	1	0	0	0	0	1	0	0	0
ADPlatinum2A22	91	0	0	1	0	0	1	0	0	1	0	0	0	0	0	0	0	0	1	0	0	0	0	0	0	19	0	367	0	0	0	0	0	0	0	0	0	0	0	0	0	0	1	0	0	0	0	1	0
ADPlatinum2A23	0	0	0	0	0	0	8	0	4	0	0	0	0	0	0	0	0	0	1	0	0	0	109	53	3	1	0	0	0	148	0	0	0	10	0	0	0	0	0	0	5	0	0	3	1	47	0	0	0
ADPlatinum2D15	0	0	0	18	0	0	35	0	91	185	63	0	0	110	0	157	0	9	0	0	0	0	0	334	45	125	1	0	0	0	2	0	0	9	0	0	0	0	0	0	61	0	0	0	0	15	0	0	0
ADPlatinum2D16	0	0	0	0	0	0	1	69	6	27	1	0	0	108	0	0	0	0	0	0	0	0	0	0	135	59	0	0	0	1	147	0	0	7	0	0	0	0	0	0	0	0	1	0	3	0	0	0	0
ADPlatinum2D17	0	0	1	21	0	0	21	171	131	181	0	0	1	0	0	0	0	0	2	0	0	0	68	0	49	0	21	0	83	0	44	0	0	15	0	0	0	0	5	0	0	0	0	0	9	137	0	0	0
ADPlatinum1C21	0	0	0	253	187	0	214	420	475	1	0	1	36	1	0	60	373	1	0	0	0	0	0	120	120	1	2	113	0	1	72	0	0	4	0	0	0	0	1	0	0	0	0	3	1	99	0	0	0
ADPlatinum1C22	0	0	0	528	0	64	506	104	147	379	0	1	157	416	0	28	0	0	1	0	0	31	110	81	2	73	42	51	1	1	209	0	0	22	45	0	0	0	0	0	69	0	0	2	0	1	1	1	0
ADPlatinum1C23	0	0	0	237	0	92	96	1	372	289	0	1	43	323	0	0	0	0	0	0	3	0	79	18	152	0	1	0	0	0	0	0	0	12	2	0	0	0	0	0	0	0	0	0	0	4	149	0	0
ADPlatinum2O24	0	0	0	0	0	0	0	82	61	183	18	0	0	0	0	83	0	0	0	0	0	0	0	141	0	0	0	0	0	0	125	0	0	0	0	0	0	0	0	0	1	0	0	1	148	0	0	0	0
ADPlatinum2P01	0	0	0	9	0	0	3	1	16	0	1	0	280	0	0	0	0	0	1	0	1	0	1	39	0	0	1	0	0	0	0	0	0	8	0	0	0	0	0	0	0	0	0	0	0	8	0	0	0
ADPlatinum2P02	0	0	0	99	0	0	548	225	480	249	0	207	38	197	0	163	0	0	0	0	225	0	0	174	7	144	0	1	97	0	54	1	0	0	71	0	0	0	0	0	46	0	0	0	0	0	0	0	0
ADPlatinum3D24	0	0	0	0	0	0	22	0	0	166	0	0	98	0	0	17	0	0	0	0	0	0	0	4	237	1	0	75	0	0	0	0	0	5	0	0	0	0	0	0	0	0	1	0	0	0	0	0	0
ADPlatinum3E01	0	0	80	326	0	0	0	7	64	121	29	0	0	0	0	0	0	0	0	0	0	0	0	68	0	5	0	0	0	0	0	0	0	2	0	0	0	0	0	0	150	0	1	5	0	0	0	0	0
ADPlatinum1L06	0	0	0	1	0	0	26	0	1	348	0	0	0	201	0	0	0	0	1	0	56	0	237	97	60	1	0	0	0	0	67	0	0	15	11	0	0	0	0	0	0	0	0	8	0	0	0	0	0
ADPlatinum1L07	0	0	1	120	0	0	17	176	55	1	0	0	1	8	0	0	0	4	0	0	0	0	726	1	7	0	0	142	13	0	112	129	0	15	4	0	0	0	0	0	0	0	0	0	1	67	59	1	0
ADPlatinum1L08	1	0	45	119	0	0	485	151	617	22	0	4	59	0	0	0	0	1	2	0	0	0	11	22	76	0	0	138	0	0	2	64	0	4	0	0	0	3	0	1	41	0	0	5	23	69	0	0	0
ADPlatinum2J15	0	0	35	125	0	0	359	36	362	152	0	1	100	1	0	69	0	3	1	0	0	0	211	9	67	1	62	0	1	0	0	122	0	21	0	0	0	0	64	0	14	0	159	3	72	0	0	0	0
ADPlatinum2J16	0	0	59	344	0	0	365	7	138	240	0	0	1	3	0	257	0	6	1	11	0	0	1	74	487	129	6	105	3	199	2	1	1	12	25	0	0	0	0	0	1	0	11	0	0	159	1	0	0
ADPlatinum2J17	0	0	0	200	0	0	332	159	172	472	0	130	47	128	1	0	0	0	5	0	113	0	0	249	180	185	80	0	0	0	0	0	0	13	2	0	0	0	0	0	0	1	1	2	2	0	176	3	0
ADPlatinum2C15	0	0	0	0	0	0	0	0	0	0	0	0	3	100	0	0	0	0	0	0	0	0	0	0	64	0	0	0	0	0	0	0	0	0	0	0	0	0	0	0	0	0	0	0	0	0	0	0	0
ADPlatinum2C16	0	0	0	124	0	199	188	146	399	337	265	129	97	89	0	26	0	0	1	0	0	0	0	5	1	0	127	0	0	0	29	0	0	8	24	0	0	0	0	0	88	0	17	3	1	0	0	0	0
ADPlatinum2C17	0	0	0	0	0	0	167	132	1	0	0	0	0	96	0	0	0	12	2	0	0	0	65	276	0	14	15	0	0	0	0	0	0	0	0	1	0	0	0	0	0	0	28	0	0	0	39	0	0
ADPlatinum3B24	0	0	0	0	0	0	1	2	0	4	0	0	0	1	0	0	0	2	0	0	0	0	0	2	0	0	0	0	0	0	1	0	0	0	0	0	0	0	0	0	0	0	0	0	0	0	0	0	0
ADPlatinum3C01	0	0	0	0	0	0	1	0	2	0	0	0	0	0	0	0	0	0	0	0	0	0	1	0	1	0	0	1	0	0	0	0	0	0	0	0	0	0	0	0	0	0	0	0	0	1	0	0	0
ADPlatinum3C02	0	0	0	1	0	0	0	0	3	0	0	0	0	0	0	0	0	0	0	0	0	0	0	0	0	0	0	0	0	0	2	0	0	0	0	0	0	0	0	0	0	0	0	0	0	0	0	0	0
ADPlatinum1I18	0	0	32	178	0	0	73	240	1033	119	0	0	188	337	0	73	0	0	1	0	31	0	415	0	0	163	123	0	0	1	0	0	0	17	0	0	0	0	0	0	0	0	0	1	3	4	1	1	0
ADPlatinum1I19	0	0	0	217	1	0	280	134	443	498	170	0	58	62	0	74	0	0	0	0	17	0	0	2	6	0	0	0	0	0	9	1	0	21	0	0	1	0	0	14	0	0	0	3	84	201	0	0	0
ADPlatinum1I20	0	0	158	153	1	0	314	37	343	276	0	0	0	153	0	0	94	0	0	1	0	0	480	87	137	31	0	0	171	0	322	142	0	8	0	0	0	0	0	0	0	0	0	1	112	91	0	0	0
ADPlatinum2K11	0	0	0	162	0	0	16	163	0	4	1	0	2	19	0	24	0	0	1	0	0	0	0	259	0	31	0	0	0	0	0	1	1	3	6	0	0	0	0	0	69	0	128	0	0	0	0	0	0
ADPlatinum2K12	0	0	0	178	0	0	0	0	202	210	0	0	0	0	0	0	0	0	0	0	0	0	0	0	0	0	0	0	0	0	0	0	0	0	0	0	0	0	0	0	63	0	0	0	0	188	0	0	0
ADPlatinum2K13	0	0	8	0	0	0	90	1	214	220	0	0	1	159	0	0	0	0	0	0	0	0	0	0	0	20	0	0	0	256	2	0	0	0	39	0	0	0	0	0	0	0	1	3	0	313	0	0	0
ADPlatinum3P23	0	0	0	130	0	2	544	141	700	739	43	0	143	541	1	154	0	0	2	0	220	0	532	420	349	357	32	0	0	1	335	253	0	29	21	0	0	0	0	0	0	0	163	2	36	78	326	0	0
ADPlatinum4A01	0	0	1	826	0	1	471	265	1313	302	157	0	227	284	1	128	0	1	1	0	99	15	202	20	326	236	619	119	0	0	119	0	0	43	66	2	0	0	0	0	151	0	0	2	158	34	235	0	0
ADPlatinum3P24	1	0	0	554	0	1	592	97	525	424	77	1	114	247	0	178	1	230	2	0	0	2	64	147	70	212	1	149	119	210	294	35	0	22	53	0	0	0	80	1	108	0	233	2	139	377	0	0	0
ADPlatinum1A24	0	0	0	153	0	0	470	167	2	222	0	0	0	0	0	124	0	0	0	0	0	0	0	40	0	164	0	0	0	0	60	0	0	1	0	0	0	0	0	0	0	0	0	0	0	120	0	0	0
ADPlatinum1B01	0	0	47	0	0	0	164	0	0	113	0	0	0	66	0	0	0	0	0	0	0	0	138	57	130	0	0	49	0	0	0	176	0	10	0	0	0	0	0	0	0	0	157	0	0	0	0	2	0
ADPlatinum1B02	0	0	3	140	0	0	289	0	389	25	0	1	0	0	0	0	0	0	0	0	0	0	177	109	11	0	1	0	0	0	0	0	0	2	41	0	0	0	0	0	0	0	0	0	0	0	0	0	0
ADPlatinum2E18	0	0	0	373	0	0	243	148	2	394	1	0	1	114	35	0	0	0	0	0	0	0	0	143	0	0	0	0	0	0	0	0	0	0	0	0	0	0	0	0	0	0	0	1	0	0	23	0	0
ADPlatinum2E19	0	0	0	0	0	0	0	0	109	143	0	1	11	190	0	0	0	14	1	0	0	0	0	90	0	0	177	0	0	0	0	3	0	7	0	0	0	0	0	0	0	0	0	0	0	0	0	0	0
ADPlatinum2E20	0	0	0	0	0	0	0	0	0	0	0	0	1	0	0	0	0	3	0	0	0	0	0	0	0	0	0	0	0	0	0	0	0	0	0	0	0	0	0	0	0	0	0	0	0	0	0	0	0
ADPlatinum2F24	0	0	161	322	0	0	587	185	184	188	210	0	0	0	0	0	0	0	1	0	0	0	186	42	66	0	0	0	0	0	0	0	0	8	0	0	0	0	0	0	306	0	87	4	0	319	81	0	0
ADPlatinum2G01	0	0	0	6	0	0	0	0	119	0	215	0	0	0	0	0	0	0	0	0	0	0	0	93	0	1	0	1	0	0	0	0	0	4	0	0	0	0	0	0	0	0	0	0	0	0	0	0	0
ADPlatinum2G02	0	0	0	164	0	37	186	2	367	182	0	0	2	1	0	1	0	10	0	0	98	0	0	269	166	1	0	0	7	0	0	1	0	2	4	0	0	0	0	0	24	0	0	0	0	48	1	0	0
ADPlatinum2M13	0	0	0	0	0	0	0	0	2	0	1	0	0	0	0	0	0	0	0	0	0	0	0	0	0	0	0	0	0	0	0	0	0	0	0	0	0	0	0	0	0	0	0	0	0	0	0	0	0
ADPlatinum2M14	0	0	0	0	0	0	0	1	0	0	0	0	0	0	0	0	0	0	0	0	0	0	0	0	0	0	1	0	0	0	0	0	0	0	0	0	0	0	0	0	0	0	0	0	0	0	0	0	0
ADPlatinum2M15	0	0	0	1	0	0	0	0	0	0	1	0	0	0	0	0	0	0	1	0	0	0	0	0	0	0	0	0	0	0	0	0	0	0	0	0	0	0	0	0	0	0	0	0	0	0	0	0	0
ADPlatinum3E19	0	0	70	386	0	25	249	156	131	418	101	0	71	111	77	118	0	0	1	0	0	153	0	25	107	172	306	201	0	0	0	17	0	12	0	0	0	0	25	0	95	0	0	5	0	152	0	0	0
ADPlatinum3E20	0	0	0	1	0	0	0	1	0	1	0	0	0	0	0	16	0	0	0	0	0	0	0	0	0	0	0	0	0	0	0	0	0	0	0	0	0	0	0	0	0	0	0	0	0	1	0	0	0
ADPlatinum3E21	0	0	0	41	0	0	1	0	3	6	69	0	0	0	0	131	0	0	0	0	0	0	0	2	0	0	0	0	0	0	58	0	0	4	12	0	0	0	0	0	71	0	0	1	0	0	0	0	0
ADPlatinum2F09	0	0	0	1	0	53	205	98	187	1	0	0	0	0	0	191	0	0	0	0	0	0	201	0	0	0	0	0	0	1	259	0	0	3	0	0	0	0	0	0	0	0	52	1	0	4	0	0	0
ADPlatinum2F10	0	0	0	0	0	0	61	99	0	0	104	0	0	13	0	1	0	1	0	0	20	0	43	0	0	0	0	0	0	157	0	1	0	5	0	0	0	0	0	0	0	0	0	0	0	0	0	0	0
ADPlatinum2F11	0	0	0	0	0	0	141	0	303	0	0	0	89	40	0	5	0	0	0	0	0	0	0	0	1	1	0	0	0	0	0	0	0	3	0	0	0	0	0	0	140	0	0	0	1	0	0	0	0
ADPlatinum1F18	0	0	0	0	0	0	0	0	0	0	0	0	1	0	0	0	0	0	0	0	0	0	0	0	0	0	0	0	0	0	0	0	0	0	0	0	0	0	0	0	0	0	22	0	0	44	0	0	0
ADPlatinum1F19	0	0	0	0	0	0	0	0	0	0	0	0	0	0	0	0	0	0	0	0	0	0	0	0	0	0	0	0	0	0	0	0	0	1	0	0	0	0	0	0	0	0	0	0	0	0	0	0	0
ADPlatinum1F20	0	0	0	0	0	0	0	0	1	15	0	0	6	0	0	0	0	0	0	0	0	0	0	3	0	0	0	1	0	0	0	1	0	1	0	0	0	0	0	0	0	0	0	0	0	0	0	0	0
ADPlatinum3A14	0	0	0	472	0	0	129	152	251	312	0	0	0	0	75	0	0	0	2	0	0	0	219	24	1	43	0	1	0	0	56	0	0	6	0	0	1	0	0	0	0	1	0	4	1	0	0	0	0
ADPlatinum3A15	0	0	0	0	0	0	480	138	79	0	0	0	384	51	0	0	0	0	0	0	0	0	0	0	0	70	0	0	0	0	0	0	0	10	51	0	0	0	0	0	0	0	0	0	0	95	1	0	1
ADPlatinum3A16	0	0	0	45	0	1	0	33	139	492	0	0	77	163	0	1	0	0	1	0	0	0	0	0	492	0	0	198	1	0	0	0	0	2	0	0	0	0	0	0	0	0	0	1	137	1	0	0	1
ADPlatinum3A24	0	0	0	0	0	0	265	0	102	179	1	180	45	1	0	0	1	0	1	0	1	0	1	1	0	0	24	0	1	1	0	0	0	7	17	0	0	0	0	0	29	0	0	5	0	0	2	0	1
ADPlatinum3B01	0	0	0	258	0	0	148	67	234	293	0	0	44	396	2	15	1	1	1	0	0	0	414	84	239	1	108	0	1	0	109	0	0	7	6	0	0	0	0	0	1	3	152	1	0	1	0	0	0
ADPlatinum3B02	0	0	0	1	0	0	1	0	0	1	0	0	0	0	0	0	0	0	0	0	0	0	0	0	1	0	0	0	0	0	0	0	0	0	0	0	0	0	0	0	0	0	0	0	0	0	0	0	0
ADPlatinum2O09	0	0	0	34	0	0	63	0	0	54	0	0	0	0	0	3	0	0	6	0	0	0	53	95	0	0	0	24	0	0	140	0	0	7	40	0	0	0	0	0	175	0	0	0	0	0	0	0	0
ADPlatinum2O10	0	0	0	1	0	0	0	0	168	0	0	0	0	0	0	0	0	0	0	0	0	0	126	0	249	0	0	0	0	0	0	0	0	6	2	0	0	0	0	0	0	0	0	0	0	1	0	0	0
ADPlatinum2O11	0	0	1	1	0	1	257	12	1	1	1	0	0	4	0	28	0	0	1	0	0	0	179	0	113	73	0	0	0	0	0	0	0	1	32	0	0	0	0	0	54	0	0	0	0	0	0	0	0
ADPlatinum1I21	0	0	129	0	0	0	214	1	270	137	0	0	179	1	0	150	0	0	2	0	0	0	117	190	0	0	38	0	0	2	0	0	0	8	47	0	0	0	0	0	171	0	0	0	0	0	118	0	0
ADPlatinum1I22	0	0	1	44	0	0	40	4	108	9	0	0	121	12	0	0	0	0	0	0	128	0	102	1	0	0	0	0	0	0	39	0	0	1	47	0	0	0	0	0	0	0	127	0	0	0	0	0	0
ADPlatinum1I23	0	0	0	0	0	0	148	0	183	140	166	0	0	0	0	111	0	0	0	0	0	0	0	0	27	200	0	0	106	0	0	0	0	4	0	0	0	0	0	0	1	0	0	0	0	366	0	1	0
ADPlatinum3I20	0	0	0	0	0	0	45	0	0	0	0	0	0	155	0	0	0	0	0	0	0	0	0	0	0	0	1	0	0	0	0	0	0	1	0	0	0	0	0	0	0	0	0	0	113	49	0	0	0
ADPlatinum2G14	0	0	0	217	0	82	72	1	2	0	0	0	100	0	21	7	1	0	1	0	0	0	59	126	1	0	0	44	1	0	0	0	0	4	0	0	0	0	0	0	15	4	0	1	0	2	0	0	0
ADPlatinum2G15	75	0	0	46	0	0	0	93	42	184	1	0	175	0	0	0	2	0	0	0	0	0	1	134	0	0	93	0	0	0	0	0	0	1	0	0	0	0	0	0	0	0	0	1	0	1	0	0	0
ADPlatinum2G16	0	0	0	80	0	0	36	2	253	86	0	4	38	1	2	1	0	0	0	0	0	0	0	195	250	52	0	152	0	0	0	0	0	12	31	0	0	0	0	0	0	0	171	1	26	43	1	0	0
ADPlatinum2L23	0	0	0	100	0	0	307	27	309	167	106	0	350	2	0	8	0	0	2	0	116	0	0	344	135	14	12	4	117	0	317	0	0	18	3	0	0	0	0	0	59	0	1	8	0	22	2	1	0
ADPlatinum2L24	0	0	0	481	0	0	357	245	300	0	0	0	278	0	0	2	0	0	0	0	0	0	48	0	5	175	0	0	0	0	164	0	0	10	100	0	0	0	0	0	0	0	0	1	0	0	0	0	0
ADPlatinum1E12	0	0	0	505	0	1	124	4	3	0	0	191	0	0	0	0	0	0	4	0	0	0	2	322	0	14	0	1	0	0	0	0	0	8	0	0	0	0	0	0	1	0	0	0	0	158	0	0	0
ADPlatinum1E13	1	0	0	0	0	2	78	155	11	200	119	0	159	1	0	0	0	0	4	0	65	0	1	20	0	1	85	0	1	0	212	0	1	16	0	0	0	0	0	0	0	0	0	2	0	0	0	0	0
ADPlatinum1E14	0	0	0	0	0	86	53	196	128	85	0	0	42	0	0	0	1	6	1	0	130	0	1	67	131	112	94	0	0	177	351	0	0	7	0	0	0	0	0	0	37	0	0	0	0	0	1	0	0
ADPlatinum2P09	0	0	0	0	0	0	236	21	176	76	0	7	1	44	0	162	1	0	0	0	0	0	0	0	0	0	0	0	0	0	0	0	0	8	9	0	0	0	0	0	0	0	1	1	1	0	0	0	0
ADPlatinum2P10	0	0	0	0	0	0	1	0	0	0	0	0	1	0	0	1	0	0	0	0	0	0	40	0	0	0	0	0	0	0	0	0	0	0	0	0	0	0	0	0	0	0	0	0	0	0	0	0	0
ADPlatinum2P11	0	0	0	129	0	0	0	0	0	0	0	0	0	0	0	0	0	0	0	0	0	0	0	0	0	0	0	0	0	0	0	0	0	0	0	0	0	0	0	0	0	0	0	0	0	0	0	0	0
ADPlatinum1G03	0	0	1	106	0	0	0	0	3	2	0	0	1	0	0	0	0	0	0	0	0	0	0	0	130	0	0	0	0	0	0	0	0	3	1	0	0	0	0	0	0	0	0	2	20	0	0	0	0
ADPlatinum1G04	0	0	0	0	0	161	267	64	0	0	0	0	0	0	0	0	0	0	1	0	0	0	0	0	1	0	0	0	79	0	97	0	0	4	0	0	0	0	0	0	0	0	1	0	0	0	0	2	0
ADPlatinum1G05	0	0	0	4	0	0	4	0	7	0	0	0	3	0	0	0	2	0	1	0	0	0	1	2	0	0	0	0	0	0	1	0	0	0	0	0	0	0	0	0	0	0	0	0	0	6	0	0	0
ADPlatinum1B21	0	0	0	27	0	0	2	67	146	0	0	0	1	0	0	30	0	1	0	0	0	0	0	25	55	0	0	0	1	36	0	0	0	1	0	1	0	0	0	0	0	0	0	0	139	38	0	0	0
ADPlatinum1B22	0	1	70	133	0	24	306	312	35	99	0	0	87	101	66	173	1	6	0	0	0	0	0	169	63	248	0	286	0	1	81	0	0	23	17	0	0	0	0	0	0	1	0	1	0	0	0	0	0
ADPlatinum1B23	0	0	0	33	0	0	0	0	1	65	0	0	0	1	0	0	0	0	0	0	0	0	0	0	0	0	0	0	0	1	1	0	0	0	0	0	0	0	0	0	0	0	0	0	0	0	0	0	0
ADPlatinum2K09	0	0	0	0	0	0	1	0	0	0	0	0	0	0	0	0	0	0	0	0	0	0	0	0	0	0	0	0	0	0	0	0	0	0	0	0	0	0	0	0	0	0	0	0	0	0	0	0	0
ADPlatinum2K10	0	0	0	0	0	0	1	0	0	186	0	0	1	0	0	0	0	0	1	0	1	1	0	0	0	1	1	0	0	0	0	0	0	1	0	0	0	0	0	0	0	0	0	0	0	0	1	1	0
ADPlatinum1N21	0	0	0	0	0	0	0	0	0	0	0	0	0	0	1	0	0	0	0	0	0	0	0	0	0	16	0	0	0	0	0	0	0	0	0	0	0	0	0	0	0	0	0	0	0	0	0	0	0
ADPlatinum1N22	0	0	0	40	0	0	168	0	72	129	0	0	2	1	49	133	0	0	3	0	0	0	0	1	0	117	0	71	0	0	32	0	0	8	0	0	0	0	0	0	38	0	0	0	0	0	0	0	0
ADPlatinum1N23	0	0	0	0	0	0	0	0	0	0	0	0	0	0	0	0	0	0	0	0	0	0	0	1	0	0	0	0	0	1	0	0	0	0	0	0	0	0	0	0	0	0	0	0	0	0	0	0	0
ADPlatinum1M18	0	0	0	0	0	0	0	1	0	0	0	0	0	0	0	0	0	0	0	0	0	0	0	0	0	0	0	0	0	0	0	0	0	0	0	0	0	0	0	0	0	0	0	0	0	0	0	0	0
ADPlatinum1M19	0	0	0	0	0	0	1	0	0	0	0	0	0	0	0	0	0	0	0	0	0	0	0	0	0	0	0	0	0	0	0	0	0	0	0	0	0	0	0	0	0	0	0	0	0	0	0	0	0
ADPlatinum1M20	0	0	0	0	0	0	0	0	0	0	0	0	0	0	0	0	0	0	0	0	0	0	0	0	0	0	0	0	0	0	0	0	0	0	0	0	0	0	0	0	0	0	0	0	0	0	0	0	0
ADPlatinum3E11	0	0	112	0	0	0	673	183	175	312	113	67	75	218	32	99	0	0	1	0	0	0	5	0	0	325	0	0	0	1	1	0	1	18	1	0	0	0	0	0	170	0	0	0	0	2	0	0	0
ADPlatinum3E12	0	0	0	263	0	2	245	232	163	520	0	0	70	1	48	31	0	0	1	0	0	0	0	152	0	163	52	0	0	0	67	0	0	33	2	0	0	0	0	0	0	0	79	0	0	266	1	1	0
ADPlatinum3E13	0	0	121	2	0	0	117	0	0	0	0	1	0	0	0	34	1	0	0	0	0	0	1	0	1	0	92	109	0	0	7	37	0	4	0	0	0	0	0	0	98	0	0	0	0	0	0	0	0
ADPlatinum1G15	0	0	0	34	0	50	4	0	1	74	0	55	42	0	1	0	22	0	1	0	0	0	0	38	49	3	16	0	58	28	0	93	0	37	0	0	0	0	0	0	78	0	0	0	0	149	0	0	0
ADPlatinum1G16	0	0	0	0	0	1	0	2	0	0	0	65	0	0	0	0	0	0	0	0	0	0	66	256	0	55	0	0	0	0	16	0	0	2	0	0	0	0	0	0	0	0	0	0	0	65	27	1	0
ADPlatinum1G17	0	0	0	0	0	129	338	154	265	240	0	0	45	291	0	3	0	7	0	0	11	0	110	48	0	382	110	29	123	0	0	0	0	6	2	0	0	0	0	0	0	184	0	1	0	146	184	0	1
ADPlatinum1C06	0	0	0	262	0	0	42	32	185	95	0	0	210	11	0	44	0	0	2	0	71	0	192	266	0	0	1	0	59	0	8	0	0	2	1	0	0	0	0	84	0	0	0	1	0	0	0	1	0
ADPlatinum1C07	0	0	64	516	0	0	359	34	118	0	0	1	119	22	0	0	0	0	0	0	0	0	97	285	0	382	0	0	268	0	0	0	1	17	0	0	0	0	0	0	3	3	0	1	0	37	0	0	0
ADPlatinum1C08	0	0	0	22	0	8	72	217	224	117	0	1	109	0	0	0	0	3	1	0	0	0	0	0	137	66	0	0	0	164	103	1	0	3	0	0	0	0	0	0	0	0	0	4	137	77	53	0	0
ADPlatinum1O18	0	0	0	7	0	0	249	0	1	0	0	0	39	0	0	0	0	0	1	0	0	0	0	0	0	0	0	0	0	0	0	0	0	0	0	0	0	0	0	0	0	0	0	0	0	1	0	0	0
ADPlatinum1O19	0	0	0	101	0	0	0	116	62	1	0	0	0	0	0	0	0	0	0	0	0	1	0	1	0	0	0	0	0	0	0	0	0	1	0	0	0	0	0	0	0	0	0	0	0	0	0	0	0
ADPlatinum1O20	0	0	0	0	0	1	0	0	0	0	0	0	0	0	0	0	0	0	0	0	0	0	0	1	0	0	0	0	0	0	0	0	0	0	0	0	0	0	0	0	0	0	0	0	0	0	0	0	0
ADPlatinum3M08	0	0	0	1	0	0	0	0	0	0	0	0	0	0	0	0	0	0	0	0	0	0	0	0	0	55	0	0	0	0	0	0	0	0	0	0	0	0	1	0	0	0	0	0	0	0	0	0	0
ADPlatinum3M09	0	0	0	49	0	0	50	0	0	0	0	0	0	0	0	0	0	1	0	0	0	0	0	0	0	1	0	0	0	0	0	0	0	0	0	0	0	0	0	0	0	0	0	0	0	0	0	0	0
ADPlatinum3P17	0	0	0	0	0	115	15	107	174	1	0	0	0	0	0	0	0	0	0	0	0	0	21	0	0	0	0	0	0	1	0	0	0	4	0	0	0	0	0	0	89	0	0	0	0	0	0	0	0
ADPlatinum2G09	0	0	0	44	0	12	185	107	1	125	0	0	0	0	0	1	0	0	0	0	0	0	0	0	26	0	0	0	0	1	0	0	0	4	0	0	0	0	0	0	0	0	0	2	0	200	0	0	0
ADPlatinum2G10	0	0	64	299	0	0	469	174	494	75	0	0	90	98	0	0	1	11	2	0	165	0	0	81	158	83	67	9	0	0	71	29	0	19	42	0	0	1	1	0	7	0	15	13	57	10	0	1	0
ADPlatinum2G11	0	0	0	0	0	0	1	0	0	1	0	0	0	1	0	0	0	0	0	0	0	0	1	0	1	2	0	0	0	0	0	0	0	0	0	0	0	0	0	0	0	0	0	0	0	0	0	0	0
ADPlatinum2K17	0	0	12	69	0	90	579	537	87	363	0	0	183	3	0	63	3	0	6	0	144	0	0	299	0	6	181	175	41	1	1	0	0	21	15	0	0	25	0	25	1	0	0	2	1	115	0	0	0
ADPlatinum2K18	0	0	0	76	0	0	1	0	0	0	148	72	0	0	0	0	0	0	0	0	0	0	0	0	0	0	0	0	0	0	0	0	0	0	0	0	0	0	0	0	0	0	0	1	0	0	0	0	0
ADPlatinum2K19	0	0	0	291	0	0	235	294	246	13	0	97	0	1	3	0	1	0	0	0	0	1	1	69	0	1	35	0	10	0	1	0	0	18	0	0	0	0	0	0	64	0	0	6	0	163	0	1	0
ADPlatinum3D12	0	0	0	160	0	0	261	126	315	276	0	0	45	0	1	12	0	0	1	0	0	0	10	20	220	78	94	0	89	0	111	0	0	2	11	0	0	0	0	0	623	0	5	2	0	130	55	1	1
ADPlatinum3D13	0	0	0	165	0	0	101	0	123	309	0	0	11	85	0	1	0	0	0	0	0	0	134	0	216	0	1	88	0	0	127	0	0	10	31	0	0	0	0	0	0	0	1	0	0	147	0	0	0
ADPlatinum3D14	0	0	5	2	0	0	101	96	138	157	386	0	34	122	1	175	0	13	0	0	0	126	1	0	0	3	2	249	0	0	0	0	0	123	0	1	52	0	0	0	0	0	168	0	0	61	1	0	0
ADPlatinum3F22	0	0	0	0	0	1	0	0	0	0	0	0	0	0	0	0	0	0	0	0	0	0	1	0	0	0	0	0	0	0	0	0	0	0	0	0	0	0	0	0	0	0	0	0	0	0	0	0	0
ADPlatinum3F23	0	0	0	0	0	0	2	0	99	0	0	0	0	0	0	19	2	0	0	0	0	0	2	0	0	0	0	0	0	0	0	0	0	0	1	0	0	0	0	0	38	0	0	0	2	0	0	0	0
ADPlatinum2H20	0	0	0	0	0	0	1	0	0	0	0	0	0	0	0	1	0	0	0	0	0	0	0	0	0	0	0	0	0	0	0	0	0	0	0	0	0	0	0	0	0	0	0	0	0	0	0	0	0
ADPlatinum2H21	0	0	0	0	0	0	0	0	0	0	0	0	0	0	0	0	0	0	0	0	0	0	0	0	0	0	0	0	0	0	0	0	0	0	0	0	0	0	0	0	0	0	0	0	0	0	0	0	0
ADPlatinum2H22	0	0	0	0	0	2	0	0	0	0	0	0	0	0	0	0	0	0	0	0	0	0	0	0	0	0	0	0	0	0	0	0	0	0	0	0	0	0	0	0	0	0	0	0	0	0	0	0	0
ADPlatinum3C12	0	0	0	0	0	0	405	0	276	129	0	0	99	0	0	0	0	0	1	0	15	0	0	0	0	0	0	0	0	0	0	120	0	3	0	0	0	0	0	0	0	0	52	6	0	0	0	0	0
ADPlatinum3C13	0	0	0	293	0	0	179	18	285	26	0	0	0	0	1	70	0	0	0	0	0	0	0	0	39	1	0	26	0	0	10	0	0	8	0	0	0	0	0	0	0	0	0	4	0	1	0	0	0
ADPlatinum3C14	0	0	1	0	0	0	25	114	0	88	0	0	0	0	0	0	0	4	0	0	0	0	2	40	0	0	0	0	0	0	53	0	0	1	0	0	1	0	0	0	0	0	0	5	0	1	0	0	0
ADPlatinum2N21	3	0	0	14	0	0	256	1	5	199	0	0	0	0	0	2	0	0	1	0	0	0	0	1	218	107	0	42	0	0	86	0	0	14	1	0	0	0	0	0	115	0	0	1	0	11	0	0	0
ADPlatinum2N22	0	0	0	25	0	0	2	0	0	909	62	0	0	10	0	0	0	0	1	0	0	0	0	63	0	0	143	0	0	0	85	0	0	5	47	0	0	0	0	0	195	0	0	2	0	0	0	0	1
ADPlatinum2N23	0	0	0	1	0	0	224	2	239	94	263	0	1	0	1	0	1	1	7	0	119	0	0	18	150	0	0	0	0	0	75	63	0	11	15	0	0	0	0	0	0	0	0	0	0	35	0	0	0
ADPlatinum1M15	0	0	0	0	0	0	1	0	0	88	0	0	1	0	0	0	0	0	0	0	0	0	0	34	0	0	0	0	0	0	1	0	0	0	0	0	0	0	0	0	0	0	0	0	0	0	0	0	0
ADPlatinum1M16	0	0	220	486	0	125	188	33	726	223	175	1	1	0	0	61	0	0	0	0	87	0	173	319	40	112	31	0	0	195	240	0	0	8	1	0	0	0	0	0	0	0	150	2	0	179	0	0	0
ADPlatinum1M17	1	0	0	370	0	0	254	380	771	231	0	0	85	74	0	213	107	9	0	0	212	1	1	125	24	228	13	23	7	1	85	0	0	8	14	0	0	0	0	0	177	52	0	2	12	251	0	0	0
ADPlatinum3D18	0	0	0	290	0	0	474	201	221	0	0	0	1	0	0	0	0	0	1	0	11	69	1	2	282	26	0	2	7	0	181	0	0	9	12	0	0	0	0	0	2	0	0	160	0	0	1	0	0
ADPlatinum3D19	0	0	0	0	0	0	357	5	130	56	0	12	65	2	0	93	0	0	1	0	1	0	297	18	291	0	69	1	0	0	112	0	0	10	0	0	0	0	1	0	1	0	104	4	0	369	46	1	0
ADPlatinum3D20	0	0	0	37	0	0	213	61	113	328	0	0	0	2	0	75	0	0	0	0	0	0	161	123	0	52	117	115	0	69	21	0	59	9	0	0	0	0	0	0	0	1	121	0	0	0	122	0	0
ADPlatinum3A21	0	1	66	138	0	0	44	0	632	307	0	0	0	197	0	181	0	0	8	0	163	0	0	164	27	0	0	0	0	0	57	1	0	15	1	0	1	0	0	0	0	0	0	2	80	181	0	0	0
ADPlatinum3A22	0	0	0	0	0	1	0	0	0	0	0	0	0	0	0	0	0	0	0	0	0	0	0	86	0	0	0	0	0	0	0	0	0	0	0	0	0	0	0	0	0	0	0	0	0	0	0	0	0
ADPlatinum3A23	0	0	0	0	0	0	0	0	0	1	0	0	1	0	0	0	0	0	0	0	0	0	0	0	0	0	0	0	0	0	0	0	0	0	0	0	0	0	0	0	0	0	0	0	0	0	0	0	0
ADPlatinum2N03	0	0	0	347	0	0	55	219	115	435	0	0	0	40	0	85	1	0	1	0	0	0	0	28	0	11	0	0	0	0	154	0	0	3	0	0	0	0	0	0	0	0	0	0	0	0	53	0	0
ADPlatinum2N04	0	0	0	107	0	187	360	49	253	121	127	1	7	0	0	3	0	1	5	0	0	0	119	253	68	119	2	105	57	1	113	108	0	14	0	0	0	0	0	0	1	0	145	0	1	13	0	0	0
ADPlatinum2N05	0	0	0	169	0	0	0	0	76	0	0	0	0	1	0	1	33	0	0	0	0	0	0	99	174	0	0	0	0	0	0	0	0	2	1	0	0	0	0	0	89	0	78	0	0	0	0	0	0
ADPlatinum3H06	0	0	10	82	0	0	155	273	374	292	0	1	1	0	112	0	0	0	0	0	0	0	68	8	293	122	0	0	0	0	56	0	0	9	0	0	0	0	0	0	1	74	0	1	0	121	0	0	0
ADPlatinum3H07	0	0	0	197	0	0	800	592	194	214	0	0	193	0	0	91	0	0	1	0	0	1	0	0	110	56	0	69	1	0	7	0	0	9	52	0	0	0	0	0	0	0	68	1	0	91	96	0	0
ADPlatinum3H08	0	0	0	174	0	21	544	329	375	375	0	0	177	53	0	37	0	0	1	0	0	0	14	26	98	268	0	51	0	359	100	1	0	20	40	0	0	0	0	0	109	0	102	4	0	270	0	0	0
ADPlatinum3J13	0	0	206	94	0	1	1	0	285	267	0	0	169	68	0	82	38	9	1	0	0	0	85	141	1	126	1	0	3	1	11	0	0	10	38	0	1	0	0	0	17	0	39	1	0	0	52	1	0
ADPlatinum3J14	0	1	0	554	0	0	142	22	207	675	0	7	0	59	0	137	1	0	5	0	0	0	339	0	141	0	0	0	0	149	205	0	0	12	2	0	0	0	0	0	0	0	0	1	0	0	35	0	1
ADPlatinum3J15	0	0	115	0	0	178	51	674	438	437	266	0	341	23	0	1	1	0	0	0	79	0	161	148	13	0	0	0	50	1	0	0	0	11	0	0	0	0	0	0	0	0	1	4	35	26	72	0	0
ADPlatinum1A18	0	0	0	411	0	0	336	0	203	170	0	0	1	1	69	0	0	0	0	0	0	0	0	78	210	256	0	0	0	0	0	0	0	0	0	0	0	0	0	0	218	0	0	0	0	0	0	0	0
ADPlatinum1A19	0	0	0	1	0	0	207	1	68	242	0	1	9	66	0	0	0	0	0	0	0	0	0	64	0	0	0	0	0	0	66	0	0	155	0	0	0	0	0	0	22	0	0	0	0	1	0	0	0
ADPlatinum1A20	0	0	0	78	0	22	0	165	72	43	0	0	130	194	0	35	0	0	0	0	266	0	0	1	99	0	0	0	0	0	300	0	0	2	0	0	0	0	0	1	1	0	0	0	0	0	0	0	0
ADPlatinum2L08	0	0	0	0	0	0	0	0	0	69	0	0	0	0	0	0	0	0	0	0	0	0	0	0	0	0	0	0	0	0	0	0	0	0	0	0	0	0	0	0	0	0	0	0	0	0	0	0	0
ADPlatinum2L09	0	0	0	0	0	0	0	0	1	0	0	0	0	0	0	0	0	0	0	0	0	0	0	0	1	0	0	0	0	0	0	0	0	0	0	0	0	0	0	0	0	0	0	0	0	0	0	0	0
ADPlatinum2L10	0	0	0	0	0	0	0	0	0	0	0	0	0	0	0	0	0	0	0	0	0	0	0	0	0	0	0	0	0	0	0	0	0	0	0	0	0	0	0	0	0	0	0	0	0	0	0	0	0
ADPlatinum2M16	0	0	0	0	0	0	0	0	0	0	0	0	0	0	0	0	0	0	0	0	0	0	0	0	0	0	0	0	0	0	0	0	0	0	0	0	0	0	0	0	0	0	0	0	0	0	0	0	0
ADPlatinum2M17	0	0	0	62	0	0	29	294	18	187	0	0	0	0	0	0	0	1	1	0	0	0	0	0	1	0	0	1	0	0	0	0	0	8	0	1	0	0	0	1	0	0	0	0	0	0	0	0	0
ADPlatinum2M18	0	0	73	0	0	0	166	1	184	0	0	0	1	0	0	53	0	0	0	0	116	0	65	0	0	33	0	0	0	0	0	0	0	4	0	0	0	0	0	0	0	0	0	0	0	0	0	0	0
ADPlatinum1J18	0	0	0	5	0	0	12	0	373	231	156	0	0	1	0	29	2	0	0	0	0	0	38	332	0	32	0	0	0	0	0	0	1	7	0	0	0	0	0	0	0	0	0	0	0	185	7	0	0
ADPlatinum1J19	0	0	1	0	0	0	0	0	0	0	0	0	0	1	0	0	0	0	0	0	0	0	0	0	0	0	0	0	0	0	0	0	0	0	0	0	0	0	0	0	0	0	0	0	0	0	0	0	0
ADPlatinum1J20	0	0	0	430	0	0	315	0	145	424	504	0	0	0	0	50	0	0	0	0	0	0	0	119	247	0	0	0	0	0	0	0	0	1	0	0	0	0	0	0	59	0	0	0	1	0	0	0	0
ADPlatinum3D15	0	0	0	57	0	0	0	86	0	1	0	0	65	31	0	0	0	0	0	0	0	0	0	0	0	80	0	1	27	0	0	0	0	2	0	0	0	0	0	0	0	0	0	0	0	0	0	0	0
ADPlatinum3D16	0	0	0	0	0	0	181	0	30	1	0	0	0	0	0	0	1	0	1	0	0	0	0	1	0	0	0	0	0	0	0	0	0	0	0	0	0	0	0	0	0	0	95	0	0	0	0	0	0
ADPlatinum3D17	0	0	0	0	0	0	0	21	1	1	0	1	0	8	0	0	0	0	0	0	0	0	0	105	0	48	0	0	0	0	0	0	0	4	0	0	0	0	0	0	0	0	0	1	1	0	0	0	0
ADPlatinum3K23	0	0	0	0	0	2	105	85	59	2	0	3	0	9	0	45	0	4	1	0	0	0	94	5	179	159	54	74	0	0	1	0	0	10	5	0	0	0	0	0	187	0	0	1	106	0	0	0	0
ADPlatinum3K24	0	0	0	158	0	0	437	206	465	223	0	8	65	42	1	143	1	0	1	0	0	0	47	327	0	78	75	0	0	0	251	0	0	26	0	0	0	1	0	0	272	0	70	1	1	0	0	0	0
ADPlatinum3M01	0	0	0	618	0	0	134	27	291	484	0	0	190	87	1	0	1	4	0	0	1	0	292	148	1	0	5	0	0	0	186	0	0	16	99	0	0	0	0	0	125	0	23	3	0	174	1	0	0
ADPlatinum3M02	0	0	0	60	0	0	7	104	286	126	0	0	23	0	1	0	1	0	0	0	0	0	0	0	0	46	0	0	4	0	0	0	0	9	1	0	0	0	0	0	0	0	0	0	0	141	0	1	0
ADPlatinum2C03	0	0	0	0	0	0	0	0	0	0	0	0	0	0	0	1	0	0	0	0	0	0	0	0	0	0	0	0	0	0	0	0	0	0	0	0	0	0	0	0	0	0	0	0	0	0	0	0	0
ADPlatinum2C04	0	0	0	78	0	0	2	0	121	0	0	0	7	0	0	0	1	1	0	0	0	0	0	255	5	0	1	0	0	1	0	0	0	0	27	0	0	0	0	0	196	0	130	0	0	0	0	0	0
ADPlatinum2C05	0	0	0	78	0	0	195	110	247	144	0	0	53	0	0	0	0	0	0	0	0	0	0	100	0	73	0	60	0	0	1	0	0	8	5	0	0	0	0	0	0	0	0	0	0	0	0	0	0
ADPlatinum3M23	0	0	0	0	0	101	0	1	0	0	1	0	2	1	0	0	0	0	0	0	0	0	0	52	69	0	1	1	0	1	0	0	0	1	0	0	0	0	0	0	0	0	0	0	0	0	0	0	0
ADPlatinum3D04	0	0	0	0	0	0	0	0	0	0	0	0	0	0	0	0	0	0	0	0	0	0	0	0	0	0	7	0	0	0	0	0	0	0	0	0	0	0	0	0	0	0	0	0	0	0	0	0	0
ADPlatinum3D05	0	0	0	216	0	0	177	20	0	137	0	0	1	84	1	0	0	9	0	0	0	1	0	33	42	0	1	0	0	0	70	0	0	9	0	0	0	0	0	0	0	0	0	1	0	0	1	0	0
ADPlatinum3N17	0	0	0	1	0	0	90	0	183	142	0	0	5	0	0	238	1	0	1	0	0	0	23	59	113	245	0	0	0	0	101	0	0	5	0	0	0	0	0	0	0	0	0	0	0	0	0	3	0
ADPlatinum3N18	0	0	0	134	0	0	0	490	11	26	1	0	0	117	0	13	0	3	2	0	0	0	0	156	3	1	0	0	0	0	270	0	0	12	0	0	0	4	0	0	0	0	0	1	0	0	0	0	0
ADPlatinum3N19	0	0	0	1	0	0	0	0	2	0	0	0	0	0	0	0	0	0	0	0	0	0	0	14	0	0	0	0	0	0	0	0	0	0	0	0	0	0	0	0	0	0	0	0	0	0	0	0	0
ADPlatinum2F21	0	0	0	0	0	0	0	0	0	0	0	0	0	0	0	0	0	0	0	0	0	0	0	0	0	0	0	0	0	0	0	0	0	0	0	0	0	0	0	0	0	0	0	0	0	0	0	0	0
ADPlatinum2F22	0	0	0	0	0	0	9	0	89	0	0	0	0	0	1	0	0	0	0	0	0	0	0	1	0	0	0	0	0	0	0	0	0	8	0	0	0	0	0	0	0	0	0	0	0	0	0	0	0
ADPlatinum2F23	0	0	0	0	0	0	0	1	1	7	2	0	0	1	0	3	0	0	0	1	0	0	2	1	0	0	0	0	0	0	7	0	1	0	0	0	0	0	0	0	1	0	0	0	0	1	0	0	0
ADPlatinum1M24	0	0	0	16	0	0	0	94	416	163	1	7	31	11	1	297	0	5	1	0	0	0	102	104	0	360	1	0	0	0	15	0	0	18	0	0	57	0	0	0	3	0	0	0	0	0	0	0	0
ADPlatinum1N01	0	0	1	206	0	0	0	312	63	49	0	57	16	89	0	0	0	0	0	0	0	0	2	241	140	0	0	0	0	0	160	0	19	7	38	0	0	0	0	0	1	0	0	0	0	0	0	0	0
ADPlatinum1N02	0	0	0	268	0	0	210	147	677	164	0	0	5	0	79	160	0	155	4	0	0	0	122	137	1	128	3	324	0	0	0	0	0	21	3	0	0	0	0	408	0	0	0	4	3	0	0	0	0
ADPlatinum2N24	0	0	0	579	0	9	133	105	173	237	0	0	0	113	0	235	0	4	1	0	1	0	0	0	0	36	0	21	1	0	205	0	1	9	0	0	0	0	123	0	0	0	0	2	0	2	0	0	0
ADPlatinum2O01	0	0	0	258	0	31	166	3	283	362	0	1	64	0	0	420	1	0	0	0	1	0	127	443	0	0	67	11	111	247	0	0	0	5	0	0	54	0	0	0	0	1	0	0	1	29	0	0	0
ADPlatinum2O02	0	0	0	0	0	0	0	1	0	0	0	0	0	1	0	0	0	0	0	0	0	0	0	0	0	0	0	0	0	0	0	0	0	0	0	0	0	0	0	0	0	0	0	0	0	0	0	0	0
ADPlatinum3P10	0	1	0	192	0	70	548	97	29	543	121	119	0	289	2	92	0	0	4	0	0	0	0	101	89	175	0	0	0	0	457	0	0	10	20	0	0	0	0	0	0	0	0	7	0	65	0	1	1
ADPlatinum3P11	0	0	0	686	0	0	20	247	416	158	1	0	324	0	0	0	0	2	1	0	73	0	0	131	292	122	0	1	0	0	66	0	0	4	10	0	0	0	0	0	2	0	1	0	113	49	0	1	0
ADPlatinum3P12	0	0	0	272	0	0	84	0	320	125	0	39	0	74	1	258	0	0	1	0	0	0	49	9	129	131	0	0	0	0	5	1	0	11	0	0	0	0	0	0	54	0	0	0	0	71	0	0	0
ADPlatinum1H12	0	0	0	0	0	1	312	0	0	0	1	0	0	1	0	1	0	0	1	0	0	0	74	135	130	255	1	43	0	0	0	0	0	11	0	0	0	0	0	0	0	0	0	0	0	0	0	0	0
ADPlatinum1H13	0	0	0	0	0	0	100	2	0	258	0	0	1	1	1	26	0	0	0	0	1	0	0	21	0	21	0	0	0	0	0	0	0	4	0	0	0	0	0	0	0	0	0	1	0	0	1	0	0
ADPlatinum1H14	0	0	0	127	0	0	164	137	216	25	0	0	0	0	0	29	0	0	0	0	0	0	0	47	0	76	0	0	0	0	0	0	0	4	1	0	0	0	0	0	0	0	1	0	0	0	0	0	0
ADPlatinum3J16	0	0	0	372	0	0	156	71	205	140	0	0	1	1	0	1	0	0	1	0	0	0	0	109	312	6	0	11	0	0	176	0	0	10	0	0	0	0	0	0	38	0	0	1	2	174	258	1	0
ADPlatinum3J17	0	0	0	83	0	0	51	264	518	74	0	31	67	91	1	257	0	3	0	0	0	0	0	0	0	0	0	0	0	1	68	1	0	3	2	0	0	0	0	0	1	0	0	1	0	76	1	0	0
ADPlatinum1J24	0	0	1	310	0	0	470	322	10	424	0	0	3	0	0	1	0	11	1	0	0	0	0	0	197	1	0	0	0	0	29	0	0	7	13	0	0	3	0	0	123	101	54	0	0	1	0	0	0
ADPlatinum1K01	0	0	16	182	0	0	316	435	90	217	0	0	0	3	0	326	0	0	1	0	0	1	0	0	59	342	0	95	0	1	241	0	0	7	64	0	0	0	0	0	41	0	99	3	0	2	0	1	0
ADPlatinum1K02	26	0	56	286	0	0	785	386	364	505	217	0	30	204	1	0	0	0	2	1	0	0	147	126	0	157	0	2	0	0	292	0	0	24	34	0	0	1	1	0	0	0	59	4	0	158	0	0	0
ADPlatinum1O21	0	0	0	148	0	0	450	302	13	121	0	0	220	19	1	61	0	0	0	0	0	0	0	2	424	278	0	118	0	1	191	0	0	19	6	1	0	0	0	0	0	0	0	3	0	0	0	0	0
ADPlatinum1O22	0	0	0	1	0	0	65	149	134	378	0	0	310	0	0	46	0	0	0	0	0	0	1	0	4	125	0	0	0	1	0	0	0	11	0	0	0	0	0	0	0	0	0	4	0	1	2	1	0
ADPlatinum1O23	5	0	0	254	0	0	55	0	75	0	0	0	1	22	0	0	0	0	1	0	132	0	1	251	0	0	0	0	0	0	0	0	0	7	0	0	0	0	0	0	0	0	0	0	0	0	0	0	0
ADPlatinum1J03	0	0	0	255	0	0	273	53	666	404	41	0	8	235	0	64	0	0	0	1	0	0	131	0	64	15	78	114	0	0	224	0	0	26	31	0	0	0	96	0	67	0	0	7	264	114	0	0	1
ADPlatinum1J04	121	0	0	0	0	0	228	128	0	82	0	0	0	0	0	18	1	0	0	0	0	0	0	0	0	263	0	0	2	44	1	0	0	5	8	0	0	0	1	0	10	0	0	0	1	0	0	0	0
ADPlatinum1J05	0	0	0	279	0	0	1	67	0	0	0	159	0	165	0	0	0	0	0	0	0	0	56	2	0	12	1	0	0	0	0	0	0	3	39	0	0	0	0	0	0	0	0	0	0	0	0	0	0
ADPlatinum2F12	0	0	0	0	29	1	12	75	1	0	0	0	0	0	0	0	0	0	0	0	0	0	1	28	0	0	0	0	0	0	0	0	0	0	0	0	0	0	0	0	0	0	0	0	0	0	5	0	0
ADPlatinum2F13	0	0	176	312	0	0	167	428	155	373	0	4	119	8	0	121	0	6	0	0	1	0	169	253	340	305	0	0	0	0	271	0	0	16	0	0	0	0	0	0	0	0	7	0	1	1	0	0	0
ADPlatinum2F14	0	0	0	183	0	0	161	28	8	499	0	0	413	28	87	157	0	5	0	0	101	0	16	209	20	215	0	0	80	0	184	0	0	8	1	0	0	0	0	0	1	0	95	4	0	226	77	0	0
ADPlatinum1N09	0	0	0	38	0	96	0	0	74	0	0	0	0	37	0	0	0	0	1	0	0	0	0	0	0	13	0	0	0	0	0	0	0	6	0	0	0	0	0	0	0	0	0	0	0	0	0	0	0
ADPlatinum1N10	0	0	0	0	0	0	90	1	0	22	0	0	0	0	1	0	0	0	1	0	0	0	0	0	0	0	0	0	0	0	0	0	0	10	0	0	0	0	0	0	0	0	0	0	0	0	0	0	0
ADPlatinum1N11	0	0	0	0	0	0	0	0	0	0	0	0	0	1	0	0	0	0	0	0	0	0	0	0	0	0	0	0	0	0	0	0	0	3	0	0	0	0	0	0	0	0	0	0	0	0	0	0	0
ADPlatinum1E15	0	0	0	0	0	0	0	0	79	13	0	0	0	4	0	0	1	0	0	0	0	0	1	109	0	0	0	122	0	0	0	0	0	1	0	0	0	0	0	0	0	0	0	0	0	0	0	0	0
ADPlatinum1E16	0	0	0	0	0	0	0	0	0	0	0	0	0	0	0	0	0	0	0	0	0	0	0	0	50	0	0	0	0	0	0	0	0	0	0	0	0	0	0	0	0	0	0	0	0	0	0	0	0
ADPlatinum1E17	0	0	0	0	0	0	104	97	0	0	0	0	0	81	0	0	0	0	1	0	0	0	0	2	1	1	0	0	0	0	0	0	0	0	0	0	0	0	0	0	0	0	0	0	0	1	0	2	0
ADPlatinum2L17	0	0	0	191	0	4	165	61	100	299	0	0	0	3	1	0	0	0	0	0	55	0	116	29	156	1	93	6	3	0	101	0	0	11	1	0	0	1	0	0	77	0	0	5	2	0	0	0	0
ADPlatinum2L18	0	0	293	565	0	89	206	57	60	9	0	0	20	5	0	0	1	0	1	0	302	0	1	34	286	0	90	93	1	126	112	0	0	28	0	0	0	0	0	0	216	0	49	0	0	165	74	0	0
ADPlatinum2L19	0	1	1	15	0	0	538	247	236	537	0	75	0	3	8	83	0	0	0	1	0	0	0	165	0	0	1	66	1	0	97	1	0	10	0	1	0	0	0	0	0	1	1	3	8	0	1	0	0
ADPlatinum2C21	0	0	0	0	0	0	0	0	0	0	0	0	0	0	0	0	0	0	0	0	0	0	0	0	0	0	0	0	0	0	0	0	0	0	0	0	0	0	0	0	0	0	0	0	0	0	0	0	0
ADPlatinum2C22	0	0	0	0	0	26	46	96	103	0	0	0	21	1	0	0	0	0	3	0	0	0	0	0	19	0	0	0	0	0	0	0	0	4	0	0	0	0	0	0	0	0	0	2	0	0	0	0	0
ADPlatinum2C23	0	0	109	0	0	0	110	0	1	202	0	0	0	1	0	0	0	0	0	0	0	0	1	0	64	148	0	0	1	1	0	0	0	3	0	0	0	0	0	0	0	0	0	1	0	0	0	0	0
ADPlatinum3H05	0	0	0	114	0	0	15	208	0	0	0	0	0	0	0	1	0	0	0	0	135	0	0	1	0	1	0	0	0	0	91	0	0	0	0	0	0	0	0	0	53	0	0	0	0	0	1	0	0
ADPlatinum1N15	0	0	0	1	0	0	53	251	240	227	0	0	155	184	0	48	208	0	3	0	0	0	116	127	0	140	5	37	0	0	0	0	0	32	0	0	0	0	166	159	2	0	0	0	0	13	0	0	0
ADPlatinum1N16	0	0	0	22	0	0	3	3	2	201	0	0	1	0	0	0	0	0	0	0	96	0	0	46	1	2	0	7	0	0	0	0	1	9	0	0	0	0	0	0	0	0	0	0	0	20	0	0	0
ADPlatinum1N17	0	0	0	83	0	42	214	111	0	275	0	176	0	143	0	52	0	0	1	0	1	0	0	0	0	57	0	0	31	0	0	0	0	17	1	0	0	0	0	0	0	0	0	2	0	1	0	0	1
ADPlatinum1H18	0	1	0	159	0	0	293	148	101	214	0	0	0	0	0	0	0	0	0	1	96	0	108	0	0	0	50	1	0	0	0	6	0	2	4	0	0	0	0	0	0	1	197	0	0	23	0	0	0
ADPlatinum1H19	0	0	0	0	0	0	12	48	0	201	0	0	0	0	0	0	1	0	0	0	0	0	25	0	1	53	164	0	0	0	0	0	0	0	0	0	0	0	0	0	0	0	0	0	0	0	90	0	0
ADPlatinum1H20	0	0	0	89	0	0	333	36	222	408	0	0	134	0	0	106	0	0	3	0	0	0	92	0	192	0	0	0	93	0	0	0	0	9	0	0	0	0	0	0	0	0	10	1	93	1	0	0	0
ADPlatinum3I11	0	0	23	195	1	0	0	131	224	0	68	0	0	1	30	0	0	0	2	0	86	0	0	0	0	0	196	0	90	1	41	0	0	12	0	0	0	0	0	0	55	0	0	0	119	0	75	0	0
ADPlatinum3I12	0	0	0	996	0	0	112	88	216	138	0	0	28	389	0	100	0	0	1	0	0	0	17	141	0	9	133	148	3	1	11	1	0	40	0	1	0	0	0	0	61	0	0	7	0	144	361	0	0
ADPlatinum3I13	0	0	67	206	0	195	363	220	472	180	0	120	3	166	1	96	1	0	0	1	0	0	430	120	37	6	0	0	104	0	316	1	0	17	3	0	0	0	0	0	1	0	185	0	1	0	0	0	0
ADPlatinum2I18	0	0	0	0	0	0	0	0	1	30	0	0	0	0	0	0	0	0	0	0	0	0	6	0	0	0	1	0	0	0	0	0	0	0	0	0	0	0	0	0	0	0	0	0	0	0	0	0	0
ADPlatinum2I19	0	0	0	237	0	0	246	87	272	244	0	0	66	156	0	65	46	0	1	0	135	0	0	0	300	202	0	1	0	0	0	0	0	4	47	0	0	9	0	0	128	0	15	2	0	0	0	0	0
ADPlatinum2I20	0	0	0	17	0	0	218	255	153	468	0	0	137	0	0	90	33	0	0	0	0	0	130	151	0	0	0	0	2	0	0	0	0	13	0	0	0	0	0	0	78	0	0	1	0	0	0	1	0
ADPlatinum1A04	0	0	1	0	0	0	0	2	0	0	0	0	0	0	0	0	0	0	0	0	0	0	0	0	0	0	0	0	0	0	0	0	0	0	0	0	0	0	0	0	0	0	0	0	0	0	0	0	0
ADPlatinum1A05	0	0	0	185	0	0	0	111	166	33	0	0	1	0	0	0	2	0	3	0	0	0	0	0	0	0	1	42	0	0	0	0	0	1	0	0	1	0	0	0	0	0	0	3	1	0	0	0	0
ADPlatinum4B18	0	0	115	271	0	0	758	0	234	0	0	33	1	75	0	0	0	0	0	0	0	50	0	0	144	0	170	0	21	412	0	0	0	17	0	0	0	0	0	0	0	0	115	0	233	2	228	0	0
ADPlatinum4B19	0	0	0	367	0	1	516	147	753	665	51	0	272	282	2	191	118	9	1	0	193	1	350	434	425	232	326	0	0	226	288	1	0	35	171	0	0	1	0	0	0	111	1	1	228	282	0	1	0
ADPlatinum1N18	0	0	88	48	0	95	467	68	397	156	189	46	2	2	10	186	1	0	2	0	2	1	220	360	187	142	1	24	202	0	131	0	0	33	0	0	63	0	101	46	0	12	84	1	102	211	0	0	0
ADPlatinum1N19	0	0	0	1	0	7	170	0	410	0	0	0	48	0	0	0	0	88	0	0	0	0	0	0	1	57	0	0	0	0	0	0	0	1	0	0	0	0	0	0	0	0	0	0	0	0	0	0	0
ADPlatinum1N20	0	0	0	548	0	0	537	138	2	1	0	16	175	91	134	45	0	0	0	0	79	0	134	163	42	411	6	35	0	0	5	1	0	22	0	0	0	0	0	0	229	0	0	1	3	0	105	0	0
ADPlatinum1O03	0	0	0	610	0	126	696	60	741	631	0	0	611	199	0	207	150	1	0	0	0	0	59	289	139	351	372	0	7	1	203	0	0	16	3	0	0	0	12	0	0	0	0	2	0	186	0	0	0
ADPlatinum1O04	0	1	0	271	0	0	317	175	13	74	1	0	158	204	94	75	0	3	1	0	0	0	0	25	0	0	287	0	135	1	10	0	0	8	3	0	0	0	0	0	0	0	159	1	0	83	226	0	0
ADPlatinum1O05	0	0	84	147	0	0	138	79	326	108	0	0	222	50	0	66	81	1	0	0	0	1	149	174	0	391	2	0	0	79	328	0	0	7	0	0	0	0	0	0	104	0	0	1	0	1	0	0	0
ADPlatinum1F06	0	0	0	0	0	0	2	0	0	0	0	0	0	0	0	1	0	0	0	0	0	0	0	0	0	0	1	0	0	0	0	0	0	0	0	0	0	0	0	0	0	0	0	0	0	0	0	0	0
ADPlatinum1F07	0	0	0	317	0	0	625	422	435	108	0	0	218	37	0	0	1	0	0	0	0	0	0	316	37	178	0	0	38	0	274	143	0	16	39	0	0	0	0	0	24	0	0	0	0	215	354	1	0
ADPlatinum1F08	0	0	1	189	0	0	654	161	437	529	0	0	356	0	0	105	1	0	0	0	3	0	214	24	26	0	0	2	0	220	17	0	0	17	19	0	0	0	0	0	0	0	0	2	1	256	96	2	0
ADPlatinum3O02	0	0	1	643	0	120	575	240	102	349	10	0	12	2	0	137	0	0	1	0	20	0	112	0	135	0	127	39	0	15	17	0	0	14	25	0	0	0	0	0	140	1	0	1	1	36	137	0	2
ADPlatinum3O03	0	0	0	95	0	0	12	51	194	46	0	0	181	153	1	28	0	0	0	0	0	1	1	117	0	0	39	39	0	0	166	0	0	3	1	0	0	0	0	0	152	0	0	4	1	0	0	0	0
ADPlatinum3O04	0	0	0	188	1	0	163	0	352	2	0	0	0	0	0	24	0	1	2	0	0	0	1	0	50	0	0	0	161	0	0	0	0	17	1	0	0	0	0	0	45	0	0	4	0	0	0	0	0
ADPlatinum1F03	0	0	0	2	0	0	251	79	311	131	0	0	143	0	0	92	0	0	1	3	0	0	74	100	23	105	9	117	0	91	0	0	0	9	16	0	0	0	1	0	140	0	0	0	0	136	102	0	0
ADPlatinum1F04	0	0	0	339	0	0	318	1	115	39	54	0	123	0	0	136	0	1	12	0	0	0	0	76	167	55	75	64	1	0	21	0	0	5	0	0	0	0	0	0	0	0	30	3	0	0	0	0	0
ADPlatinum1F05	0	0	0	146	0	122	359	511	61	236	0	0	459	5	0	0	1	0	1	0	0	0	4	0	111	122	0	0	1	1	1	0	0	14	59	0	0	0	0	0	25	0	29	2	0	0	0	0	0
ADPlatinum3G12	0	0	0	0	0	0	162	0	0	0	55	0	24	0	0	4	0	0	0	0	0	0	0	1	11	0	0	0	0	0	101	0	0	12	0	0	0	0	2	0	0	1	0	1	158	0	0	0	0
ADPlatinum3G13	0	0	0	42	0	0	67	0	124	47	0	0	47	0	0	177	0	0	0	0	8	0	0	0	14	76	46	0	0	0	0	0	0	6	3	0	0	0	0	0	0	0	7	0	0	18	0	0	0
ADPlatinum1K09	0	0	223	13	0	50	154	509	707	3	0	12	135	0	0	254	1	0	3	0	0	0	1	98	152	269	312	149	1	0	193	0	0	11	0	0	0	0	0	0	0	0	0	7	0	2	0	0	0
ADPlatinum1K10	0	0	171	704	0	161	310	158	17	5	127	0	70	2	0	75	24	0	0	0	0	0	9	2	12	61	606	269	0	38	195	0	0	14	1	0	0	0	0	27	25	0	41	2	5	0	0	0	86
ADPlatinum1K11	0	0	0	1	0	0	509	141	286	321	291	0	2	0	0	231	0	0	0	0	0	1	91	167	592	31	0	0	29	0	99	0	0	31	0	0	0	0	0	0	0	0	0	2	42	64	1	2	0
ADPlatinum3F04	0	0	0	17	0	0	228	3	339	171	0	37	0	1	0	24	0	10	0	0	0	0	3	84	257	0	144	0	0	0	14	0	0	17	0	1	0	0	0	0	0	0	0	0	1	177	77	0	0
ADPlatinum3F05	0	0	0	41	0	0	1	5	113	374	96	1	1	0	1	0	1	0	0	0	0	0	0	172	0	0	0	48	0	0	108	1	0	0	1	0	0	0	0	0	3	0	1	0	0	0	0	0	0
ADPlatinum3F06	0	0	1	171	0	0	34	16	2	1	0	0	0	0	1	0	0	0	0	0	73	0	0	0	0	97	0	0	0	0	170	0	0	4	0	0	0	0	0	0	0	0	0	1	0	0	0	0	0
ADPlatinum3G07	0	0	67	10	0	38	106	87	75	494	111	0	0	1	93	0	1	0	2	0	0	0	0	0	1	0	2	0	1	0	0	0	0	2	1	0	0	0	0	0	0	0	114	0	0	14	0	0	0
ADPlatinum3G08	1	0	0	50	0	0	1	1	104	60	2	0	0	0	56	0	1	0	2	0	0	0	0	66	0	0	0	0	0	1	268	79	0	3	7	0	0	0	0	0	18	0	0	0	0	1	0	0	0
ADPlatinum3G09	0	0	134	0	0	0	142	4	255	131	0	0	0	1	0	1	1	0	0	0	0	0	0	17	0	1	11	0	206	0	192	109	0	17	0	0	0	0	0	0	5	0	0	0	1	52	0	0	0
ADPlatinum3K03	1	0	0	0	0	0	0	2	157	98	0	0	0	0	0	0	0	0	0	0	0	0	0	0	0	0	1	0	0	0	0	0	0	0	0	0	0	0	0	0	0	0	0	0	0	0	0	0	0
ADPlatinum3K04	0	0	1	153	0	0	0	15	0	0	0	0	0	0	0	0	0	0	0	0	90	0	0	0	105	0	0	0	0	0	0	0	0	0	0	0	0	0	0	0	0	0	0	0	0	1	0	0	0
ADPlatinum3K05	0	0	0	3	0	24	0	0	381	1	1	1	0	1	9	0	0	0	1	0	106	0	0	0	0	72	0	46	0	0	4	0	0	6	0	0	1	0	0	0	0	0	0	2	0	0	0	0	0
ADPlatinum3F14	0	0	0	0	0	0	1	0	0	0	0	0	0	0	0	0	0	0	1	0	0	0	0	1	0	0	0	0	0	0	0	0	0	0	0	0	0	0	0	0	0	1	0	0	0	0	0	0	0
ADPlatinum3E08	0	0	2	0	0	2	187	0	55	63	0	0	0	106	1	1	0	0	1	0	419	0	0	78	1	0	1	1	0	0	1	0	0	11	5	0	0	0	0	0	0	0	0	3	121	0	1	0	0
ADPlatinum3E09	0	0	1	0	0	7	0	3	0	211	0	0	1	135	0	0	0	0	0	0	0	0	0	65	0	0	0	0	0	0	3	0	0	0	0	0	0	0	0	0	0	0	0	0	0	0	0	0	0
ADPlatinum3E10	0	0	0	0	0	102	177	68	0	265	2	1	0	0	0	0	0	0	5	0	0	0	0	2	0	0	207	0	0	0	0	0	0	8	2	0	0	0	0	0	0	0	0	0	0	0	0	0	0
ADPlatinum2P18	0	0	0	73	0	0	214	44	0	153	0	0	17	42	0	102	0	0	5	0	0	0	58	236	44	0	13	49	1	0	31	0	1	18	7	0	0	24	0	0	14	0	0	3	77	2	0	0	0
ADPlatinum2P19	0	0	0	153	0	1	158	147	349	155	95	1	102	128	2	237	0	0	3	0	0	0	4	479	0	0	17	5	0	0	171	2	0	14	43	0	0	0	0	0	0	0	12	5	0	1	2	2	0
ADPlatinum2P20	0	0	120	54	0	1	276	1	114	236	100	0	24	55	0	114	72	1	0	0	1	0	114	0	15	75	293	0	0	0	0	0	0	15	52	0	0	0	82	0	230	0	0	0	0	177	19	0	0
ADPlatinum1B06	0	1	3	224	0	226	368	24	52	3	0	0	36	1	0	0	0	0	0	0	0	0	158	132	258	293	0	0	0	1	39	0	0	7	20	0	0	0	0	0	1	0	136	0	0	89	0	0	0
ADPlatinum1B07	0	0	61	112	0	0	573	94	234	101	251	0	42	1	0	1	1	10	2	0	0	0	1	582	245	169	187	0	0	36	16	0	0	19	44	0	0	0	0	0	575	0	1	5	0	115	1	0	0
ADPlatinum1B08	0	0	0	144	0	0	107	181	154	0	2	0	0	25	0	0	0	0	0	0	0	0	0	191	0	163	0	9	0	0	0	81	0	5	0	0	0	0	0	1	0	0	0	0	0	1	0	0	0
ADPlatinum1H15	0	0	40	300	0	161	603	470	600	459	0	0	361	22	0	132	1	0	1	0	48	1	137	5	126	93	77	0	1	2	104	0	0	38	17	0	0	0	0	0	665	0	0	0	175	150	0	0	0
ADPlatinum1H16	0	0	29	10	0	0	100	1	820	194	0	0	129	240	0	416	0	7	0	0	23	0	133	0	139	479	107	0	123	0	135	0	0	11	27	0	2	0	0	0	0	0	0	2	0	3	0	0	0
ADPlatinum1H17	0	0	318	442	0	175	410	205	450	271	1	1	104	0	1	1	0	0	5	0	184	0	311	11	86	23	0	243	0	0	0	46	0	20	43	0	0	0	32	0	163	1	0	5	51	152	47	2	0
ADPlatinum2B06	0	0	0	0	0	0	47	0	0	0	0	0	0	0	0	0	0	0	0	0	0	0	0	0	1	7	1	0	0	0	0	0	1	5	0	0	0	0	0	0	0	0	0	2	0	0	0	1	0
ADPlatinum2B07	0	0	0	0	0	0	0	0	0	0	0	0	0	0	0	0	0	0	0	0	0	0	0	0	0	0	27	0	0	0	0	0	0	11	0	0	0	0	0	0	0	0	0	0	0	0	0	0	0
ADPlatinum2B08	0	0	0	188	0	1	198	117	0	126	0	0	0	0	0	0	0	0	1	0	37	0	0	0	0	50	0	0	0	0	5	0	0	0	0	0	0	0	0	0	0	0	0	0	0	0	0	0	0
ADPlatinum2M22	0	0	1	0	0	394	137	91	246	276	0	0	0	4	0	23	0	6	1	0	1	0	6	50	74	182	45	0	218	0	0	0	0	30	1	0	0	0	0	0	1	102	0	0	2	162	0	0	0
ADPlatinum2M23	0	0	96	123	0	0	191	0	176	133	0	0	0	118	0	0	0	0	1	0	38	0	0	3	38	167	1	0	0	1	0	1	0	1	0	0	0	0	0	0	199	0	0	0	0	1	65	2	0
ADPlatinum3G24	0	0	0	0	0	0	0	0	0	0	0	0	175	0	0	0	0	1	0	0	0	0	0	0	1	0	0	0	0	0	133	0	0	0	0	0	0	0	0	0	0	0	0	0	0	0	0	0	0
ADPlatinum3I19	0	0	0	113	0	0	67	2	210	135	0	0	1	17	0	9	0	0	0	0	0	0	0	0	1	0	0	0	0	0	0	0	0	9	0	0	0	0	0	0	522	0	0	0	0	54	0	0	0
ADPlatinum3C17	0	0	0	0	0	0	0	54	4	0	0	0	83	4	0	1	331	0	0	0	25	0	1	243	38	0	0	0	67	0	0	0	0	12	0	0	0	0	0	0	0	0	0	1	0	124	0	0	0
ADPlatinum3C18	0	0	0	0	0	0	0	0	0	1	0	0	0	0	0	0	0	0	0	0	0	0	1	0	0	1	0	0	0	0	0	0	0	0	0	0	0	0	0	0	0	0	0	0	0	0	0	0	0
ADPlatinum1J12	0	0	0	1	0	0	0	0	0	188	0	0	0	0	0	0	0	0	0	0	0	0	0	0	0	0	0	0	47	0	0	0	0	1	0	0	0	0	0	0	0	0	0	3	0	0	0	0	0
ADPlatinum1J13	0	0	141	159	0	0	119	29	43	59	36	0	0	0	0	117	1	0	0	0	0	0	0	63	316	15	0	1	1	0	266	0	0	18	35	0	0	0	0	1	0	0	0	3	0	0	0	0	0
ADPlatinum1J14	0	0	97	161	0	70	71	5	334	144	0	0	0	0	74	58	0	0	1	0	10	0	11	145	2	116	2	0	0	0	0	0	0	9	10	0	0	0	0	0	0	50	0	7	0	156	0	0	0
ADPlatinum3H01	0	0	0	222	0	0	0	16	0	49	0	0	1	79	1	0	0	0	1	0	0	0	0	118	0	29	0	0	0	0	0	0	0	1	1	0	0	0	0	0	31	0	0	0	0	23	1	0	0
ADPlatinum3M06	0	0	0	0	0	0	0	0	0	0	0	0	0	0	0	0	0	0	0	0	0	0	0	0	0	0	0	0	0	0	0	0	0	0	0	0	0	0	0	0	0	0	0	0	0	0	0	0	0
ADPlatinum3M07	0	0	0	0	0	0	1	1	0	0	0	0	0	0	0	1	0	0	0	0	0	0	0	0	0	0	0	0	0	0	0	0	0	0	0	0	0	0	0	0	0	0	0	0	0	0	0	0	0
ADPlatinum2E15	0	0	0	97	0	0	302	230	228	18	0	0	128	261	0	117	96	0	0	0	157	0	379	0	10	68	66	0	0	1	234	0	0	63	0	0	0	0	0	0	167	0	281	0	0	135	0	0	0
ADPlatinum2E16	0	0	0	499	0	0	472	197	612	270	1	0	196	0	1	0	2	0	4	4	72	0	55	66	0	107	126	40	0	221	66	0	0	11	27	0	0	0	0	0	0	0	0	0	0	0	0	0	0
ADPlatinum2E17	0	0	1	22	0	10	94	100	49	0	0	0	10	42	1	10	0	1	0	0	0	0	32	298	87	0	2	137	236	1	78	0	0	25	27	0	0	0	0	0	0	0	0	0	3	0	0	0	0
ADPlatinum1O12	0	0	197	0	0	0	50	0	0	66	0	0	0	0	0	2	0	0	0	0	0	0	0	133	0	89	0	58	0	76	1	0	0	1	0	0	0	0	0	0	0	0	0	0	0	0	0	0	0
ADPlatinum1O13	0	0	0	0	0	0	0	74	45	0	0	0	0	0	0	0	1	0	1	0	0	0	0	164	0	0	0	0	0	0	0	1	0	0	0	0	0	0	0	0	0	0	0	0	0	0	0	0	0
ADPlatinum1O14	0	0	0	0	0	1	2	0	4	0	0	0	167	4	0	0	0	0	0	0	0	0	0	0	0	0	0	0	0	0	0	0	52	1	0	0	0	0	0	0	0	0	0	0	0	1	0	0	0
ADPlatinum1L21	0	0	0	71	0	94	2	165	77	70	0	0	7	0	0	10	0	0	1	0	0	0	0	262	0	99	0	0	0	103	0	0	0	7	0	0	0	0	0	0	0	0	0	1	0	0	0	0	0
ADPlatinum1L22	0	0	0	501	0	131	694	326	477	447	0	0	882	3	1	103	1	1	1	0	139	1	1	774	23	402	0	53	0	1	275	1	0	28	59	0	0	0	2	0	0	0	0	3	130	38	39	0	0
ADPlatinum1L23	0	0	0	0	0	0	0	0	0	0	0	0	0	0	0	0	0	0	0	0	0	0	0	0	0	0	0	0	0	0	0	0	0	0	0	0	0	0	0	0	0	0	0	0	0	0	0	0	0
ADPlatinum3G10	0	0	0	0	0	0	9	54	0	2	0	0	108	0	1	0	1	0	0	0	107	0	0	0	0	0	189	0	0	0	0	0	0	0	0	0	0	0	0	0	0	0	0	0	0	43	0	0	0
ADPlatinum3G11	0	0	111	40	0	0	76	0	0	207	0	0	51	0	11	0	0	0	0	0	0	0	0	0	3	84	1	0	0	0	0	0	0	4	0	0	0	0	0	0	0	0	0	1	0	0	0	0	0
ADPlatinum2P15	0	0	0	82	0	0	126	46	0	107	0	0	6	130	0	116	0	0	0	0	0	0	80	0	0	0	0	0	0	0	20	0	0	6	6	0	0	0	0	0	0	0	0	0	0	3	0	0	0
ADPlatinum2P16	0	0	0	1	0	0	1	0	244	83	0	1	80	48	0	2	0	3	1	0	0	0	0	0	0	195	35	0	24	0	1	0	0	0	17	0	0	0	0	0	1	0	0	0	60	0	69	0	0
ADPlatinum2P17	0	0	2	0	0	0	0	46	214	0	1	36	0	0	0	215	0	0	9	0	0	1	0	0	0	0	196	0	0	0	108	1	0	8	1	1	0	0	0	0	0	1	1	0	0	70	43	0	0
ADPlatinum2G12	0	0	0	18	0	0	1	20	1	29	0	74	0	1	0	0	0	0	0	0	0	0	0	111	0	4	0	1	10	0	177	0	0	7	0	0	0	0	0	0	224	0	0	0	0	0	0	0	0
ADPlatinum2G13	1	0	0	0	0	0	0	0	0	0	0	0	0	0	0	0	0	0	0	0	0	0	0	68	0	0	0	0	0	0	0	0	0	0	0	0	0	0	0	0	0	0	0	0	0	0	1	0	0
ADPlatinum4A11	0	0	0	0	0	0	0	0	0	0	0	0	0	0	0	0	0	0	0	0	0	0	0	0	0	0	0	0	0	0	0	0	0	0	0	0	0	0	0	0	0	0	0	0	0	0	0	0	0
ADPlatinum4A12	0	0	0	24	0	0	48	330	0	283	313	0	133	84	0	97	0	55	0	0	0	0	0	0	0	0	0	0	0	0	0	0	0	4	0	0	0	0	0	66	1	0	0	0	0	63	0	0	0
ADPlatinum2I11	0	0	0	32	0	0	133	302	138	9	0	1	183	0	0	0	0	13	1	0	0	0	0	47	0	0	1	42	0	0	97	0	0	159	1	0	0	0	0	3	0	0	0	0	0	0	40	0	0
ADPlatinum2I12	0	0	0	13	0	0	0	33	392	277	0	0	41	0	1	152	0	0	0	0	0	0	26	121	0	0	223	93	0	0	0	0	0	5	0	0	0	0	0	0	0	0	0	6	0	56	0	0	0
ADPlatinum2I13	0	0	29	0	0	3	293	121	297	348	1	25	34	8	0	108	1	0	1	0	0	0	0	0	110	0	322	0	0	0	91	0	0	3	0	0	0	0	0	0	20	0	0	0	1	91	0	0	0
ADPlatinum1F24	0	0	0	0	0	0	4	0	0	0	0	0	1	0	0	0	0	0	0	0	0	0	0	0	0	0	0	0	14	0	5	0	0	0	0	0	0	0	1	0	0	0	0	0	0	0	0	0	0
ADPlatinum1G01	0	0	0	271	0	0	184	200	134	0	0	0	1	0	0	0	0	0	1	0	26	0	0	0	0	0	0	0	0	0	0	0	0	4	0	0	1	0	0	0	0	0	0	0	0	1	121	0	0
ADPlatinum1G02	0	0	179	1	0	0	0	0	1	0	0	0	175	207	0	23	0	0	0	0	255	0	135	127	178	0	260	124	0	0	25	0	0	0	9	0	1	0	0	0	0	0	0	0	0	0	0	0	0
ADPlatinum1J09	0	0	93	679	0	283	587	9	533	311	299	33	244	1	1	49	0	7	3	0	116	0	171	87	150	153	228	0	41	0	32	16	1	21	0	0	0	0	73	0	83	44	0	3	1	0	167	0	0
ADPlatinum1J10	28	1	282	968	0	33	954	430	679	319	0	0	222	64	0	655	0	2	1	2	174	0	175	467	257	311	86	183	0	12	277	0	0	23	101	0	0	6	0	0	65	0	105	4	44	91	0	0	0
ADPlatinum1J11	0	0	0	449	0	177	233	425	895	499	76	1	2	611	1	23	0	11	0	0	130	0	0	334	304	338	2	194	0	0	411	0	0	15	0	0	0	0	0	0	0	0	1	6	70	134	0	0	0
ADPlatinum2D21	0	0	1	362	0	45	481	4	192	46	0	414	124	121	0	72	1	0	2	0	108	0	39	111	0	57	39	0	0	0	0	0	0	6	0	0	0	0	0	0	0	0	69	0	0	0	0	1	0
ADPlatinum2D22	0	0	0	222	0	0	674	32	53	464	0	0	0	154	1	0	0	0	1	0	0	0	1	240	174	14	162	0	0	0	0	1	0	4	29	0	0	0	0	0	134	2	50	0	75	427	0	1	0
ADPlatinum2D23	0	0	0	439	0	173	138	271	211	207	0	0	80	34	0	0	0	6	2	0	36	0	0	169	5	1	36	45	0	0	78	0	0	3	34	0	0	0	0	0	405	0	0	0	348	401	0	0	0
ADPlatinum3E14	0	0	0	1	0	0	0	0	0	0	0	0	0	0	0	0	0	0	0	0	0	0	0	0	0	0	0	0	0	0	0	0	0	0	0	0	0	0	0	0	0	0	2	0	0	0	0	0	0
ADPlatinum3E15	0	0	0	0	0	0	1	0	0	0	0	0	0	0	1	0	0	0	0	0	0	0	0	0	0	0	0	0	0	0	0	0	0	0	0	0	0	0	0	0	0	0	0	0	0	0	0	0	0
ADPlatinum3B06	0	0	0	61	0	0	67	183	1	16	118	0	0	1	0	0	0	0	0	0	13	0	113	10	2	0	86	0	0	0	0	0	0	4	0	0	0	0	0	0	1	0	0	3	4	0	0	0	0
ADPlatinum3B07	0	0	0	179	0	0	229	3	181	244	80	0	80	0	1	3	0	0	0	0	0	0	37	0	0	32	1	1	65	0	0	0	0	20	0	0	0	0	0	0	0	0	0	1	1	51	12	0	0
ADPlatinum3B08	0	0	0	137	0	0	123	362	340	307	0	0	1	24	0	0	0	18	0	0	16	0	61	301	2	0	2	0	0	0	41	0	0	0	3	0	0	28	0	0	44	0	0	0	102	5	28	1	0
ADPlatinum3A03	0	0	0	0	0	0	244	65	83	550	0	0	0	163	0	87	0	0	2	0	0	0	1	0	0	0	0	0	0	0	0	0	0	13	3	0	0	0	0	0	0	0	0	0	0	0	0	0	0
ADPlatinum3A04	0	0	0	1	0	0	0	2	117	64	0	0	0	0	0	0	0	0	0	0	0	0	0	0	0	0	0	0	0	0	0	0	0	0	2	0	0	0	0	0	0	6	0	0	0	0	0	0	0
ADPlatinum2A03	0	0	27	159	0	30	472	423	290	397	0	0	163	20	0	469	0	0	0	0	7	0	199	56	214	139	119	118	100	364	258	0	0	19	25	0	0	0	0	60	34	0	0	3	0	140	28	0	0
ADPlatinum2A04	0	0	0	262	0	6	70	350	163	260	0	257	198	0	0	50	0	0	0	0	13	0	108	212	176	196	0	0	1	0	0	0	0	6	10	0	0	64	0	0	54	0	1	5	0	116	0	0	0
ADPlatinum2A05	0	0	0	202	0	1	137	152	418	15	43	0	253	329	1	303	2	12	1	0	0	117	306	51	58	71	0	240	9	0	41	0	0	13	86	0	0	0	0	0	0	0	172	2	0	2	0	0	0
ADPlatinum3C09	0	0	1	3	0	0	259	1	126	87	119	0	1	5	0	299	0	0	0	0	0	0	0	123	214	213	0	0	0	0	0	0	0	22	9	0	4	0	0	0	100	0	0	2	0	165	0	0	0
ADPlatinum3C10	0	0	0	0	0	0	279	30	113	128	0	1	9	73	2	1	0	0	6	2	0	0	0	55	154	0	0	0	199	0	0	0	0	7	27	0	0	0	0	0	0	0	0	0	0	326	0	0	0
ADPlatinum3C11	6	0	0	103	37	144	193	1	110	131	135	0	8	1	0	47	0	0	0	0	0	0	0	188	0	0	1	5	0	0	44	0	0	2	0	1	0	14	0	0	0	0	0	1	118	3	0	0	0
ADPlatinum2C24	0	0	0	207	0	0	152	197	135	136	0	0	164	0	0	0	0	0	0	1	1	0	42	45	0	60	154	0	0	0	108	0	0	10	0	0	0	0	0	0	0	53	0	0	0	281	0	0	0
ADPlatinum2D01	1	1	0	0	0	0	67	213	0	128	0	24	0	0	0	0	0	0	1	0	0	0	0	21	130	0	1	0	0	0	0	0	0	7	0	0	0	0	0	0	0	0	0	0	0	0	0	0	0
ADPlatinum2D02	0	0	0	123	0	0	103	95	110	0	16	0	0	52	0	0	0	0	2	0	0	0	263	257	0	0	47	0	0	0	0	0	0	8	0	1	0	0	0	0	79	0	0	0	0	0	0	1	0
ADPlatinum1D15	0	0	0	0	0	0	0	0	0	0	0	0	0	0	0	0	0	0	0	0	0	0	0	0	0	0	0	0	0	0	0	0	0	0	0	0	0	0	0	0	0	0	0	0	0	0	0	0	0
ADPlatinum1D16	0	0	0	1	0	0	77	0	55	0	0	0	0	0	0	26	0	0	0	0	51	0	0	0	170	1	0	0	0	0	2	0	0	2	1	0	0	0	0	0	67	0	0	0	0	276	0	0	0
ADPlatinum1D17	0	0	27	0	0	2	487	553	127	0	0	0	0	0	0	0	0	2	0	0	0	0	0	0	8	0	0	0	0	0	371	0	0	8	1	0	0	0	0	0	1	0	0	0	0	0	0	0	0
ADPlatinum1A09	0	0	303	73	0	0	357	187	297	367	0	35	262	3	0	114	0	0	2	0	25	0	48	0	378	364	0	3	0	0	175	0	0	22	3	0	0	0	0	0	45	22	53	4	0	191	1	0	0
ADPlatinum1A10	0	0	0	499	0	110	272	15	246	134	0	0	4	161	1	87	0	0	3	0	0	0	0	1	116	175	1	1	177	2	291	0	0	33	25	0	0	0	0	0	0	0	54	1	1	0	0	4	1
ADPlatinum1A11	0	0	2	180	0	2	458	139	227	133	0	0	84	225	1	0	0	0	2	0	1	0	0	609	166	86	0	39	107	1	337	0	0	16	25	0	0	0	0	0	0	0	0	4	0	222	0	0	0
ADPlatinum1M21	0	0	0	31	17	0	201	2	340	82	0	0	2	0	0	1	0	0	0	0	0	0	0	62	52	70	1	0	39	0	0	0	0	7	6	0	0	0	0	0	9	0	1	2	0	2	164	0	0
ADPlatinum1M22	213	0	87	418	0	0	602	286	599	194	61	0	137	158	0	533	0	5	0	0	1	0	1	144	55	178	69	0	72	0	0	0	0	23	56	0	0	0	0	0	0	0	0	0	0	2	79	1	0
ADPlatinum1M23	0	0	0	384	0	93	417	33	12	466	223	2	161	0	185	181	0	10	2	0	254	0	37	127	259	167	0	51	219	0	30	0	0	38	51	0	0	1	87	0	17	0	1	6	127	126	1	1	0
ADPlatinum3J18	1	0	0	0	0	148	31	1	248	4	0	0	152	0	0	0	0	0	1	0	0	0	90	17	0	3	9	0	0	0	2	0	0	5	0	0	0	0	0	0	154	0	0	0	0	0	449	0	0
ADPlatinum3J19	0	0	0	10	0	0	0	0	1	159	0	137	0	0	0	48	0	0	0	0	1	0	361	166	0	0	0	0	0	0	1	0	0	4	11	0	0	0	0	0	0	0	0	0	0	1	0	0	0
ADPlatinum2K03	0	0	0	3	0	0	68	29	155	21	0	0	30	268	0	230	0	0	0	0	0	0	109	0	0	0	0	55	57	0	1	0	0	9	0	0	0	0	0	0	52	0	0	0	1	0	0	0	0
ADPlatinum2K04	0	0	1	1585	0	185	241	129	351	337	0	0	2	16	0	43	0	1	1	0	0	0	153	398	265	118	0	0	0	0	153	0	0	5	63	0	0	0	0	0	356	96	216	7	6	235	0	0	0
ADPlatinum2K05	0	0	0	0	0	0	0	0	0	1	0	0	0	0	0	0	0	0	0	0	0	0	0	0	0	0	0	0	0	0	0	0	0	0	0	0	0	0	0	0	0	0	1	0	0	0	0	0	0
ADPlatinum1K06	0	0	103	274	0	140	1087	58	145	111	0	113	347	83	0	146	1	0	0	0	0	0	120	523	193	0	110	0	0	0	167	0	0	11	51	0	0	0	0	0	224	0	36	0	0	0	0	0	0
ADPlatinum1K07	0	0	0	0	0	0	2	0	0	1	0	0	0	0	0	0	0	0	0	0	0	0	0	0	0	0	0	0	0	0	0	0	6	0	0	0	0	0	0	0	1	0	0	0	0	0	0	0	0
ADPlatinum1K08	0	0	107	449	0	252	425	1026	538	636	0	1	58	80	469	60	0	1	2	0	149	0	1	316	279	132	419	0	152	0	49	164	0	10	13	0	0	0	20	0	149	0	1	3	0	641	146	0	0
ADPlatinum3H04	0	0	0	0	0	0	1	0	0	0	0	0	0	0	0	0	0	0	0	0	0	0	0	0	0	0	0	0	0	0	0	0	0	0	0	0	0	0	0	0	0	0	0	0	0	0	0	0	0
ADPlatinum3G18	0	0	0	0	0	0	0	34	0	0	0	0	0	0	0	0	0	0	0	0	0	0	0	0	0	0	0	0	0	0	0	0	0	0	0	0	0	0	0	0	0	0	0	0	0	0	0	0	0
ADPlatinum3G19	0	0	0	0	0	0	0	0	0	0	0	0	0	0	0	0	0	0	0	0	0	0	0	0	0	0	0	0	0	0	0	0	0	0	0	0	0	0	0	0	0	0	0	0	0	0	0	0	0
ADPlatinum3M03	0	0	2	244	0	0	420	277	592	369	103	0	76	180	0	58	0	25	0	0	0	0	0	112	111	0	142	0	0	3	112	0	0	20	0	0	1	0	0	0	0	0	0	9	48	53	0	1	0
ADPlatinum3M04	0	0	0	730	0	0	236	8	354	53	0	0	35	0	118	26	0	0	4	0	0	0	1	166	136	430	126	92	215	0	17	0	1	6	47	1	0	0	0	0	0	1	0	1	1	0	0	1	0
ADPlatinum3M05	143	1	0	266	0	253	259	103	34	43	0	0	277	20	0	52	0	0	1	0	0	0	0	157	207	84	1	0	0	0	30	0	0	6	86	0	0	0	0	0	209	0	1	3	21	0	0	2	0
ADPlatinum3F11	0	0	0	0	0	0	0	0	0	0	0	0	0	0	0	0	0	0	0	0	0	0	1	0	0	0	0	1	0	0	0	0	0	0	0	0	0	0	0	0	0	0	0	0	0	0	0	0	0
ADPlatinum3F12	0	0	0	170	0	0	440	0	0	0	0	0	11	0	0	0	0	0	0	1	0	0	0	1	2	0	0	1	0	0	0	0	0	1	0	0	0	0	0	0	1	0	0	5	0	0	0	0	1
ADPlatinum3F13	0	0	0	1	0	0	0	0	0	0	0	0	1	0	0	0	0	0	0	0	0	1	0	0	0	0	0	0	0	0	0	0	0	0	0	0	0	0	0	0	0	0	0	0	0	0	0	0	0
ADPlatinum2O15	0	0	0	50	0	0	81	0	0	117	0	0	1	96	1	13	0	6	0	9	0	0	0	93	5	153	0	1	0	0	90	0	0	3	37	0	0	0	0	99	0	0	27	0	0	2	0	1	0
ADPlatinum2O16	261	0	0	0	0	0	12	0	22	0	0	0	21	0	0	0	0	0	0	0	0	0	0	9	26	176	0	0	0	0	0	0	0	4	0	0	0	0	0	0	0	0	1	0	0	1	0	0	0
ADPlatinum2O17	0	0	0	741	0	0	210	55	114	315	2	0	54	1	0	1	0	0	0	0	0	0	157	127	2	66	77	0	0	1	0	0	0	8	0	0	0	12	0	0	0	0	57	1	0	59	0	0	0
ADPlatinum2M19	0	0	0	263	0	0	4	53	3	8	0	0	393	6	0	4	0	0	1	0	0	0	0	1	1	1	57	2	0	0	1	0	1	3	0	0	0	0	0	0	0	0	0	0	0	0	0	0	0
ADPlatinum2M20	0	0	0	0	0	0	0	0	0	16	0	0	0	0	0	0	0	0	0	0	0	0	7	0	101	0	0	0	0	0	0	0	0	0	0	0	0	0	0	0	0	0	0	0	0	1	1	0	0
ADPlatinum2M21	0	0	0	0	0	0	0	0	11	62	1	0	0	1	1	0	0	0	0	0	25	0	0	0	79	0	0	0	0	0	16	0	0	4	0	0	0	0	0	0	0	0	0	0	0	0	0	0	0
ADPlatinum2B12	0	0	0	0	0	0	0	0	0	0	0	0	0	1	0	0	1	0	0	0	0	0	1	0	0	0	0	0	0	0	0	0	0	0	0	0	0	0	0	0	0	0	0	0	0	1	0	0	0
ADPlatinum2B13	0	0	0	0	0	0	2	0	0	0	0	0	0	0	0	0	0	0	0	0	0	0	0	2	0	0	0	0	0	0	0	0	0	0	0	0	0	0	0	0	0	0	1	0	0	0	0	0	0
ADPlatinum2B14	0	0	0	0	0	0	1	0	0	0	0	0	0	0	0	0	0	0	0	0	0	0	0	0	0	0	0	0	0	0	0	0	0	0	0	0	0	0	0	0	0	0	0	0	0	0	0	0	0
ADPlatinum4A10	0	0	0	0	0	0	0	0	1	0	0	0	0	0	0	0	0	0	1	0	0	0	0	0	0	0	0	0	0	0	0	0	0	0	0	0	0	0	0	0	0	0	0	0	0	0	0	0	0
ADPlatinum3F16	0	0	0	0	0	0	0	1	0	0	0	0	0	0	0	0	0	0	0	0	0	0	0	0	0	0	0	0	0	0	0	0	0	0	0	0	0	0	0	0	1	0	0	0	0	0	0	0	0
ADPlatinum3F17	0	0	0	0	0	0	1	0	0	0	0	0	1	0	0	0	0	0	0	0	0	0	0	0	0	0	0	0	0	0	0	0	0	0	0	0	0	0	0	0	0	0	0	0	0	0	0	0	0
ADPlatinum3F18	0	0	0	0	0	0	0	0	0	0	0	0	1	0	0	0	0	0	0	0	0	0	0	0	0	0	1	0	0	1	1	0	0	0	0	0	0	0	0	0	0	0	0	0	0	0	0	0	0
ADPlatinum3K12	0	0	0	0	0	0	0	0	0	0	0	0	1	0	0	0	0	0	0	0	0	0	0	0	1	0	0	0	0	0	0	0	0	0	0	0	0	0	0	0	0	0	0	0	0	0	0	0	0
ADPlatinum3K13	0	0	107	94	0	52	270	324	133	123	173	0	214	1	0	149	0	0	3	1	102	0	2	120	190	27	58	61	0	110	109	148	0	15	59	0	0	0	0	0	160	85	113	4	33	0	0	1	0
ADPlatinum3K14	0	0	0	3	0	0	4	0	0	0	0	0	0	0	0	1	0	0	0	0	0	0	0	1	1	1	0	0	0	0	0	0	0	0	1	0	0	0	0	0	0	0	0	0	0	0	0	0	0
ADPlatinum1B12	0	0	0	270	0	0	80	23	14	206	0	0	0	124	1	20	0	0	0	0	0	0	68	1	80	105	0	162	73	0	0	0	0	1	0	0	0	0	34	0	0	0	2	0	4	0	0	1	0
ADPlatinum1B13	0	0	0	109	0	0	281	1	62	0	0	0	98	0	0	0	128	0	0	0	0	0	0	0	0	0	0	103	0	0	0	0	0	7	11	0	0	0	0	0	0	0	71	0	0	96	0	0	0
ADPlatinum1B14	0	0	0	3	0	0	84	54	156	0	0	0	24	74	0	0	0	0	0	0	19	0	0	0	0	0	0	0	0	1	27	0	0	14	10	0	0	0	0	0	0	0	260	0	0	0	0	0	0
ADPlatinum3O08	0	0	91	938	0	244	1140	95	407	633	156	0	159	1	0	125	36	0	0	0	10	0	54	546	240	141	26	0	0	76	49	0	0	11	157	0	0	0	61	0	79	0	0	3	0	278	0	1	0
ADPlatinum3O09	0	0	0	60	0	0	117	122	4	273	0	0	2	0	1	0	0	0	3	0	0	0	225	38	0	234	0	0	0	0	0	0	0	7	7	0	0	0	0	0	1	0	1	0	0	0	177	0	0
ADPlatinum3G05	0	0	120	59	0	0	38	33	0	0	0	0	29	12	0	0	0	0	0	0	0	0	78	0	0	0	0	1	0	0	0	0	0	13	0	0	0	0	0	0	0	4	0	0	0	0	0	0	0
ADPlatinum3G06	0	0	0	7	0	0	9	6	46	0	0	0	1	1	0	8	0	0	0	0	0	0	0	63	4	7	9	0	3	0	3	0	0	0	2	0	0	0	0	0	0	0	0	4	0	9	0	0	0
ADPlatinum2J09	0	0	0	553	0	1	220	91	159	0	0	0	170	0	0	3	0	0	1	0	0	0	0	103	108	90	0	0	150	24	56	0	0	1	0	0	1	0	0	0	2	0	0	0	0	189	0	0	0
ADPlatinum2J10	0	0	0	279	0	222	336	39	357	121	0	0	69	132	0	473	0	0	0	0	173	0	0	0	19	10	152	0	0	0	0	0	0	160	17	0	0	0	0	0	121	0	0	1	0	17	0	1	0
ADPlatinum2J11	0	0	0	238	0	120	155	76	254	214	0	1	118	0	4	161	0	0	1	0	0	0	0	44	181	79	1	1	0	0	49	0	0	17	0	1	0	0	0	0	0	0	0	5	1	1	0	0	0
ADPlatinum1L03	50	0	0	338	0	0	971	364	418	128	0	131	86	49	0	58	0	17	0	0	210	0	0	201	50	213	0	138	1	31	157	0	0	28	48	0	0	0	0	0	96	0	0	0	98	74	147	1	1
ADPlatinum1L04	0	0	282	63	0	54	133	118	218	120	0	2	116	137	82	0	0	0	0	0	0	0	294	132	190	0	19	0	78	1	0	0	1	10	7	0	0	0	0	0	64	0	0	0	149	0	37	0	0
ADPlatinum1L05	0	0	0	194	0	1	466	56	167	86	0	0	18	84	0	41	0	0	1	0	64	1	0	72	80	1	159	0	0	26	0	1	0	126	21	0	0	0	0	0	191	0	0	0	0	207	0	0	0
ADPlatinum1P21	0	0	0	0	0	1	0	0	26	1	0	0	0	0	0	0	0	0	0	0	0	0	0	1	0	0	0	0	0	0	0	0	0	15	0	0	0	0	0	0	0	0	0	0	0	0	0	0	0
ADPlatinum1P22	0	0	0	1	0	0	0	2	0	174	0	0	0	0	0	0	0	0	0	0	0	0	0	0	0	0	0	0	0	0	0	0	0	2	4	0	0	0	0	0	0	0	0	0	0	0	0	0	0
ADPlatinum1P23	0	0	0	0	0	0	0	68	0	0	0	0	1	0	0	0	0	0	0	0	0	0	1	0	0	18	0	0	0	0	0	0	0	0	0	0	0	0	9	0	0	0	0	0	0	0	0	0	0
ADPlatinum1C03	0	0	0	33	0	230	242	10	178	41	2	0	1	106	0	6	0	0	1	0	110	0	0	31	0	0	0	223	1	0	30	0	0	19	2	0	0	0	0	0	112	2	37	4	85	0	0	0	0
ADPlatinum1C04	0	0	0	7	0	0	168	72	691	0	2	0	23	0	0	96	0	0	0	0	2	1	238	183	14	122	0	41	1	0	0	57	0	8	6	0	0	0	0	0	80	0	1	1	0	0	0	0	0
ADPlatinum1C05	0	0	0	20	0	75	323	66	539	295	0	0	168	1	0	0	1	0	1	0	0	0	115	1	360	0	183	0	0	0	0	0	0	14	21	0	0	0	0	0	71	0	0	1	0	320	37	1	0
ADPlatinum2K06	0	0	0	3	0	0	145	0	0	1	0	138	0	1	0	0	0	0	0	0	1	0	0	0	0	20	0	0	0	0	98	0	0	0	0	0	0	0	0	0	0	0	0	0	0	208	1	0	0
ADPlatinum2K07	0	0	0	1	0	42	20	73	0	73	0	0	0	0	0	0	0	0	0	0	0	0	0	0	0	27	0	0	0	0	0	0	0	1	0	0	0	0	0	0	0	0	0	0	0	0	0	0	0
ADPlatinum2K08	0	0	0	1	0	0	0	0	30	64	0	0	48	0	0	9	0	0	0	0	6	0	0	0	146	176	0	0	0	0	0	0	0	0	0	0	0	0	0	0	0	0	0	0	0	0	0	0	0
ADPlatinum2D03	0	0	0	258	0	6	549	311	264	241	0	183	179	38	54	344	0	0	0	1	0	0	1	1	159	0	0	124	0	0	0	0	0	9	12	0	0	0	0	0	0	0	0	1	0	0	0	2	0
ADPlatinum2D04	52	0	0	287	0	0	199	531	455	486	0	106	176	0	0	49	0	1	0	0	189	0	132	9	64	84	88	43	0	1	54	0	0	29	2	0	0	0	0	0	77	11	0	3	0	0	0	2	1
ADPlatinum2D05	0	1	0	2	0	0	0	0	0	1	0	0	1	0	0	0	0	0	0	0	0	0	0	0	0	0	0	0	0	0	0	0	0	0	0	0	0	0	0	0	0	0	0	0	0	0	0	0	0
ADPlatinum1P03	0	0	0	0	0	0	537	158	1	20	40	138	0	2	0	0	17	1	0	0	0	0	0	0	31	347	21	0	0	0	60	56	0	1	48	0	0	0	0	0	0	0	1	1	0	2	60	0	0
ADPlatinum1P04	0	0	0	109	0	0	400	89	445	123	0	0	44	168	0	61	0	1	1	1	0	0	96	0	0	225	0	0	0	0	30	0	0	4	0	0	0	0	0	0	0	0	19	0	0	0	0	0	0
ADPlatinum1P05	0	0	217	0	0	0	235	91	207	0	0	0	398	0	0	13	0	0	4	0	166	0	142	0	516	0	1	62	17	10	432	0	0	9	65	0	0	0	0	0	75	1	46	4	0	0	0	1	0
ADPlatinum3F01	0	0	0	271	0	0	501	101	450	76	1	1	143	0	0	93	0	0	0	0	0	0	171	0	38	2	1	190	73	0	494	0	1	1	17	0	0	0	0	0	0	0	0	0	1	80	0	0	0
ADPlatinum3F02	0	0	0	120	0	0	1	0	154	218	0	0	0	99	1	0	1	0	0	0	1	0	0	21	0	0	97	0	0	1	1	0	0	10	1	0	0	0	0	0	1	0	0	0	0	9	1	0	0
ADPlatinum3F03	0	1	0	0	0	0	1	2	50	0	0	0	0	0	0	0	0	0	0	0	67	0	0	0	0	0	0	0	0	0	0	0	0	3	0	0	0	0	0	0	0	0	0	0	0	0	0	0	0
ADPlatinum2D12	0	0	56	325	0	46	294	86	167	316	82	0	70	257	3	260	41	4	0	0	0	101	95	41	332	203	11	5	0	3	247	35	0	22	54	0	0	0	0	0	3	0	1	2	0	4	28	0	0
ADPlatinum2D13	0	0	0	1	0	0	0	3	1	0	0	0	0	0	0	0	0	0	0	0	0	0	1	0	0	1	36	0	0	1	0	0	0	7	0	0	0	0	0	0	0	0	0	0	0	0	0	0	0
ADPlatinum2D14	0	0	0	0	0	0	1	0	0	180	0	0	0	59	0	0	0	0	0	0	0	0	2	50	0	0	0	0	0	0	0	0	0	3	0	0	0	0	0	0	0	0	0	0	0	0	1	0	0
ADPlatinum2A06	0	0	216	2	0	1	204	42	368	0	0	1	87	0	0	75	1	0	2	0	26	0	363	67	11	109	29	0	1	1	31	1	0	5	40	1	0	0	0	0	0	0	0	2	0	73	48	0	0
ADPlatinum2A07	0	0	376	243	0	1	577	11	460	240	1	0	2	221	27	351	110	0	1	0	1	0	24	445	387	508	78	56	0	27	0	215	0	28	0	0	0	0	1	0	0	0	0	6	0	0	42	0	0
ADPlatinum2A08	0	0	0	725	0	0	205	131	39	0	14	0	0	0	0	247	0	0	1	0	8	0	0	1	404	0	0	0	0	0	149	0	0	13	0	1	0	0	0	0	137	0	0	0	165	1	0	0	0
ADPlatinum3E02	0	0	0	711	0	0	92	156	566	269	0	54	0	0	0	323	0	0	3	0	0	0	0	122	0	0	0	0	0	0	2	0	0	4	33	0	0	0	0	0	0	0	0	7	0	0	0	0	0
ADPlatinum3E03	1	0	30	0	0	0	2	0	326	280	0	0	0	1	0	0	143	0	0	0	0	0	111	0	0	1	0	155	0	0	0	0	0	4	0	0	0	0	0	0	56	0	0	0	0	0	0	0	0
ADPlatinum3E04	0	0	1	6	0	0	53	150	0	132	0	0	0	36	0	0	0	0	0	0	0	0	48	0	0	0	0	0	0	0	0	0	0	3	45	0	0	0	1	0	0	0	0	0	71	0	0	1	0
ADPlatinum3B09	0	0	0	0	0	0	0	166	0	0	0	0	0	1	0	0	0	0	0	0	0	61	0	0	0	0	12	0	0	0	0	0	0	3	0	0	0	0	0	0	0	0	0	5	0	51	1	0	0
ADPlatinum3B10	0	0	0	0	0	0	27	0	101	0	0	0	18	0	0	0	0	0	1	0	0	0	0	0	0	0	50	0	0	0	4	0	0	0	0	0	0	0	0	0	0	0	0	1	0	0	0	0	0
ADPlatinum3B11	0	0	0	3	0	0	54	3	128	16	0	0	0	0	0	0	0	0	0	0	0	0	0	1	4	1	0	0	0	0	0	0	0	1	1	0	0	0	0	0	0	0	0	0	0	3	0	0	0
ADPlatinum3G23	0	0	0	18	0	0	0	0	2	0	0	0	0	0	0	0	0	0	1	0	0	0	0	0	1	0	0	0	0	0	0	0	0	10	27	0	0	0	0	0	0	0	0	2	0	1	0	0	0
ADPlatinum4A02	0	0	0	87	0	0	144	8	0	37	0	0	0	2	0	72	0	0	0	0	0	0	90	1	0	0	0	0	0	0	0	0	0	3	0	0	0	0	0	0	0	0	0	0	0	1	0	0	0
ADPlatinum3G14	0	0	0	87	0	0	0	0	0	340	0	0	0	0	1	0	0	0	0	2	0	0	0	0	0	0	0	0	0	0	0	0	0	2	0	0	0	0	0	0	0	0	0	0	0	1	0	0	0
ADPlatinum3J04	0	0	0	71	0	0	1	0	0	1	0	0	0	47	0	0	0	0	0	0	0	0	137	0	0	0	0	40	0	0	35	0	0	12	0	0	0	0	0	0	0	0	0	0	0	0	0	0	0
ADPlatinum3J05	0	0	0	0	0	0	0	0	0	0	0	0	0	1	0	0	0	0	0	0	0	0	0	0	0	0	0	0	61	1	0	0	0	0	0	0	0	0	0	0	0	0	0	0	0	0	0	0	0
ADPlatinum3J06	0	0	0	15	0	0	0	1	0	0	0	171	0	0	0	50	0	0	0	0	0	0	0	0	218	0	0	0	0	63	0	0	0	1	1	0	0	0	0	0	0	0	0	0	0	15	0	0	0
ADPlatinum2B18	0	0	0	100	0	0	263	5	231	126	0	0	1	47	0	0	0	0	0	0	0	0	0	70	0	2	2	0	0	15	14	0	1	5	20	0	0	0	0	0	0	0	4	2	0	103	0	0	0
ADPlatinum2B19	0	0	0	0	0	0	0	1	0	0	0	0	0	0	0	0	0	0	0	0	0	0	0	0	0	0	0	0	0	0	0	0	0	0	0	0	0	0	0	0	0	0	0	0	0	0	0	0	0
ADPlatinum2B20	0	0	132	4	0	0	443	263	164	332	0	0	39	0	0	55	1	0	0	0	0	0	159	0	126	0	0	0	0	0	0	0	0	7	0	0	0	0	0	0	0	0	0	0	1	283	37	0	1
ADPlatinum1K12	0	0	0	95	0	14	398	153	392	179	0	0	1	1	0	250	2	0	2	0	1	0	397	117	541	76	1	17	0	49	111	0	0	7	38	0	0	0	0	0	1	0	0	1	1	41	58	0	0
ADPlatinum1K13	0	0	39	116	0	0	491	122	2	1	0	0	107	0	1	15	1	5	0	2	0	0	110	9	297	0	0	0	1	2	120	0	1	23	0	0	0	0	0	0	20	0	2	2	0	0	0	0	1
ADPlatinum1K14	0	0	0	10	0	50	195	0	4	186	0	0	0	2	4	13	0	0	0	0	0	0	0	0	0	5	0	0	123	0	4	0	0	0	0	0	0	0	0	0	0	0	0	1	0	2	127	0	0
ADPlatinum2L20	0	0	18	278	0	0	381	327	1220	360	1	68	252	488	0	9	0	0	1	0	61	0	0	27	163	91	228	115	0	0	70	0	0	15	0	0	0	0	0	0	343	0	0	2	2	224	235	0	0
ADPlatinum2L21	0	0	0	26	0	51	616	192	91	338	1	0	0	0	0	45	0	0	11	1	150	0	0	401	49	26	0	0	0	0	0	0	0	22	60	0	0	28	0	0	0	0	0	0	1	158	30	2	0
ADPlatinum2L22	0	0	0	427	0	100	400	108	407	18	0	1	1	1	0	78	0	0	1	0	0	0	143	258	345	432	0	0	0	0	18	0	1	16	0	0	0	0	173	0	0	154	0	5	1	86	0	0	0
ADPlatinum2C09	0	0	0	29	0	0	498	170	324	547	0	0	89	64	68	203	0	4	1	0	107	0	0	396	39	0	0	0	75	0	181	0	0	17	0	0	0	0	0	0	1	0	0	7	0	57	1	2	1
ADPlatinum2C10	0	0	0	306	0	0	299	397	738	780	0	1	129	104	0	70	1	2	0	0	105	0	0	93	89	42	50	18	0	0	305	0	0	29	28	1	0	0	246	0	185	0	0	4	0	0	3	0	0
ADPlatinum2C11	0	0	0	149	0	0	249	400	551	129	1	0	105	197	2	244	0	2	1	0	352	0	7	1	716	33	0	0	0	0	333	0	0	13	0	0	0	0	1	0	0	0	0	0	0	201	0	0	0
ADPlatinum1G18	0	0	0	74	0	1	99	0	72	168	0	0	64	62	0	1	0	13	1	0	314	0	43	0	73	21	0	0	1	0	20	0	0	11	14	0	0	0	0	0	10	0	114	2	0	1	0	1	0
ADPlatinum1G19	0	0	2	730	0	1	130	262	442	318	0	1	73	0	1	347	0	0	1	0	0	0	105	77	165	20	1	89	55	0	0	1	0	16	0	0	0	29	0	0	0	0	62	1	0	103	0	0	0
ADPlatinum1G20	0	0	0	307	0	0	180	335	265	412	0	1	0	1	0	4	0	0	1	0	285	0	268	211	134	0	0	0	1	1	33	0	0	11	39	0	0	0	0	0	0	0	0	3	117	283	8	0	0
ADPlatinum3P13	0	0	0	3	0	0	56	1	0	136	0	0	0	1	0	61	0	0	0	0	0	0	0	0	0	0	0	0	0	0	23	0	0	6	0	0	0	0	0	0	0	0	0	0	0	79	0	0	0
ADPlatinum1G12	0	0	0	1	0	0	69	9	63	0	0	0	0	0	0	0	0	0	0	0	0	150	0	1	1	0	0	0	1	0	165	0	0	0	6	0	0	0	0	0	18	0	0	0	0	73	0	0	0
ADPlatinum1G13	0	0	0	0	0	0	0	1	0	46	0	0	1	0	0	0	0	0	0	0	0	0	0	0	1	0	0	0	4	0	0	0	0	12	0	0	0	0	0	0	0	0	0	0	1	20	0	0	0
ADPlatinum1G14	0	0	1	0	0	0	176	0	1	1	0	0	0	0	0	0	0	0	1	0	0	0	2	32	0	21	0	0	0	0	0	0	0	0	0	0	0	0	0	0	1	2	0	0	0	0	0	0	0
ADPlatinum3F07	0	0	0	8	0	0	2	0	5	4	0	0	2	0	0	1	0	0	1	0	0	0	0	1	4	0	0	0	0	0	4	0	0	0	0	0	0	0	0	0	0	0	0	0	0	0	0	1	0
ADPlatinum3F08	0	0	0	0	0	0	0	0	0	2	0	0	0	1	0	0	0	0	0	0	1	0	0	0	0	0	7	0	0	0	0	0	0	0	0	0	0	0	0	0	0	0	0	0	0	7	0	0	0
ADPlatinum3C19	0	0	1	82	0	0	52	14	1	1	0	1	0	0	0	0	0	0	0	0	0	0	0	0	0	0	0	0	0	0	0	0	0	8	0	0	0	0	0	0	0	0	0	0	0	4	0	0	0
ADPlatinum3C20	0	0	0	87	0	0	0	0	1	0	0	0	0	258	0	0	0	0	0	0	0	0	0	0	0	0	0	0	0	0	0	0	0	0	6	0	0	0	0	0	0	0	0	0	0	0	0	0	0
ADPlatinum3C21	0	0	0	0	0	0	17	1	65	0	0	0	1	0	0	0	0	0	0	0	0	0	0	2	0	97	0	0	0	0	0	0	0	9	0	0	0	0	0	0	1	0	0	0	0	1	0	0	0
ADPlatinum3A05	0	0	152	100	0	0	0	0	0	0	0	1	0	19	0	31	0	0	1	0	0	0	0	0	0	0	164	0	0	1	0	0	0	4	1	1	0	0	0	0	26	0	0	0	0	45	0	0	0
ADPlatinum3A06	0	0	81	0	0	1	119	222	312	1	1	0	1	40	0	0	0	0	0	0	0	0	0	0	269	137	0	0	0	113	0	0	0	4	7	0	0	0	0	0	0	0	0	3	0	64	0	13	0
ADPlatinum3A07	0	0	0	2	0	0	155	1	0	71	24	0	0	0	0	0	0	0	1	0	0	0	0	64	0	0	105	0	0	0	0	0	0	6	0	0	0	0	0	0	0	0	0	0	0	0	0	0	0
ADPlatinum1K21	0	0	49	4	0	0	264	189	346	145	0	0	94	167	0	238	176	1	0	0	0	0	270	0	530	1	0	0	0	0	87	0	0	4	0	0	0	0	0	0	0	0	4	0	0	0	0	0	0
ADPlatinum1K22	0	0	0	2	0	1	168	0	126	0	0	0	0	0	0	1	0	0	0	0	0	0	0	0	30	0	0	0	0	0	0	0	0	0	0	0	0	0	0	0	0	0	0	0	0	0	0	0	0
ADPlatinum1K23	0	0	0	246	0	0	111	22	16	1	0	52	113	87	0	250	0	0	1	0	0	0	32	136	1	4	34	1	0	0	0	1	0	3	0	0	0	0	0	0	0	0	0	1	181	1	2	0	0
ADPlatinum2P24	0	0	53	502	0	96	331	104	203	534	0	0	0	109	0	1	0	0	9	0	0	0	1	22	0	0	0	10	0	0	7	0	0	16	1	0	0	0	0	0	122	0	0	4	2	0	2	1	0
ADPlatinum3A01	0	0	0	0	0	0	1	0	0	1	0	0	0	1	0	0	0	0	0	0	0	0	0	1	0	0	0	0	0	0	0	0	0	0	0	0	0	0	0	0	0	0	0	0	0	0	0	0	0
ADPlatinum3A02	0	0	0	53	0	93	119	332	123	376	144	0	0	1	0	91	0	0	1	0	0	0	32	17	101	37	235	54	0	0	78	0	0	8	0	0	0	0	0	0	204	0	0	2	1	135	119	0	1
ADPlatinum1C24	0	0	1	162	0	0	106	96	278	201	1	0	62	0	0	434	1	0	2	0	85	0	0	162	0	0	0	0	0	0	85	0	0	0	0	0	0	0	0	0	0	0	0	3	0	0	1	1	0
ADPlatinum1D01	0	0	93	399	0	0	299	4	132	161	0	0	128	0	0	72	0	0	11	0	0	0	0	214	23	232	17	97	0	0	122	0	0	8	7	0	0	0	0	0	0	29	40	1	0	164	0	0	0
ADPlatinum1D02	0	0	44	1540	0	69	503	250	548	1112	144	210	97	1	387	59	1	0	2	0	107	36	543	222	167	537	212	12	145	0	263	0	0	29	13	0	0	0	0	0	194	0	0	4	0	28	0	0	1
ADPlatinum1P06	0	0	0	394	0	0	220	1	47	328	164	1	0	109	0	60	0	3	3	0	0	0	81	687	189	25	0	0	0	0	25	0	0	3	26	0	0	0	91	0	0	0	0	2	0	35	0	0	0
ADPlatinum1P07	1	0	275	487	0	19	844	780	1320	511	119	76	518	86	0	291	1	0	1	0	0	0	73	353	250	328	245	219	0	1	46	69	0	94	19	0	0	0	2	0	122	0	54	170	2	435	0	0	0
ADPlatinum1P08	0	0	0	118	0	0	370	196	389	435	0	0	306	0	0	56	0	0	1	0	0	0	209	0	168	2	510	0	0	0	19	0	0	20	9	0	0	0	0	0	83	0	46	2	0	0	1	0	1
ADPlatinum1E06	0	0	45	479	0	0	171	165	255	11	0	0	1	1	0	0	0	0	0	0	0	0	86	121	326	178	28	0	0	57	37	0	0	18	0	0	0	0	0	0	0	0	0	2	0	47	0	0	0
ADPlatinum1E07	26	0	22	96	0	70	325	1	189	179	1	0	37	1	1	4	0	1	0	0	0	0	168	0	350	239	0	0	0	1	0	0	2	14	0	0	0	0	0	0	0	0	0	3	0	161	0	1	0
ADPlatinum1E08	0	0	0	66	0	0	246	118	342	81	0	0	78	0	124	1	0	0	1	0	0	0	118	100	0	37	8	96	0	0	1	0	0	3	5	0	0	0	0	0	0	0	61	2	0	271	0	0	0
ADPlatinum3I17	0	0	0	398	0	1	350	149	128	324	2	0	74	1	0	227	0	0	1	0	47	0	50	0	425	215	59	0	0	0	67	0	0	7	12	0	0	0	0	0	186	73	0	2	0	128	0	0	0
ADPlatinum3I18	0	0	0	285	0	0	97	3	196	173	30	0	409	0	0	312	0	0	0	0	0	0	4	269	0	6	0	0	0	0	21	0	0	32	23	0	0	0	0	0	36	0	46	1	0	208	172	0	0
ADPlatinum1O15	0	0	0	8	0	129	91	180	0	211	23	0	0	38	2	42	79	0	0	1	0	0	1	1	112	107	0	262	349	0	1	0	0	10	0	0	0	1	0	0	0	0	0	0	0	168	1	1	0
ADPlatinum1O16	0	0	139	351	0	0	230	90	145	227	0	56	0	145	0	237	1	0	1	3	0	0	0	193	0	365	0	29	0	0	93	1	0	14	0	0	0	0	0	0	134	0	0	0	0	260	0	0	0
ADPlatinum1O17	0	0	347	466	0	0	191	50	114	345	0	84	36	105	0	0	0	0	2	0	71	0	4	238	153	0	266	128	18	156	0	0	0	10	25	0	0	0	0	0	193	0	0	0	0	1	0	1	0
ADPlatinum1H03	0	0	148	78	0	0	143	227	460	146	0	43	29	248	0	19	2	0	3	0	31	0	1	349	0	196	100	62	153	0	1	1	0	10	11	0	0	0	0	0	73	0	1	1	8	81	0	0	0
ADPlatinum1H04	0	0	0	269	0	0	68	16	255	211	200	1	151	106	0	0	0	0	0	0	115	0	105	206	0	0	1	0	32	2	77	0	0	11	37	0	0	0	0	0	144	0	0	0	1	223	85	0	0
ADPlatinum1H05	0	0	0	37	0	0	52	125	266	159	8	0	28	165	0	0	0	0	0	0	0	0	0	382	523	183	0	6	0	175	207	0	0	9	18	0	0	1	0	0	179	0	53	4	0	116	0	0	0
ADPlatinum1A21	0	0	0	155	0	0	431	49	88	253	0	0	70	164	0	96	0	0	1	0	0	0	0	1	219	1	235	107	0	90	16	0	0	26	81	0	0	0	0	0	48	0	0	2	0	162	300	3	0
ADPlatinum1A22	0	0	0	157	0	187	96	235	1	682	2	0	143	23	1	6	3	0	1	0	139	0	215	36	469	92	61	21	1	0	108	0	0	16	2	0	0	0	0	0	13	0	0	3	0	78	27	0	0
ADPlatinum1A23	72	0	12	249	0	31	40	462	447	196	2	52	2	101	1	131	3	5	0	1	2	6	84	679	147	324	190	21	0	0	61	0	0	41	8	0	0	0	197	0	131	0	0	1	44	1	0	2	29
ADPlatinum3H09	0	0	54	121	0	0	286	1	268	57	0	0	60	130	0	9	1	0	0	0	250	0	0	23	0	14	156	0	0	0	96	0	0	11	0	0	0	0	0	0	0	0	0	4	1	73	72	0	0
ADPlatinum3H10	0	0	55	55	0	0	168	82	37	0	68	109	122	0	1	0	0	0	1	0	0	0	88	206	91	0	216	0	0	0	77	0	0	9	0	0	0	0	0	0	1	0	3	2	1	83	0	0	0
ADPlatinum3H11	0	0	0	76	0	0	108	66	180	262	116	1	0	114	0	0	0	0	3	0	127	0	2	0	174	9	0	1	0	0	111	0	0	17	2	0	0	0	0	0	0	0	0	3	2	623	1	0	2
ADPlatinum3J01	0	0	37	215	0	0	597	2	1393	701	0	0	0	434	0	249	0	0	0	0	2	0	444	346	397	266	194	0	0	83	128	0	0	62	0	0	0	0	148	69	29	0	0	6	63	84	146	0	1
ADPlatinum3J02	0	0	1	1	0	0	23	14	76	0	184	0	1	0	1	20	0	0	1	0	0	0	0	44	64	99	30	0	9	0	0	0	0	0	0	0	0	0	0	0	0	0	0	0	0	0	0	0	0
ADPlatinum3J03	0	0	0	205	0	78	322	106	853	129	0	0	106	4	0	89	90	0	2	0	0	0	0	370	160	2	0	118	0	0	71	0	0	16	31	0	0	0	0	0	0	0	0	3	257	394	0	0	0
ADPlatinum3L13	0	0	0	461	0	0	637	0	329	133	0	0	0	48	0	74	117	0	3	0	0	0	0	119	0	29	0	1	0	0	36	0	0	12	0	0	0	0	0	1	145	8	0	7	0	157	0	0	0
ADPlatinum3L14	0	0	0	1	0	1	43	73	636	155	0	0	78	0	0	8	48	0	0	0	0	0	0	1	0	54	0	205	0	0	123	0	0	6	0	0	0	0	0	0	0	0	0	1	0	26	14	0	0
ADPlatinum3L15	0	0	0	299	0	0	61	472	256	16	0	0	128	3	0	90	0	0	0	0	0	0	172	0	1	288	1	0	0	0	0	0	0	5	0	0	0	0	57	141	0	0	67	0	153	457	0	1	0
ADPlatinum1M03	0	0	0	0	0	132	0	0	0	212	0	0	0	0	0	0	0	0	1	0	0	0	1	0	3	79	0	9	0	0	0	1	0	2	0	0	0	55	0	0	0	0	0	0	1	0	1	0	0
ADPlatinum1M04	0	0	0	195	0	155	200	57	335	474	0	0	249	0	0	0	0	2	0	0	0	0	36	438	215	0	0	84	0	0	1	0	0	10	0	0	0	0	0	0	135	0	107	1	0	2	0	0	0
ADPlatinum1M05	0	0	0	0	0	0	0	0	0	0	0	0	0	0	0	0	0	0	0	0	0	0	0	0	0	0	1	0	0	0	0	0	0	0	0	0	0	0	0	0	0	0	0	0	0	0	0	0	0
ADPlatinum1H24	0	0	48	25	0	0	1	1	0	57	0	0	0	25	0	0	0	0	0	0	11	0	114	1	85	345	145	0	0	0	132	0	0	8	1	0	0	0	0	0	122	0	0	0	150	279	1	0	0
ADPlatinum1I01	1	0	0	20	0	3	86	1	431	210	0	0	247	0	0	49	0	2	0	0	0	0	237	34	28	11	0	51	102	0	86	25	0	7	0	0	0	0	0	0	43	0	0	2	1	72	0	1	0
ADPlatinum1I02	0	0	0	134	0	0	138	2	438	315	1	0	0	1	0	208	1	0	0	0	0	0	1	0	134	47	0	125	133	0	46	0	0	7	0	0	0	0	0	0	186	0	0	0	83	0	0	2	0
ADPlatinum1D18	0	0	25	104	0	0	128	58	86	0	117	0	34	0	1	14	64	1	0	0	2	0	0	128	179	0	79	166	0	15	23	1	0	9	3	0	0	0	0	1	1	0	7	1	0	67	0	0	0
ADPlatinum1D19	0	0	145	186	0	0	55	27	336	155	0	0	235	163	0	0	0	0	1	0	0	0	0	421	0	0	491	0	0	0	0	0	0	12	8	0	0	0	0	0	39	0	240	1	0	89	253	0	0
ADPlatinum1D20	0	0	0	23	0	0	28	58	40	201	0	0	16	0	0	195	0	0	5	0	79	0	66	1	1	76	0	62	1	0	1	0	0	0	0	0	0	1	1	0	0	0	0	1	0	0	0	1	0
ADPlatinum1M06	0	0	0	108	0	0	339	65	137	79	137	0	0	0	0	0	1	4	1	0	0	0	432	263	149	202	0	0	0	0	123	0	0	3	10	0	0	0	0	0	0	0	0	0	0	0	0	0	0
ADPlatinum1M07	104	0	188	471	0	0	648	149	585	442	151	5	40	261	0	131	0	3	1	0	110	0	78	221	0	211	0	34	59	0	59	0	0	17	77	0	0	1	0	0	2	0	0	0	3	17	1	0	0
ADPlatinum1M08	0	0	0	0	0	0	3	0	293	131	0	0	139	0	0	0	0	5	0	0	0	0	0	92	15	0	22	0	0	0	3	0	0	184	26	0	0	0	0	0	0	0	0	0	0	1	0	0	0
ADPlatinum2C18	0	0	1	89	0	0	275	2	0	134	0	0	0	69	0	1	0	0	1	0	0	0	0	74	353	422	210	0	0	0	71	0	0	12	0	0	0	0	0	0	0	0	0	0	0	357	24	0	0
ADPlatinum2C19	0	0	36	2	0	0	111	6	97	2	0	0	309	5	0	51	0	0	2	0	20	0	1	12	528	135	0	119	30	0	149	0	0	7	0	0	0	0	0	0	0	0	7	1	0	294	0	0	0
ADPlatinum2C20	0	1	0	198	0	0	292	0	22	445	0	0	1	97	0	63	36	0	46	0	0	0	0	80	52	96	0	153	0	0	198	0	0	18	0	0	0	0	0	0	0	0	1	0	0	1	0	0	0
ADPlatinum2I24	0	0	101	146	0	0	220	1	150	257	0	1	78	225	0	0	1	0	0	0	155	0	0	89	0	500	139	0	32	0	113	0	0	13	6	0	0	0	0	0	41	0	199	1	0	66	0	0	0
ADPlatinum2J01	36	0	42	207	0	1	447	330	919	227	1	0	94	1	0	0	0	0	1	0	74	1	44	51	1	453	93	0	1	71	3	0	0	8	7	0	0	0	0	21	276	1	0	1	0	512	1	2	0
ADPlatinum2J02	0	0	1	1	0	0	0	0	123	0	0	0	10	0	0	1	0	0	0	0	0	0	0	0	0	0	1	0	0	0	0	0	0	0	0	0	0	0	0	0	0	0	0	0	0	0	0	0	0
ADPlatinum1L18	0	0	0	1	0	0	7	49	236	65	0	0	0	52	0	16	0	0	0	0	0	0	90	85	121	79	0	0	0	0	0	0	0	0	68	0	0	0	0	0	44	0	0	2	0	209	0	0	0
ADPlatinum1L19	62	0	0	233	1	0	92	65	80	65	0	20	0	3	0	125	1	0	3	0	0	0	39	179	385	147	1	0	0	1	108	0	0	17	0	0	0	17	1	0	0	0	1	2	0	1	0	0	0
ADPlatinum1L20	154	0	0	141	0	205	1	101	387	28	0	179	0	233	0	2	0	0	0	0	0	0	24	113	331	78	77	0	0	106	14	55	0	28	1	0	0	0	0	0	177	9	0	2	160	1	1	0	0
ADPlatinum2G03	0	0	0	0	0	0	0	0	0	0	0	0	0	0	0	2	1	0	0	0	0	0	1	0	0	0	0	0	0	0	0	0	0	0	0	0	0	0	0	0	1	0	0	0	0	0	0	0	0
ADPlatinum2G04	0	0	0	0	0	0	1	0	1	0	0	0	0	0	1	0	0	0	0	0	0	0	1	0	0	0	0	0	0	0	0	0	0	0	0	0	0	0	0	0	0	0	0	0	0	0	0	0	0
ADPlatinum2G05	0	0	1	1	0	0	1	0	0	0	0	0	0	0	0	0	0	0	0	0	0	0	0	0	0	1	0	0	0	0	0	0	0	0	0	0	0	0	0	0	0	0	0	0	1	0	0	0	0
ADPlatinum2D18	115	0	81	45	0	44	1	350	141	193	0	0	32	268	0	72	0	0	4	0	82	1	1	57	31	162	0	1	165	0	455	0	0	13	1	0	0	0	0	0	1	0	0	0	0	86	0	0	0
ADPlatinum2D19	0	0	0	0	1	0	53	6	117	256	1	0	192	220	0	127	90	0	2	0	0	0	1	0	0	25	2	0	0	23	0	0	0	8	36	0	0	0	0	0	0	0	251	3	0	136	0	1	0
ADPlatinum2D20	0	0	0	283	0	0	277	304	117	196	122	0	394	47	2	178	0	3	0	0	0	0	0	135	62	58	1	0	178	204	0	0	0	65	0	0	0	1	0	0	65	0	0	0	21	172	0	0	0
ADPlatinum2P21	0	0	0	0	0	0	1	0	1	0	0	0	0	0	0	0	0	0	0	0	0	0	0	0	0	0	1	0	0	0	1	1	0	0	0	0	0	0	1	0	0	0	0	0	0	0	0	0	0
ADPlatinum2P22	0	0	0	0	0	0	0	0	0	0	0	1	0	0	0	0	0	0	0	0	0	0	0	0	0	0	0	0	0	0	0	0	0	0	0	0	0	0	0	0	0	0	0	0	0	0	0	0	0
ADPlatinum2P23	0	0	0	0	0	0	0	0	0	0	0	0	0	0	0	0	0	0	0	0	0	0	0	1	0	0	0	0	0	0	0	0	0	0	0	0	0	0	0	0	0	0	0	0	0	0	0	0	0
ADPlatinum1L12	0	0	187	5	0	0	30	265	39	0	0	1	65	46	0	0	2	0	0	0	0	0	0	0	8	78	0	0	0	39	144	0	0	2	22	0	0	0	0	0	0	0	0	1	0	68	1	0	0
ADPlatinum1L13	0	0	117	4	0	0	460	68	108	238	0	1	114	5	2	148	0	1	2	1	0	32	15	210	7	0	86	4	0	64	0	176	0	9	28	0	0	0	0	0	0	0	71	1	0	1	0	0	0
ADPlatinum1L14	0	0	0	12	0	0	1	0	0	0	10	0	18	66	0	0	0	0	0	0	0	0	0	0	0	0	0	0	0	0	0	0	0	1	0	0	0	0	0	0	4	0	0	0	0	0	0	0	0
ADPlatinum1G24	0	0	1	0	0	6	343	107	57	198	0	0	137	21	0	94	0	1	8	0	0	0	141	209	214	0	0	92	0	0	295	0	0	4	24	0	0	0	0	0	0	0	0	1	0	152	1	0	0
ADPlatinum1H01	0	0	0	1	0	1	319	163	287	232	0	1	0	133	230	70	0	3	2	1	0	0	44	380	0	0	0	0	24	0	0	0	0	19	0	1	0	0	0	0	212	3	0	2	0	86	0	1	0
ADPlatinum1H02	0	0	0	191	0	126	272	87	286	164	145	208	72	1	0	286	0	0	0	0	12	0	187	162	110	146	29	0	0	0	167	0	2	22	21	0	0	0	0	0	1	0	79	1	45	0	0	0	0
ADPlatinum1E09	17	0	80	114	0	0	296	588	174	689	437	0	440	0	0	1	8	7	1	0	0	0	69	5	220	277	108	0	0	0	0	0	0	9	0	0	0	0	0	0	0	0	151	6	4	0	0	0	0
ADPlatinum1E10	0	0	0	76	0	0	219	93	243	220	1	0	1	1	5	302	0	0	0	0	3	0	14	306	96	176	0	16	0	0	35	0	0	19	0	0	0	0	0	0	1	0	0	2	3	240	0	1	1
ADPlatinum1E11	135	0	0	306	0	0	573	28	139	258	0	93	93	60	0	324	0	0	0	0	164	0	1	0	305	138	44	13	0	0	0	0	0	34	0	0	0	0	34	0	53	0	0	4	0	0	49	1	5
ADPlatinum2D06	0	0	0	0	0	0	0	0	1	21	0	0	0	32	0	0	0	0	0	0	0	0	1	25	0	0	0	0	0	0	9	0	0	2	0	0	0	0	0	0	0	0	0	0	0	0	0	0	0
ADPlatinum2D07	0	0	0	0	0	0	82	0	0	0	0	0	0	0	0	0	0	0	0	0	0	0	1	0	0	0	0	0	0	0	0	0	0	0	0	0	0	0	0	0	0	0	0	0	0	0	0	0	0
ADPlatinum2D08	0	0	8	103	0	6	279	17	46	74	17	0	27	172	1	60	14	1	0	0	1	23	25	12	119	34	1	0	0	1	85	8	0	5	10	0	0	0	0	0	0	0	0	1	0	2	3	0	0
ADPlatinum1L24	0	0	0	7	0	0	209	158	12	80	0	0	0	55	1	0	0	0	1	0	0	0	78	0	0	0	11	0	0	0	0	0	0	9	1	0	0	1	0	0	0	0	0	0	0	1	0	0	0
ADPlatinum1M01	0	0	0	141	0	0	6	85	243	284	109	0	12	0	0	0	0	0	3	0	0	0	266	214	0	0	0	0	1	69	58	0	0	1	107	0	0	0	0	0	0	0	0	2	0	0	0	0	0
ADPlatinum1M02	0	0	0	149	0	0	90	91	276	52	1	0	325	57	0	1	0	0	1	0	17	0	4	0	87	0	0	0	0	0	0	0	0	9	0	0	0	0	0	0	0	0	0	0	2	105	0	0	0
ADPlatinum2N09	0	0	0	111	0	0	0	0	102	1	0	0	1	1	1	0	0	8	0	0	0	0	0	2	0	144	0	0	0	14	128	0	0	0	7	0	0	0	0	0	59	0	0	2	0	0	0	1	0
ADPlatinum2N10	0	0	0	0	0	0	0	0	64	0	97	0	0	90	0	0	0	0	1	0	0	0	27	0	0	104	0	56	0	0	0	70	0	1	1	0	0	0	0	0	0	0	0	2	0	0	63	0	0
ADPlatinum2N11	0	0	0	0	0	0	1	0	0	0	0	0	0	2	1	0	0	0	0	0	0	0	0	0	0	0	0	0	0	0	0	0	0	0	0	0	0	0	0	0	0	0	0	0	0	0	0	0	0
ADPlatinum1O09	0	0	0	165	0	0	1	2	1	324	0	0	0	0	2	0	0	0	1	1	0	0	1	0	24	19	0	0	0	24	0	0	0	5	4	0	0	0	0	0	0	1	0	0	173	0	0	0	91
ADPlatinum1O10	0	0	0	0	0	0	7	2	1	0	11	0	1	0	0	6	0	0	0	0	0	0	0	0	27	199	207	0	0	1	0	0	0	3	17	0	0	0	149	0	0	0	119	0	0	0	0	0	0
ADPlatinum1O11	0	0	0	0	0	1	0	0	0	0	0	0	0	0	0	0	0	0	0	0	0	0	0	0	0	0	0	0	0	1	0	0	0	0	0	0	0	0	0	0	0	0	0	0	0	0	0	0	0
ADPlatinum3N07	56	0	0	398	0	0	158	1	226	603	72	0	144	0	0	211	0	3	0	0	0	0	59	145	136	45	121	0	1	0	131	0	0	9	41	0	0	0	0	0	28	0	0	4	0	246	0	0	0
ADPlatinum3N08	0	0	4	111	0	0	18	0	406	194	69	0	31	0	0	8	0	0	3	0	1	0	0	86	63	0	0	0	0	0	47	0	0	10	16	0	0	0	39	0	340	0	0	2	0	9	0	0	0
ADPlatinum3N09	0	0	0	22	0	0	100	197	240	229	0	1	99	0	0	4	0	0	3	0	1	0	1	0	462	236	55	153	0	0	0	0	0	6	15	0	0	0	0	0	0	0	146	1	2	12	0	0	1
ADPlatinum3P14	0	1	33	194	0	0	31	0	301	0	1	0	64	54	0	0	0	0	0	0	74	0	103	92	285	0	63	6	0	0	133	0	0	8	0	0	0	0	0	0	0	0	0	3	79	0	0	0	0
ADPlatinum3P15	0	0	0	63	0	7	315	352	177	215	0	1	1	53	4	88	0	1	3	0	0	0	201	113	0	98	0	1	1	0	92	0	0	21	19	0	0	0	57	0	145	0	88	1	255	172	0	0	0
ADPlatinum3P16	0	0	30	629	0	0	283	156	359	489	1	181	36	0	0	33	0	0	1	1	2	0	18	441	376	232	0	17	1	0	129	0	0	6	22	0	0	0	0	0	0	0	0	2	1	68	0	0	0
ADPlatinum1I09	0	0	0	485	0	123	99	194	292	485	0	104	243	69	0	368	0	173	9	0	114	0	1	1	188	156	0	0	0	0	162	0	1	9	7	0	0	0	0	0	78	0	0	0	44	19	0	0	0
ADPlatinum1I10	0	0	0	91	0	0	482	68	52	44	59	2	0	210	0	1	0	0	0	0	0	0	123	77	80	177	0	178	0	0	33	0	0	6	1	0	0	0	1	0	0	0	0	0	0	176	0	0	1
ADPlatinum1I11	0	0	125	272	0	0	317	1	430	270	1	0	187	30	1	224	0	0	3	0	43	0	71	208	98	2	1	33	0	0	177	0	0	22	51	0	0	0	1	0	114	0	61	5	0	0	181	0	0
ADPlatinum3H02	0	0	0	2	0	0	51	0	0	62	0	0	0	0	0	0	0	0	0	0	0	0	0	205	1	1	0	0	0	0	0	0	0	7	1	0	0	0	0	0	0	0	0	0	0	0	73	0	0
ADPlatinum3N03	0	0	0	21	0	0	2	0	1	32	0	0	0	1	0	0	0	0	0	0	0	0	0	321	0	0	0	0	0	0	0	0	0	1	1	0	0	0	0	0	0	0	0	0	0	1	0	0	1
ADPlatinum3N04	0	0	0	24	0	0	153	113	12	115	0	0	0	2	0	8	3	0	0	0	0	0	0	0	9	7	0	0	0	0	0	0	0	3	2	0	0	0	0	0	97	0	0	0	0	0	0	1	0
ADPlatinum2E06	0	0	0	0	0	0	58	4	457	0	0	0	151	0	0	0	424	0	4	0	0	1	0	111	2	0	80	0	125	0	163	0	0	16	0	0	0	0	0	0	0	0	0	1	92	73	0	0	0
ADPlatinum2E07	0	0	0	0	0	1	0	0	0	0	0	0	0	0	0	0	0	0	0	0	0	0	0	0	0	0	0	0	0	0	0	0	0	0	0	0	0	0	0	0	0	0	0	0	0	0	0	0	0
ADPlatinum2E08	0	0	0	55	0	0	772	300	142	61	0	4	157	301	0	34	0	0	2	0	429	0	346	156	239	51	0	246	0	0	180	0	0	2	37	0	1	0	0	0	146	0	0	0	1	324	0	0	0
ADPlatinum2J18	0	0	0	0	0	0	0	0	21	0	0	0	0	0	0	0	1	0	0	0	0	0	1	0	0	0	0	0	0	0	0	0	0	0	0	0	0	0	0	0	0	0	0	0	0	1	0	0	0
ADPlatinum2J19	0	0	0	0	0	0	0	1	0	0	0	0	0	0	0	0	0	0	0	0	0	0	0	0	0	0	0	0	0	0	1	0	0	0	0	0	0	0	0	0	1	0	0	0	0	0	0	0	0
ADPlatinum2J20	0	0	0	0	0	0	0	0	0	0	0	0	0	0	0	0	0	0	0	0	0	0	0	0	0	0	0	0	1	0	0	0	0	1	0	0	0	0	0	0	0	0	0	0	0	0	0	0	0
ADPlatinum2D24	0	0	0	12	0	0	27	0	8	1	0	0	3	5	0	14	3	0	1	0	0	0	0	0	14	4	0	0	0	0	0	0	0	1	1	0	0	0	0	0	0	0	0	0	0	0	0	0	0
ADPlatinum2E01	0	0	0	77	71	32	510	139	306	261	107	0	100	168	0	70	0	3	0	0	0	0	69	146	635	310	103	0	1	0	0	1	0	6	1	0	0	1	1	0	0	0	21	0	0	315	0	1	0
ADPlatinum2E02	0	0	187	90	9	0	401	34	359	0	133	0	35	38	1	80	0	0	1	0	91	0	0	96	318	131	0	0	0	1	146	0	0	13	20	0	0	0	0	0	70	0	0	4	0	82	0	1	0
ADPlatinum2B15	0	0	0	2	0	0	2	6	0	0	0	0	0	0	0	1	0	0	0	0	0	0	0	0	0	1	2	0	0	0	0	0	0	0	0	0	0	0	0	0	0	0	0	0	0	3	0	0	0
ADPlatinum2B16	0	0	0	0	0	0	0	1	0	0	0	0	0	0	0	0	0	0	0	0	0	0	0	0	0	0	2	0	0	0	0	0	0	0	0	0	0	0	0	0	0	0	0	0	0	0	0	0	2
ADPlatinum2B17	0	0	0	0	0	0	0	0	1	0	0	0	1	0	0	0	0	0	0	0	0	0	0	0	0	0	0	0	0	0	0	0	0	0	0	0	0	0	0	0	0	0	0	0	0	1	0	0	0
ADPlatinum3C06	0	0	0	0	0	0	0	0	0	0	0	0	0	0	0	0	0	0	0	0	0	0	0	0	0	0	0	0	0	0	0	0	0	0	0	0	0	0	0	0	0	0	0	0	0	0	0	0	0
ADPlatinum3C07	0	0	0	0	0	0	0	1	0	0	0	0	0	0	0	0	0	0	0	0	0	0	0	0	0	0	0	0	0	0	0	0	0	0	0	0	0	0	0	0	0	0	0	0	0	0	0	0	0
ADPlatinum3C08	0	0	1	0	0	0	0	0	0	0	0	1	0	0	0	0	0	0	0	0	0	0	0	0	0	1	0	0	0	0	0	0	0	0	0	0	0	0	0	0	0	0	0	0	0	0	0	0	0
ADPlatinum2L05	0	0	0	0	0	0	1	0	0	0	0	0	1	0	0	0	0	0	0	0	0	0	0	0	0	1	1	0	1	0	1	0	0	0	0	0	0	0	0	0	0	0	0	0	0	1	0	1	0
ADPlatinum2L06	0	0	0	0	0	0	46	17	9	33	0	0	16	0	0	0	0	0	1	0	126	0	1	100	0	51	7	0	0	0	0	0	0	12	0	0	0	0	0	0	68	0	0	0	0	112	0	0	0
ADPlatinum2L07	0	0	0	0	0	0	116	40	0	184	0	0	0	149	0	100	0	0	3	0	44	260	18	181	0	0	0	0	0	0	1	0	0	7	0	0	0	0	0	0	0	0	0	3	0	3	0	1	153
ADPlatinum2O06	0	0	0	6	0	0	7	6	11	5	0	1	0	3	0	0	0	0	0	0	0	0	6	5	5	0	0	2	0	0	0	0	0	0	0	0	0	0	0	0	2	0	0	0	4	0	0	0	3
ADPlatinum2O07	0	0	0	0	0	0	3	0	0	0	0	0	0	1	0	0	0	0	1	0	0	0	0	0	1	0	0	0	0	0	0	0	0	1	0	0	0	0	0	0	0	0	1	0	0	0	0	0	0
ADPlatinum2O08	0	0	0	0	0	0	0	0	1	0	0	0	0	0	0	0	0	0	0	0	0	0	0	0	0	0	0	0	0	0	0	0	0	0	0	0	0	0	0	0	0	0	0	0	0	0	0	0	0
ADPlatinum2I14	0	0	73	0	0	0	1	0	55	0	0	0	0	0	0	0	0	0	0	0	0	0	0	49	0	0	0	0	0	0	0	0	0	0	0	0	0	0	0	0	0	0	0	0	0	0	0	0	0
ADPlatinum4A24	0	0	0	0	0	0	0	1	343	0	0	0	0	1	0	0	0	0	0	0	0	0	1	77	45	60	1	85	3	0	0	0	0	5	0	0	0	0	0	0	2	0	0	2	0	1	41	1	0
ADPlatinum2E03	0	0	1	163	0	0	168	82	0	421	99	13	56	0	1	71	0	0	3	0	369	0	48	179	0	56	0	0	90	0	0	0	0	4	0	0	1	0	24	0	0	0	0	1	0	2	1	0	0
ADPlatinum2E04	0	0	1	9	0	0	81	95	0	0	0	0	0	0	0	5	0	0	0	0	1	0	156	58	0	54	5	0	0	0	0	0	0	0	0	0	0	0	0	0	0	0	0	0	0	35	0	0	0
ADPlatinum2E05	0	0	0	45	0	246	127	304	528	93	0	0	281	1	0	105	0	0	1	0	0	0	1	361	3	6	337	0	55	0	0	0	0	13	1	0	0	0	0	0	9	0	0	0	0	0	0	0	0
ADPlatinum1H21	0	0	0	0	0	1	0	0	0	0	0	0	0	2	0	0	0	0	0	0	0	0	0	0	1	0	0	0	0	0	0	0	0	0	0	0	0	0	0	0	0	0	0	0	0	0	0	0	0
ADPlatinum1H22	0	0	6	0	218	0	24	19	31	0	0	0	8	0	0	15	0	0	0	0	0	1	4	0	2	26	15	0	0	0	0	0	0	2	0	0	0	0	1	0	0	0	0	0	0	0	19	0	0
ADPlatinum1H23	0	0	0	1	0	0	1	0	0	0	0	0	0	0	0	0	0	0	0	0	0	0	0	0	0	0	0	0	0	0	0	0	0	0	0	0	0	0	0	0	0	0	0	0	0	0	0	0	0
ADPlatinum3L09	0	0	0	0	0	0	1	0	1	0	0	0	0	0	0	0	1	0	0	0	0	0	0	0	0	0	0	0	0	0	0	0	0	0	0	0	0	0	0	0	1	0	0	0	0	0	0	0	0
ADPlatinum3H12	0	0	0	0	0	0	0	0	0	2	0	0	0	0	0	0	1	0	0	1	0	0	22	0	168	0	0	0	0	0	0	0	0	0	88	0	0	0	62	1	0	0	0	1	0	0	0	0	0
ADPlatinum3H13	0	0	0	86	0	269	270	106	194	115	0	1	0	1	1	0	0	7	1	0	0	0	7	0	224	0	0	267	0	0	96	0	0	7	60	0	0	0	0	0	0	0	62	1	0	0	0	0	0
ADPlatinum3H14	0	0	0	432	0	0	255	54	131	71	50	0	36	0	1	114	0	8	0	0	0	0	0	22	2	0	0	0	0	0	80	1	0	11	99	0	0	0	0	0	150	0	0	1	0	51	1	0	0
ADPlatinum2B03	0	0	8	18	0	0	53	0	51	8	0	0	5	3	0	24	12	0	0	0	0	0	0	0	253	8	0	0	0	0	0	0	0	3	6	0	0	0	0	0	183	0	0	3	0	0	0	0	0
ADPlatinum2B04	0	0	0	1	0	0	0	0	131	23	102	0	0	118	1	0	2	0	0	1	0	0	0	61	0	0	0	0	0	0	9	0	0	11	0	0	0	0	0	0	5	0	0	0	0	0	0	0	0
ADPlatinum2B05	0	0	6	96	0	0	174	0	336	446	1	0	8	147	0	94	0	0	0	0	0	0	206	0	0	0	0	0	0	5	98	0	0	2	56	0	0	0	0	0	0	0	0	2	0	0	1	0	0
ADPlatinum1B15	0	0	149	89	0	0	1	83	0	179	0	0	0	0	0	139	0	0	0	1	199	0	0	1	0	0	115	0	1	0	309	0	0	10	0	0	0	0	0	0	0	0	0	4	0	139	0	0	0
ADPlatinum1B16	0	0	0	0	0	0	210	0	143	0	0	19	1	0	0	0	0	0	1	0	0	0	0	175	0	1	0	0	0	0	62	0	0	1	0	0	0	0	0	0	431	0	0	1	0	0	0	0	0
ADPlatinum1B17	0	0	0	1	0	0	245	184	188	72	101	0	0	0	0	0	1	0	0	0	0	0	0	271	128	160	0	0	2	0	0	0	0	6	0	0	0	0	0	0	0	0	0	0	1	66	0	1	0
ADPlatinum2K14	0	0	0	0	0	0	0	51	274	1	0	0	204	0	0	49	0	0	0	0	0	0	0	0	0	0	58	0	0	0	162	0	0	0	0	0	0	0	0	0	0	0	0	0	0	0	0	0	0
ADPlatinum2K15	162	0	0	2	0	9	171	208	60	71	0	0	0	0	0	0	0	0	0	0	0	0	41	0	0	1	24	0	0	0	0	0	0	6	0	0	1	0	0	0	0	0	0	3	0	0	127	0	0
ADPlatinum2K16	0	0	0	0	0	1	71	2	1	0	0	0	88	64	0	0	0	0	3	0	0	0	1	1	0	0	0	0	0	0	2	0	0	0	4	0	0	0	0	0	0	0	0	0	0	32	0	0	0
ADPlatinum2L02	0	0	0	2	0	0	0	1	0	0	0	0	0	0	0	3	0	0	0	0	0	0	0	0	1	0	1	0	0	0	0	0	0	0	0	0	0	0	0	0	0	0	0	1	0	4	0	0	0
ADPlatinum2L03	0	0	0	0	0	0	1	25	1	0	0	0	165	93	0	0	0	0	0	0	0	0	110	0	1	1	0	174	0	0	0	0	0	0	60	0	0	0	0	0	0	0	18	0	0	0	2	0	0
ADPlatinum2L04	0	0	0	366	0	0	0	4	0	142	0	0	241	0	0	0	0	0	1	0	94	0	0	29	56	0	0	0	0	1	151	0	1	0	0	0	146	0	0	0	0	0	0	0	0	0	0	0	0
ADPlatinum2P03	0	0	0	3	0	0	7	1	2	0	0	0	1	1	0	2	0	0	0	0	0	0	0	0	0	0	0	0	0	0	0	0	0	1	0	0	0	0	0	0	0	0	1	0	0	0	0	0	0
ADPlatinum2P04	0	0	0	0	0	0	0	0	0	0	0	0	0	1	0	0	0	0	0	0	0	0	0	0	0	0	0	76	0	0	0	0	0	0	0	0	0	0	0	0	0	0	0	0	0	0	0	0	0
ADPlatinum2P05	0	0	0	0	0	0	0	0	0	0	0	0	0	0	0	0	0	0	0	0	0	171	0	0	0	0	0	0	0	0	0	1	0	0	0	0	0	0	0	0	0	0	0	0	0	0	0	0	0
ADPlatinum2A18	0	0	0	1	0	0	1	3	2	1	0	0	3	0	0	0	0	0	0	0	0	0	8	3	1	0	1	0	0	0	3	2	0	0	0	0	0	0	0	0	0	0	0	0	0	0	4	0	0
ADPlatinum2A19	0	0	0	0	0	0	0	0	0	0	0	0	0	0	0	0	0	0	0	0	0	0	0	0	0	0	0	0	0	0	0	0	0	0	0	0	0	0	0	0	0	0	0	0	0	0	0	0	0
ADPlatinum2A20	0	0	0	1	0	0	1	0	1	0	0	0	0	0	0	0	0	0	0	0	0	0	0	2	0	0	0	0	0	0	0	0	0	0	0	0	0	0	1	0	0	0	0	0	0	0	0	0	1
ADPlatinum3D09	0	0	40	114	51	0	304	63	210	209	0	0	95	3	0	61	0	0	4	0	0	2	118	90	81	26	37	0	0	0	46	0	0	4	17	0	0	0	0	0	65	0	0	1	0	1	83	0	0
ADPlatinum3D10	0	0	0	0	0	0	0	1	0	0	0	0	0	0	0	4	0	0	0	0	0	0	0	0	0	0	0	0	0	0	0	0	0	0	0	0	0	0	0	0	0	0	0	0	0	0	0	0	0
ADPlatinum3D11	0	0	0	0	0	0	48	3	0	0	0	0	0	0	0	0	0	0	0	0	26	0	0	1	0	0	0	0	330	0	0	0	0	4	0	0	0	0	0	0	0	0	0	0	320	121	147	0	0
ADPlatinum1L09	0	0	0	0	0	0	0	72	0	0	89	0	3	0	1	0	0	0	0	0	0	0	0	75	0	0	0	0	0	0	150	0	0	0	0	0	0	0	0	0	0	0	0	0	0	0	0	0	0
ADPlatinum1L10	0	0	0	53	0	110	279	433	103	1	0	1	54	0	1	1	0	0	0	0	0	0	548	0	147	0	0	0	83	0	0	0	0	9	0	0	1	0	0	0	56	0	185	0	1	1	0	0	0
ADPlatinum1L11	0	0	1	80	1	0	10	84	172	226	0	0	263	0	0	0	0	0	1	0	0	0	0	0	24	0	0	132	0	123	0	0	0	4	0	0	0	0	19	0	0	0	0	3	0	0	20	0	0
ADPlatinum1K18	0	0	0	0	0	0	0	0	13	0	0	0	0	0	0	0	0	0	0	0	0	0	0	0	0	0	0	0	0	0	0	0	0	0	0	0	0	0	0	0	0	0	0	0	0	0	0	0	0
ADPlatinum1K19	0	0	0	0	0	0	0	0	94	0	0	1	1	0	0	0	0	0	0	0	0	0	0	0	0	0	0	0	0	0	0	0	0	2	0	0	0	0	0	0	0	0	0	0	5	1	8	0	0
ADPlatinum1K20	0	0	0	120	0	0	0	101	0	0	0	0	36	0	0	0	0	0	2	0	0	0	0	66	72	0	0	104	0	0	0	1	0	0	0	1	0	0	0	0	0	0	0	0	0	0	0	0	0
ADPlatinum2M04	0	0	0	0	0	1	332	151	1	0	0	0	59	1	0	0	0	2	0	0	154	0	48	0	63	0	55	0	0	0	0	0	0	10	35	0	0	0	0	0	0	0	0	0	0	0	0	0	0
ADPlatinum2M05	0	0	30	113	0	0	412	152	0	238	4	0	2	13	0	28	0	0	1	0	0	0	0	113	39	139	0	0	0	0	2	0	0	1	0	0	0	0	0	0	0	0	0	0	0	0	0	0	0
ADPlatinum2M06	0	0	0	0	0	0	1	1	0	0	0	0	112	31	0	0	0	0	0	0	0	0	1	61	0	1	0	0	0	0	0	0	0	0	0	0	0	0	0	0	220	0	0	0	0	0	0	0	0
ADPlatinum3O14	0	0	6	159	0	0	64	34	70	232	0	0	0	0	0	1	1	0	1	0	0	0	0	110	140	0	1	0	0	0	10	0	1	1	0	0	0	0	0	0	0	0	0	0	0	0	0	0	0
ADPlatinum3B15	0	0	0	1	0	1	148	70	1	220	0	0	0	97	0	16	74	0	1	0	0	0	147	0	87	236	0	1	3	1	0	0	0	9	0	0	1	8	0	0	0	0	0	2	0	0	0	1	0
ADPlatinum3B16	0	0	0	0	0	0	121	137	83	433	0	0	0	0	1	0	0	0	0	0	0	0	0	70	6	36	0	49	0	0	4	0	0	19	0	0	0	0	0	0	0	0	0	0	0	0	0	0	0
ADPlatinum3B17	0	0	1	113	0	1	160	3	454	697	30	0	0	0	0	2	0	0	0	0	17	0	1	23	0	0	40	0	0	1	32	0	0	8	1	0	0	0	98	0	0	0	0	0	0	47	0	0	0
ADPlatinum1K15	0	0	0	300	0	8	250	770	434	654	0	0	309	37	0	56	47	0	0	0	0	0	155	72	107	192	0	0	0	0	453	0	0	17	27	0	0	0	1	0	0	0	0	3	0	0	0	0	0
ADPlatinum1K16	0	0	0	211	0	0	530	15	224	0	0	55	308	19	0	57	1	0	0	0	125	0	376	290	0	116	0	0	0	1	254	0	0	2	0	0	0	0	0	4	95	0	235	0	0	347	0	1	0
ADPlatinum1K17	0	0	0	84	0	0	51	200	26	561	0	0	0	1	0	1	0	0	0	0	0	0	0	261	0	293	29	110	0	12	636	0	0	32	9	1	0	0	0	0	325	0	0	195	74	259	116	0	0
ADPlatinum1F21	0	0	0	23	0	0	54	4	7	131	0	0	51	0	0	49	1	0	1	0	0	0	1	97	5	195	2	0	0	0	178	0	0	2	18	0	0	30	0	0	0	0	0	5	0	11	114	0	0
ADPlatinum1F22	41	0	42	378	0	0	392	106	401	0	0	0	79	307	0	0	38	0	0	0	0	0	0	128	0	0	0	0	1	0	472	0	0	16	6	0	0	0	0	0	12	0	151	5	0	41	0	0	0
ADPlatinum1F23	0	0	0	296	0	183	296	1	11	0	0	0	1	1	0	0	0	0	0	0	0	0	0	0	53	0	1	0	0	0	0	0	0	0	0	0	0	0	0	0	0	0	0	0	0	0	0	0	0
ADPlatinum3I14	0	0	0	203	0	0	152	408	206	218	0	0	0	3	0	1	0	0	0	0	47	1	10	104	2	1	0	1	0	0	58	0	0	8	0	0	0	0	0	0	2	0	0	1	5	0	61	0	2
ADPlatinum3I15	0	0	0	143	0	27	94	2	447	41	0	0	0	1	0	1	0	3	0	0	34	0	229	254	103	0	0	1	0	0	1	0	0	3	15	0	6	0	0	0	1	0	0	0	0	0	0	0	0
ADPlatinum3I16	0	0	0	0	0	0	0	0	0	0	0	0	1	0	0	0	0	0	0	0	0	0	0	0	0	0	0	0	0	0	0	0	0	0	0	0	0	0	0	0	0	0	0	0	0	0	0	0	0
ADPlatinum2P12	0	0	77	408	5	0	311	0	205	0	0	0	0	1	0	0	0	0	0	0	0	0	2	10	256	94	0	0	117	0	0	0	0	19	0	0	0	1	0	0	0	0	0	0	55	0	0	1	0
ADPlatinum2P13	0	0	0	15	0	216	134	0	20	98	0	0	0	33	0	118	0	0	0	0	0	0	1	2	1	1	4	1	0	0	0	0	0	23	17	0	0	0	0	0	0	0	95	0	0	0	37	0	0
ADPlatinum2P14	0	0	0	0	0	0	145	0	0	0	1	0	0	0	0	0	0	0	0	0	0	0	0	0	0	0	0	0	0	0	1	0	0	0	0	0	0	0	0	0	0	0	0	0	0	0	0	0	0
ADPlatinum1E03	0	0	0	0	0	0	0	0	0	0	0	0	0	0	0	0	0	0	0	0	0	1	0	33	0	0	0	0	42	0	0	0	0	0	0	0	0	0	0	0	0	0	0	0	0	100	0	0	0
ADPlatinum1E04	0	0	0	65	0	39	2	1	176	57	0	0	0	0	0	0	0	0	0	0	0	0	0	0	155	0	0	0	0	0	150	0	0	3	14	0	0	0	0	2	31	0	0	1	0	0	172	0	0
ADPlatinum1E05	0	0	0	0	0	0	0	0	0	0	0	0	0	0	0	0	0	0	0	0	0	0	0	0	0	0	0	0	0	0	0	0	0	0	0	0	0	0	0	0	0	0	0	0	0	0	0	0	0
ADPlatinum3K09	0	0	7	665	0	0	158	189	245	233	0	27	193	5	0	17	42	0	3	0	13	0	49	222	196	247	1	15	0	13	198	0	0	9	28	0	0	0	0	0	66	0	0	4	1	134	0	1	0
ADPlatinum3K10	0	0	0	0	0	0	0	0	0	1	0	0	0	0	0	0	0	0	0	0	0	0	1	0	0	0	0	1	0	0	0	0	0	0	0	0	0	0	0	0	0	0	0	0	0	0	0	0	0
ADPlatinum3K11	0	0	83	0	0	87	118	152	140	241	0	0	132	3	0	29	0	7	10	1	0	0	0	1	0	0	1	0	0	1	0	1	0	19	42	0	0	0	0	0	15	1	0	0	0	62	0	0	0
ADPlatinum3D01	0	0	0	0	0	0	82	0	15	0	0	0	0	0	0	0	0	0	0	0	0	0	0	0	0	0	0	0	0	0	155	0	0	1	0	0	0	0	0	0	0	0	0	0	0	15	0	0	0
ADPlatinum3D02	0	0	0	2	0	0	80	139	158	251	0	0	0	40	0	102	149	0	0	0	0	0	0	1	322	47	120	1	1	0	2	1	0	5	23	0	0	0	0	0	0	0	0	7	0	34	0	0	1
ADPlatinum3D03	0	0	0	637	0	0	54	4	89	129	0	0	0	84	0	237	0	0	0	0	0	0	36	0	205	47	0	0	1	0	154	0	0	11	2	0	0	0	0	0	258	0	66	3	0	1	0	0	0
ADPlatinum2M10	0	0	0	0	0	1	879	79	600	456	0	0	85	236	0	5	0	0	2	0	0	0	0	551	468	29	6	247	0	1	145	0	0	42	46	0	0	0	0	0	76	28	25	0	1	309	0	1	0
ADPlatinum2M11	0	0	1	2	0	0	31	60	130	14	0	0	0	34	0	7	0	0	1	0	0	0	14	13	0	0	0	12	10	0	15	0	0	4	0	0	0	0	0	0	16	0	81	0	1	0	0	0	0
ADPlatinum2M12	0	0	2	227	0	0	358	176	279	218	0	0	278	38	0	0	2	10	1	0	0	0	406	0	0	408	0	9	74	171	176	1	0	48	0	0	0	0	80	0	118	0	0	2	0	0	227	0	134
ADPlatinum4A14	0	0	0	0	0	0	0	97	0	82	0	0	163	0	0	0	0	0	0	0	0	0	192	1	284	0	0	0	0	0	0	0	0	0	10	0	0	0	0	0	0	0	0	0	0	0	0	0	0
ADPlatinum4A15	0	0	0	86	0	0	0	10	0	0	0	0	0	0	0	44	0	0	0	0	0	0	0	0	0	0	0	0	0	0	0	0	0	7	0	0	0	0	0	0	0	0	0	0	0	0	1	0	0
ADPlatinum4A16	0	0	0	0	0	0	0	0	14	40	0	0	0	1	0	0	0	0	0	0	0	0	0	0	0	0	0	0	0	0	0	0	0	0	0	0	0	1	0	0	0	0	0	0	0	0	0	0	0
ADPlatinum3C03	0	0	0	164	0	0	238	211	598	115	117	0	153	2	2	70	1	3	0	0	0	0	95	57	195	229	5	338	0	0	0	0	0	10	42	0	0	0	0	42	1	0	0	6	93	69	0	1	0
ADPlatinum3C04	0	0	1	55	0	322	107	305	141	732	0	1	1	11	0	1	0	0	1	0	0	0	351	297	258	0	18	12	0	0	89	170	0	22	36	0	0	0	0	0	0	0	237	6	0	6	0	0	0
ADPlatinum3C05	0	0	0	1	0	0	0	0	0	0	0	0	0	0	0	0	0	0	0	0	0	0	0	0	1	0	0	0	0	0	0	0	0	0	0	0	0	0	0	0	0	0	0	0	0	0	0	0	0
ADPlatinum3D21	0	0	0	1	0	0	0	0	1	0	0	0	0	0	0	0	0	0	0	0	0	0	0	0	0	0	0	0	0	0	0	0	0	0	0	0	0	0	0	0	0	0	0	0	0	0	0	0	0
ADPlatinum3D22	0	0	0	0	0	0	0	0	0	0	0	0	0	0	0	0	0	0	0	0	0	0	0	0	0	0	0	0	0	0	0	0	0	0	0	0	0	0	0	0	0	0	0	0	0	0	0	0	0
ADPlatinum3D23	0	0	0	10	0	0	3	4	0	6	0	0	2	0	0	0	0	0	0	0	0	0	0	5	0	3	0	0	0	0	0	0	0	0	0	0	0	0	0	0	0	0	4	0	0	5	0	0	0
ADPlatinum1P15	0	0	122	80	0	0	180	357	274	777	125	0	36	60	0	265	0	4	2	0	0	0	218	176	103	71	61	0	67	35	0	0	0	23	32	0	0	0	0	0	78	1	0	12	60	285	0	1	0
ADPlatinum1P16	0	0	1	127	0	1	120	480	395	309	0	0	68	67	1	83	0	0	3	0	0	0	0	9	162	180	261	0	0	0	17	0	0	10	25	0	0	0	16	0	119	0	0	3	0	82	0	0	0
ADPlatinum1P17	0	0	0	4	0	202	115	53	22	104	0	0	9	134	1	88	1	0	0	0	2	0	0	0	2	4	22	0	0	0	0	0	0	9	0	0	0	0	0	1	112	0	0	4	0	7	187	0	0
ADPlatinum1B24	0	0	0	182	0	0	228	429	496	300	0	0	1	19	2	0	0	0	1	0	0	0	0	90	108	447	27	98	0	65	72	0	0	12	1	0	0	0	0	0	74	0	0	2	0	42	0	0	46
ADPlatinum1C01	0	0	350	164	0	0	337	51	147	509	128	0	0	0	0	0	2	0	5	0	0	0	156	1	75	0	0	0	194	0	105	0	0	12	5	0	0	0	0	0	0	0	124	0	0	0	128	0	0
ADPlatinum1C02	0	0	0	1	0	0	2	0	0	0	0	0	0	0	0	0	0	0	0	0	0	0	1	0	0	0	0	0	0	1	0	0	0	0	0	0	0	0	0	0	0	0	0	0	0	59	0	0	0
ADPlatinum2M24	0	0	1	0	0	28	234	3	270	266	0	71	47	84	0	0	0	0	0	0	10	0	0	126	416	0	0	1	134	0	127	0	0	2	0	0	0	0	0	0	0	0	0	0	0	0	0	0	0
ADPlatinum2N01	0	0	0	0	0	0	2	134	134	133	0	0	0	1	0	0	0	5	0	0	1	0	105	2	1	0	0	0	0	0	191	0	0	3	0	0	0	0	0	0	0	0	0	0	0	2	0	0	0
ADPlatinum2N02	0	0	0	0	0	0	1	0	0	0	0	0	0	0	0	0	0	0	0	0	0	0	0	0	0	0	0	0	0	0	0	0	0	0	0	0	0	0	0	0	0	0	0	0	0	0	0	0	0
ADPlatinum2B09	0	0	0	180	0	0	575	91	150	105	2	0	13	81	0	23	0	0	2	1	1	0	360	457	103	122	1	0	1	66	0	0	0	19	19	0	0	0	0	0	62	0	194	0	101	1	0	0	0
ADPlatinum2B10	0	0	39	94	0	0	371	60	187	480	1	130	89	3	0	62	0	0	1	1	112	0	182	94	207	0	123	113	0	0	35	1	0	13	7	0	1	1	0	0	158	0	0	1	2	0	1	0	0
ADPlatinum2B11	0	1	4	841	0	97	1318	431	500	246	64	0	988	90	1	518	0	1	7	0	125	0	247	438	818	275	315	72	47	60	488	0	0	87	109	0	1	0	1	0	211	2	1	1	58	76	178	1	0
ADPlatinum3E05	0	0	46	204	0	0	118	124	5	189	0	0	197	41	0	135	0	0	0	0	0	0	96	66	67	0	290	229	0	0	0	210	0	14	16	0	0	0	0	0	0	0	0	0	0	37	0	0	0
ADPlatinum3E06	0	0	0	35	0	92	263	0	71	0	0	0	94	0	0	105	0	0	0	0	0	0	54	0	1	60	0	0	0	0	142	0	0	5	0	0	0	0	0	0	81	0	1	1	0	0	0	0	0
ADPlatinum3E07	0	0	0	0	0	0	0	30	24	21	0	0	0	0	1	179	1	0	0	0	0	0	0	0	0	168	66	0	0	0	0	0	0	1	0	0	0	0	0	0	166	0	0	3	0	0	0	0	0
ADPlatinum3C22	0	0	0	0	0	0	1	1	146	0	0	0	1	0	1	0	0	0	0	0	0	0	0	0	0	0	0	0	0	0	0	0	0	0	2	0	0	0	32	0	0	0	0	0	0	0	0	0	0
ADPlatinum3C23	0	0	0	1	0	0	91	0	83	52	5	145	108	72	0	23	0	0	0	0	0	0	0	4	0	0	0	0	135	0	148	0	0	7	0	0	0	0	0	0	60	0	0	0	0	0	0	0	0
ADPlatinum3C24	0	0	1	0	0	0	81	0	0	0	0	0	81	9	0	0	0	0	0	0	0	0	0	0	0	0	0	8	0	0	61	0	0	0	37	2	0	0	0	0	14	0	0	1	0	0	0	0	0
ADPlatinum1E24	0	0	0	201	0	0	12	0	104	46	207	0	5	0	0	0	0	1	1	0	0	0	26	87	108	0	13	0	1	1	17	0	0	4	0	0	0	0	0	0	55	0	85	0	0	103	0	0	0
ADPlatinum1F01	0	0	71	415	0	0	24	0	91	251	0	0	0	2	0	0	0	0	5	0	6	0	1	141	32	100	0	329	38	0	10	0	0	16	0	0	0	0	0	0	60	0	0	1	30	86	0	0	0
ADPlatinum1F02	0	0	34	0	0	0	30	1	61	0	0	0	38	92	0	1	0	0	1	0	0	0	116	0	0	0	0	8	0	0	0	0	0	0	0	0	0	0	0	0	0	0	0	0	0	13	0	0	0
ADPlatinum3L01	0	0	1	112	0	0	629	3	402	105	0	0	1	229	0	73	1	4	1	0	0	0	229	244	268	184	10	244	0	0	218	1	0	17	3	0	0	0	1	129	125	0	14	2	2	259	0	0	0
ADPlatinum3L02	0	0	18	326	0	0	47	439	345	37	0	0	201	1	61	36	0	7	0	0	0	0	0	156	0	159	12	82	1	0	276	0	0	22	2	0	1	0	0	0	59	0	1	0	0	135	16	0	0
ADPlatinum3L03	0	0	0	0	0	0	1	0	0	0	0	0	0	0	0	0	0	0	0	0	0	0	0	0	0	0	0	0	0	0	0	0	0	0	0	0	0	0	0	0	0	0	0	0	0	0	0	0	0
ADPlatinum1P12	0	0	0	136	102	1	226	34	644	275	0	0	154	221	0	202	25	0	0	0	182	0	28	76	181	0	0	100	0	1	275	0	0	12	25	0	0	0	0	0	359	59	0	0	0	0	1	0	0
ADPlatinum1P13	0	0	0	609	0	0	414	1	226	676	0	0	73	0	1	0	0	1	0	0	1	0	1	180	194	1	0	25	0	0	0	0	0	17	0	0	0	0	0	0	0	0	0	0	0	163	99	0	0
ADPlatinum1P14	0	0	0	17	0	57	153	147	874	292	0	0	0	104	0	0	207	0	0	0	0	0	0	86	120	117	1	197	0	1	168	0	0	20	4	0	0	0	0	1	56	0	0	7	0	148	0	0	0
ADPlatinum1A01	0	0	0	0	0	0	0	0	1	0	0	0	0	0	0	0	0	0	0	0	0	0	0	0	0	0	0	0	1	0	0	0	0	0	0	0	0	0	0	0	0	0	0	0	0	0	0	0	0
ADPlatinum1A02	0	0	0	1	0	0	3	0	3	0	0	0	0	0	0	1	0	0	0	0	0	0	0	2	0	0	0	1	0	0	0	0	0	0	0	0	0	0	0	0	0	0	0	0	0	0	0	0	0
ADPlatinum1A03	0	0	0	0	0	0	0	0	0	0	0	0	0	0	0	0	0	0	0	0	0	0	0	0	0	0	0	0	0	0	0	0	0	0	0	0	0	0	0	0	0	0	0	0	0	0	0	0	0
ADPlatinum2B21	0	0	0	236	0	0	1	106	417	112	128	0	0	30	0	37	0	0	1	0	0	0	66	0	220	0	0	0	0	0	59	0	1	12	0	0	0	0	0	0	0	0	2	0	141	521	0	3	0
ADPlatinum2B22	0	0	0	214	0	0	404	0	146	107	0	0	38	78	0	10	1	0	12	0	142	43	220	133	0	175	98	0	3	0	45	0	0	4	1	0	0	0	0	0	94	0	40	0	1	199	0	0	0
ADPlatinum2B23	0	0	0	0	0	0	398	0	159	0	0	0	21	0	0	0	0	0	0	0	0	0	74	0	0	0	0	0	0	0	0	0	0	7	0	0	0	0	0	0	6	8	0	1	0	0	0	0	0
ADPlatinum2G17	0	0	131	95	0	0	0	1	157	1	0	0	0	164	0	193	0	0	0	0	0	0	0	1	0	0	0	0	0	0	0	0	0	13	0	0	0	0	0	0	0	0	2	2	190	0	0	0	0
ADPlatinum2G18	0	0	0	24	0	60	81	8	323	96	0	3	21	332	0	31	0	0	0	0	0	0	215	126	0	1	1	6	0	37	0	0	0	4	0	0	0	0	68	96	0	0	0	1	0	255	0	0	0
ADPlatinum2G19	0	0	0	0	0	0	402	0	245	82	1	0	1	0	0	0	0	0	0	0	0	0	0	209	0	0	0	0	0	0	0	0	0	8	0	0	0	1	0	0	1	0	0	0	0	5	0	0	0
ADPlatinum3L16	0	0	0	0	0	0	134	0	289	66	113	0	0	18	1	0	0	0	3	0	0	0	162	98	156	0	4	0	25	0	0	1	0	4	81	0	0	0	132	0	1	0	84	1	156	90	0	0	0
ADPlatinum3L17	0	0	0	0	0	0	0	41	354	58	0	0	0	0	1	133	0	0	0	0	0	0	0	0	15	0	0	0	2	0	0	0	0	7	0	0	0	0	0	0	45	0	0	0	0	1	0	0	0
ADPlatinum3L18	0	0	0	432	0	0	255	0	89	15	0	0	124	0	0	0	0	0	1	0	119	0	0	121	176	0	0	14	0	0	0	0	0	10	11	0	0	0	0	0	71	0	0	0	0	22	0	0	0
ADPlatinum2C12	0	0	0	2	0	0	0	0	0	0	0	0	0	0	0	0	0	0	0	0	0	0	0	0	0	0	0	0	0	0	0	0	0	0	0	0	0	0	0	0	0	0	0	0	0	0	0	0	0
ADPlatinum2C13	0	0	0	207	0	0	203	11	317	0	0	0	0	5	0	255	0	0	2	0	165	0	0	124	0	0	0	124	0	0	101	0	1	22	0	0	0	0	0	1	120	1	0	1	0	28	165	0	0
ADPlatinum2C14	0	0	204	108	0	0	25	37	122	155	0	0	0	0	0	2	0	0	2	0	0	0	0	112	110	310	0	0	0	0	114	0	0	6	0	0	0	0	0	0	1	0	22	5	0	0	37	2	1
ADPlatinum2J21	0	0	0	258	0	0	190	269	352	27	0	0	47	133	0	1	0	5	0	1	25	0	0	0	0	138	19	65	175	2	108	1	0	5	6	0	0	0	167	0	364	0	0	3	0	266	9	1	0
ADPlatinum2J22	81	0	0	63	0	0	57	110	15	145	0	0	0	163	0	87	0	0	0	0	1	0	108	16	0	0	0	0	0	0	154	0	0	3	0	0	0	0	0	0	0	0	0	0	0	398	0	0	0
ADPlatinum2J23	0	0	78	131	0	132	136	178	21	1	108	0	0	161	6	13	0	0	2	0	1	0	0	60	0	51	0	26	1	0	0	16	0	7	82	0	0	0	0	0	297	1	0	2	0	386	0	0	0
ADPlatinum3M24	0	0	0	33	0	1	163	86	141	0	30	134	0	180	114	83	0	0	1	0	0	0	0	120	0	301	1	19	24	0	154	0	0	2	32	0	0	0	1	0	0	0	0	0	0	159	0	0	0
ADPlatinum3N01	69	0	0	144	0	152	917	144	188	292	11	0	83	27	2	64	71	1	0	1	0	0	141	35	229	49	53	10	0	0	162	0	0	38	54	0	0	16	0	0	159	0	113	10	0	277	0	0	0
ADPlatinum3G20	0	0	0	171	0	5	105	1	51	0	0	0	0	27	0	0	0	0	0	0	1	0	27	0	0	0	0	0	0	0	0	0	0	0	0	0	0	0	0	0	0	0	0	0	0	0	0	0	0
ADPlatinum3G21	0	0	2	0	0	0	0	9	1	141	0	0	0	0	0	92	0	0	0	0	0	1	0	0	32	214	0	0	0	0	0	0	0	3	0	0	0	0	0	0	0	0	0	0	83	0	0	0	0
ADPlatinum3G22	43	0	0	0	0	1	0	0	0	81	0	0	0	0	0	0	0	0	1	0	0	0	0	0	0	0	0	15	0	0	0	0	0	5	0	0	0	0	0	0	0	0	0	2	1	0	0	0	0
ADPlatinum2J24	0	0	0	8	0	0	19	3	312	0	0	0	0	0	0	0	0	0	1	0	0	0	9	0	3	0	0	0	0	0	202	0	0	0	0	0	0	0	0	0	1	0	0	0	0	0	0	0	0
ADPlatinum2K01	0	0	0	226	0	0	286	2	209	0	0	0	0	191	0	1	1	0	0	0	0	0	0	54	59	35	0	143	0	0	0	1	0	3	0	0	0	0	0	0	0	0	0	11	0	0	0	0	0
ADPlatinum2K02	0	0	0	240	0	0	149	1	149	265	0	0	21	0	0	0	0	0	0	0	0	0	0	0	0	0	0	0	1	201	0	0	0	0	0	0	0	0	73	0	0	0	0	0	0	0	0	0	0
ADPlatinum2H05	0	0	0	0	0	0	0	0	0	0	0	0	0	0	0	0	0	0	0	0	0	0	0	0	0	0	0	0	0	0	0	0	0	0	0	0	0	0	0	0	0	0	0	0	0	0	0	0	0
ADPlatinum2H06	0	0	0	0	0	0	0	0	0	0	0	0	0	0	0	0	0	0	0	0	0	0	0	0	0	0	0	0	0	0	0	0	0	0	0	0	0	0	0	0	0	0	0	0	0	0	0	0	0
ADPlatinum2H07	0	0	0	0	0	0	0	0	0	0	0	0	0	0	0	0	0	0	0	0	0	0	0	0	1	0	0	0	0	0	0	0	0	0	0	0	0	0	0	0	0	0	0	0	0	1	0	0	0
ADPlatinum2O12	0	0	0	97	0	0	0	50	73	0	0	0	5	0	0	12	1	0	0	0	0	0	0	0	0	0	0	0	0	0	0	0	0	0	0	0	0	0	0	0	114	0	29	0	0	0	0	0	0
ADPlatinum2O13	0	0	0	0	0	0	0	0	0	93	0	0	0	1	0	0	0	0	0	0	0	0	0	38	0	0	0	0	0	0	11	0	0	0	0	0	0	0	0	0	0	0	0	0	0	60	0	0	0
ADPlatinum2O14	0	0	0	0	0	0	2	0	1	1	0	0	0	0	0	0	0	0	0	0	0	0	2	0	0	0	0	0	0	0	0	0	0	1	3	0	0	0	0	0	0	0	0	0	0	1	0	0	0
ADPlatinum1C15	139	0	0	228	1	0	15	0	319	46	0	0	0	65	1	138	2	0	0	0	0	0	129	1	146	0	2	134	0	0	270	0	0	10	0	0	0	0	0	0	63	0	0	2	0	136	0	0	0
ADPlatinum1C16	0	0	0	0	0	40	0	130	106	160	0	0	161	130	0	0	0	1	0	0	0	0	175	118	0	1	0	0	0	0	1	0	0	3	0	0	0	0	0	0	0	0	0	0	0	1	0	0	0
ADPlatinum1C17	0	0	0	37	0	0	4	0	5	50	0	0	0	0	0	0	0	0	1	0	0	0	0	0	20	0	0	0	0	0	0	0	0	0	0	0	0	0	0	0	0	0	0	0	0	177	0	0	0
ADPlatinum3A08	0	0	0	1	0	0	158	78	45	0	0	0	1	2	0	0	1	0	0	0	0	0	34	61	103	1	0	0	0	0	10	0	0	4	0	0	0	0	0	0	261	0	0	2	0	1	1	0	0
ADPlatinum3A09	0	0	0	3	0	101	276	0	1	94	0	47	0	38	0	0	0	0	0	0	0	0	0	0	149	1	1	291	0	96	0	1	0	5	0	0	0	0	0	0	0	0	0	0	1	8	0	2	0
ADPlatinum3A10	0	1	0	97	0	0	53	0	61	80	0	0	129	180	0	0	0	0	0	0	0	0	0	0	0	0	0	83	99	0	0	0	0	12	43	0	0	0	0	0	1	0	0	1	0	6	0	1	0
ADPlatinum1I12	0	0	0	0	0	0	0	0	0	0	0	0	0	0	0	0	0	0	0	0	0	0	0	0	0	0	0	0	0	0	0	0	0	0	0	0	0	0	0	0	0	0	0	0	0	0	0	0	0
ADPlatinum1I13	0	0	0	0	0	1	0	2	2	2	0	0	0	2	0	0	0	0	0	0	0	0	0	0	0	0	0	1	0	0	0	0	0	0	0	0	0	0	0	0	0	0	0	0	0	0	0	0	0
ADPlatinum1I14	0	0	0	1	0	0	0	1	0	2	0	0	2	0	0	0	0	0	0	0	1	0	0	2	0	0	0	0	0	0	0	0	0	0	0	0	0	0	0	0	0	0	0	0	0	1	0	0	0
ADPlatinum3F24	0	0	0	0	0	2	0	0	0	0	0	0	0	0	0	0	0	0	0	0	0	0	0	0	0	0	0	0	0	0	0	0	0	0	0	1	0	0	0	0	0	0	0	0	0	0	0	0	0
ADPlatinum4A17	0	0	0	0	0	1	0	0	1	0	0	0	0	0	0	0	0	0	0	0	0	0	0	0	0	0	0	0	0	0	0	0	0	0	0	0	0	0	0	0	0	0	0	0	0	0	0	0	0
ADPlatinum3G01	0	0	0	1	0	0	0	0	0	0	0	0	0	0	0	0	0	0	0	0	0	0	0	0	0	0	0	0	0	0	0	0	0	1	0	0	0	0	0	0	0	0	0	0	0	0	0	0	0
ADPlatinum1F15	0	0	0	0	0	0	0	0	0	0	0	0	0	0	0	0	0	0	0	0	0	0	0	1	0	0	0	0	0	0	0	0	0	0	0	0	0	0	0	0	0	0	0	0	0	0	0	0	0
ADPlatinum1F16	0	0	0	114	0	145	334	233	593	123	86	2	33	34	14	50	0	7	1	0	0	0	1	255	158	44	75	180	39	0	0	0	0	184	0	0	0	0	0	0	5	0	0	5	0	178	0	1	0
ADPlatinum1F17	0	0	0	394	0	0	184	125	386	587	0	0	97	14	0	114	0	0	1	0	0	0	0	13	0	272	1	0	0	40	0	0	0	13	1	0	0	0	1	0	157	0	190	6	0	1	1	0	0
ADPlatinum1G21	0	0	0	0	0	0	0	0	0	0	0	0	0	0	0	0	0	0	0	0	0	0	0	0	0	0	0	0	0	0	0	0	0	0	0	0	0	0	0	0	0	0	0	0	0	0	0	0	0
ADPlatinum1G22	0	0	0	0	0	0	0	0	0	0	0	0	0	1	0	0	0	0	0	0	0	0	0	0	0	0	0	0	0	0	0	0	0	0	1	0	0	0	0	0	1	0	0	0	0	0	0	0	0
ADPlatinum1G23	0	0	5	31	0	0	40	59	69	48	1	1	0	18	0	2	1	0	0	0	0	2	34	22	23	13	0	15	0	0	0	0	0	0	4	0	0	0	0	0	7	0	0	3	22	1	1	0	13
ADPlatinum3G15	0	0	0	8	0	90	1	208	2	3	0	1	2	291	1	1	0	0	1	0	0	0	0	0	65	186	1	0	0	1	0	123	0	2	0	0	0	0	0	0	97	0	32	3	1	60	0	0	0
ADPlatinum3G16	0	0	0	0	0	0	1	0	0	0	0	0	0	187	1	0	180	0	0	0	173	0	0	154	0	0	0	0	0	0	30	0	0	4	0	0	0	0	0	0	0	0	0	0	0	0	0	0	0
ADPlatinum3G17	0	0	0	181	0	0	60	0	68	1	0	0	0	0	0	0	0	0	1	0	0	0	0	1	0	0	0	0	0	0	0	0	0	199	0	0	0	0	0	0	0	0	0	0	0	172	0	0	0
ADPlatinum2G20	0	0	0	23	0	0	343	1	0	16	1	0	0	216	0	16	0	0	0	0	0	0	0	118	265	55	6	0	64	0	0	1	0	14	0	0	0	0	0	0	0	0	0	0	0	0	0	0	0
ADPlatinum2G21	0	0	0	86	0	0	95	0	0	79	0	0	0	1	0	0	3	0	0	0	0	0	1	0	158	0	0	0	0	0	0	0	0	0	0	0	0	0	0	0	0	0	0	0	0	0	0	0	0
ADPlatinum2G22	0	0	0	13	0	6	313	67	130	138	0	0	37	55	0	104	0	0	0	1	0	1	75	0	0	107	79	0	0	92	0	0	0	0	0	0	0	0	0	0	47	0	0	36	1	2	50	0	0
ADPlatinum3K15	0	0	0	6	0	30	10	2	0	14	203	0	4	0	0	183	0	0	2	0	146	0	227	0	82	172	110	0	4	1	112	0	0	4	29	0	0	0	0	0	0	0	0	0	0	131	0	0	0
ADPlatinum2A12	0	0	0	42	0	0	139	0	129	262	0	22	0	0	0	204	0	0	2	0	1	0	6	120	0	0	0	0	0	40	21	0	0	19	0	0	0	0	0	0	0	0	0	5	0	43	0	1	0
ADPlatinum2A13	0	0	0	50	0	0	21	6	43	594	0	38	0	214	186	0	0	0	0	0	0	0	1	0	3	0	0	25	0	0	231	0	0	2	4	0	1	0	0	0	82	0	0	0	0	0	0	1	0
ADPlatinum2A14	0	0	0	0	0	108	149	67	188	98	0	2	327	151	0	67	0	0	0	0	158	35	97	251	163	70	0	95	102	0	0	1	0	1	0	0	0	0	0	0	13	255	0	0	0	1	30	1	0
ADPlatinum2N06	0	0	0	0	0	0	0	0	0	0	0	0	0	1	0	0	0	0	0	0	0	0	0	0	0	0	0	0	0	0	0	0	0	0	0	0	0	0	0	0	0	0	0	0	0	0	0	0	0
ADPlatinum2N07	0	0	0	0	0	0	1	1	0	0	0	0	1	0	0	0	0	0	0	0	0	0	0	1	0	0	0	0	1	0	0	0	0	0	0	0	0	0	0	0	0	0	0	0	0	1	0	0	0
ADPlatinum2N08	0	0	0	0	0	0	0	0	0	0	0	0	0	0	0	0	0	0	0	0	0	0	0	0	0	0	0	0	0	0	0	0	0	0	0	0	0	0	0	0	1	0	0	0	0	0	0	0	0
ADPlatinum1N06	0	0	0	128	0	0	163	202	6	65	0	0	0	62	0	0	1	0	1	0	265	0	0	0	12	117	0	1	0	0	0	0	0	4	1	1	0	0	0	0	0	0	1	1	109	1	0	0	0
ADPlatinum1N07	0	0	0	213	0	0	74	1	0	0	0	184	23	0	0	1	0	0	0	0	0	0	25	221	29	64	1	0	0	0	0	0	0	6	0	0	0	0	0	0	0	0	0	0	0	65	0	0	0
ADPlatinum1N08	0	0	249	125	0	0	188	119	4	139	0	0	0	0	0	68	0	11	0	0	16	0	65	46	0	0	1	0	0	0	50	0	0	63	0	0	0	0	192	0	160	0	0	0	1	92	0	0	0
ADPlatinum2H14	0	0	0	59	0	20	1	31	0	54	0	0	0	0	0	15	0	0	0	0	0	0	0	72	0	0	1	0	0	0	0	0	0	1	0	0	0	0	0	0	0	0	0	0	0	0	0	0	0
ADPlatinum2H15	0	0	0	0	0	0	174	11	246	0	0	0	1	1	0	1	0	0	0	0	0	0	0	0	293	0	1	174	0	0	0	0	0	2	0	0	0	0	0	0	0	0	0	6	152	0	0	0	0
ADPlatinum2H16	0	0	0	0	0	0	0	0	1	0	0	0	0	0	0	0	0	0	0	0	0	0	0	0	0	0	0	0	0	0	0	0	0	3	1	0	0	1	0	0	65	0	0	0	0	48	0	0	0
ADPlatinum2N18	0	0	0	0	0	0	0	0	0	35	0	0	0	0	0	0	0	0	0	0	0	0	0	0	186	0	0	0	0	0	0	0	0	0	0	0	0	0	0	0	0	0	0	0	0	0	0	0	0
ADPlatinum2N19	0	0	4	30	0	14	8	116	75	188	0	0	122	44	0	0	0	0	0	0	0	0	0	96	7	0	385	0	0	0	0	0	0	12	0	0	0	0	0	0	187	0	0	2	0	0	0	0	0
ADPlatinum2N20	0	0	0	258	0	0	418	70	494	638	0	1	0	130	0	110	0	0	0	0	0	0	0	363	0	96	0	0	0	63	357	0	0	6	0	0	0	0	0	0	0	0	0	2	1	1	0	0	0
ADPlatinum1H09	0	0	386	373	0	0	142	505	259	328	0	0	29	31	1	0	0	3	0	0	0	0	268	185	0	0	0	0	1	0	55	0	0	19	1	0	0	0	0	0	0	0	69	3	1	263	0	2	0
ADPlatinum1H10	0	0	0	0	0	0	156	1	121	160	0	0	125	0	0	18	0	7	0	0	55	0	0	0	333	134	0	62	0	0	90	0	0	20	60	0	0	0	0	1	0	0	48	2	2	26	0	0	0
ADPlatinum1H11	0	0	0	18	0	0	75	303	481	40	0	0	57	0	0	1	1	0	1	0	0	0	1	161	1	0	0	1	1	0	42	0	0	5	17	0	0	0	0	0	106	0	167	3	0	19	0	0	0
ADPlatinum3P05	0	0	0	458	0	0	197	40	449	36	36	0	0	37	1	8	9	0	2	0	0	0	180	196	516	0	44	217	0	0	0	0	1	7	58	0	0	0	1	0	11	0	0	2	0	365	352	1	0
ADPlatinum3P06	0	1	29	65	0	0	35	226	277	60	0	0	162	187	0	156	0	0	1	0	0	0	91	87	84	123	0	1	105	108	118	0	0	15	6	0	0	0	0	0	22	0	104	2	0	82	25	0	0
ADPlatinum3P07	0	0	559	401	76	0	200	264	127	135	1	89	85	81	0	145	0	0	2	0	1	0	168	0	310	183	18	0	5	9	356	0	0	12	1	0	0	0	67	1	97	0	0	4	0	212	0	0	3
ADPlatinum3H15	0	0	1	4	0	0	0	1	1	2	0	0	0	0	0	5	0	0	1	0	0	0	0	1	0	0	0	0	1	0	0	0	0	0	0	0	0	0	0	0	0	0	0	1	0	0	0	0	0
ADPlatinum3H16	0	0	0	0	0	0	1	0	0	0	0	0	0	0	0	0	0	0	0	0	0	0	0	0	0	0	0	0	0	0	0	0	0	0	0	0	0	0	1	0	0	0	0	0	0	0	0	0	0
ADPlatinum3H17	0	0	0	0	0	0	109	0	2	0	0	0	0	0	0	0	0	0	0	0	0	0	0	1	0	0	0	0	0	0	0	0	0	0	0	0	0	0	1	0	0	0	0	0	0	0	0	0	0
ADPlatinum2F18	0	0	0	0	0	0	0	0	0	0	0	0	0	0	0	0	0	0	0	0	0	0	0	0	0	0	0	0	0	0	0	0	0	1	0	0	0	0	0	0	0	0	0	0	0	0	0	0	0
ADPlatinum2F19	0	0	0	0	0	0	145	0	0	145	0	0	0	0	0	0	0	1	0	0	0	0	0	0	0	0	0	0	0	0	0	0	0	1	1	0	0	0	0	0	0	0	0	0	0	0	0	0	0
ADPlatinum2F20	0	0	0	135	0	0	409	175	34	231	0	0	0	0	0	25	0	0	1	0	0	1	138	16	0	68	0	35	0	0	0	0	0	1	17	0	0	0	0	0	0	0	2	0	3	0	0	0	0
ADPlatinum3B12	0	0	0	0	0	0	0	0	1	0	0	0	0	0	0	0	0	0	0	0	0	0	0	0	0	0	0	0	0	0	0	0	0	0	0	0	0	0	0	0	0	0	0	0	0	0	0	0	0
ADPlatinum3B13	0	0	0	75	0	164	257	349	1	424	0	0	0	315	0	40	0	0	1	0	0	0	128	30	0	5	0	230	1	0	68	194	0	18	76	0	0	0	0	0	1	0	0	0	112	0	0	0	0
ADPlatinum3B14	0	0	0	5	0	0	54	143	306	0	0	0	12	102	0	0	0	0	0	0	0	0	167	86	0	63	0	1	0	0	0	0	0	8	0	0	0	0	0	0	0	0	188	0	0	78	0	1	0
ADPlatinum2I21	0	0	121	196	0	0	130	210	58	62	0	0	1	0	32	0	0	0	0	1	0	0	164	532	232	0	0	0	11	22	84	4	0	7	50	0	0	0	0	0	218	0	0	0	305	117	30	0	0
ADPlatinum2I22	0	0	0	341	0	0	148	178	106	137	0	0	1	24	1	0	1	5	0	0	0	0	168	0	2	0	0	91	0	0	181	0	0	4	110	0	0	0	0	0	92	0	0	3	0	0	0	0	0
ADPlatinum2I23	0	0	0	182	0	0	189	1	0	129	83	0	55	1	0	0	0	1	1	0	401	0	0	181	247	0	0	204	0	0	142	1	0	17	0	0	0	0	0	0	100	0	0	0	43	187	0	0	0
ADPlatinum3N10	0	0	0	214	0	67	297	93	75	209	0	9	0	34	1	0	0	0	1	0	91	0	15	25	113	226	0	0	0	0	0	0	0	23	0	0	0	0	0	0	103	0	34	2	0	0	0	0	0
ADPlatinum3N11	0	0	0	117	0	0	402	135	334	2	0	0	0	47	0	146	3	5	4	0	158	0	91	313	0	76	2	36	61	86	0	45	0	6	1	0	0	0	0	0	103	0	0	2	34	1	155	4	0
ADPlatinum2F15	0	0	0	273	0	0	310	0	367	60	0	34	32	132	0	0	0	0	0	0	0	0	104	272	261	67	1	39	0	0	176	0	0	16	0	0	1	0	0	69	35	0	0	3	0	36	0	0	0
ADPlatinum2F16	0	0	0	0	0	0	260	74	0	270	0	114	0	24	0	0	0	0	1	0	0	0	30	0	0	85	0	65	0	138	1	0	0	16	0	0	0	0	0	0	27	0	0	0	0	0	0	1	0
ADPlatinum2F17	0	0	0	1	0	214	520	291	158	831	0	0	24	83	0	0	0	0	0	0	0	0	0	1	10	30	0	0	4	0	0	0	1	7	0	0	0	0	177	0	212	0	0	4	0	0	290	2	0
ADPlatinum3D06	0	0	0	0	0	0	0	0	1	0	0	0	0	0	0	0	0	0	0	0	0	0	0	0	0	1	0	0	0	0	0	0	0	0	0	0	0	0	0	0	0	0	0	0	0	0	0	0	0
ADPlatinum3D07	0	0	0	0	0	0	0	0	0	0	0	0	0	0	0	2	0	0	0	0	0	0	0	0	0	0	0	0	0	0	0	0	0	0	0	0	0	0	0	0	0	0	0	0	0	1	0	0	0
ADPlatinum3D08	0	0	0	1	0	0	1	0	0	0	0	0	0	0	0	1	0	0	0	0	0	0	0	0	0	0	0	0	0	0	0	0	0	0	0	0	0	0	0	0	0	0	0	0	0	0	0	0	0
ADPlatinum1C18	0	0	4	196	0	0	991	0	1	0	7	274	5	158	0	147	0	0	1	0	2	0	0	1	423	0	58	0	0	0	64	0	0	37	0	0	0	0	0	0	12	0	103	0	0	174	0	0	0
ADPlatinum1C19	0	0	0	327	0	0	199	384	17	83	0	0	239	210	49	104	0	0	0	0	101	0	0	67	0	0	0	0	0	0	0	0	0	13	3	0	1	0	0	1	0	1	0	0	0	138	0	0	0
ADPlatinum1C20	0	0	0	33	0	0	219	199	83	3	77	0	47	158	0	211	85	0	0	1	0	0	1	1	63	1	0	0	0	0	0	1	0	22	0	0	0	0	0	97	1	0	0	3	0	254	0	0	0
ADPlatinum3M13	0	0	1	541	0	0	65	1	197	2	0	81	86	107	0	154	0	2	4	0	0	1	186	0	37	249	0	0	0	30	262	1	0	17	2	0	1	0	0	0	95	0	0	4	0	249	0	0	0
ADPlatinum3M14	0	0	0	60	0	1	1	46	24	167	0	0	1	1	0	1	0	0	1	0	0	0	1	201	131	0	0	0	0	0	86	0	0	23	75	0	0	0	0	54	113	0	0	0	0	1	0	0	0
ADPlatinum3M15	0	0	20	135	0	29	98	210	199	0	0	0	107	0	31	57	0	0	3	0	0	0	262	81	1	1	1	190	0	0	58	1	1	6	48	0	0	0	0	1	152	0	0	0	0	3	0	1	0
ADPlatinum3J20	0	0	0	49	0	0	162	1	0	79	0	0	76	0	33	0	0	0	5	0	104	0	0	56	219	118	232	0	1	0	96	0	0	17	0	0	0	0	0	0	0	0	1	1	0	177	0	0	0
ADPlatinum3J21	0	0	1	0	0	0	272	74	5	111	0	0	0	115	0	110	0	2	1	0	0	0	0	53	7	258	1	1	0	0	0	0	0	7	0	0	0	0	0	0	0	0	0	3	0	571	0	1	0
ADPlatinum3O05	0	0	1	116	0	0	419	11	609	433	0	0	1	0	0	0	0	1	2	0	98	0	0	130	338	4	18	0	121	0	236	1	1	13	38	0	0	0	0	0	189	0	44	0	4	23	1	1	0
ADPlatinum3O06	0	0	0	169	0	2	369	0	139	450	3	0	0	1	2	145	0	13	1	0	0	0	125	29	42	151	77	47	240	171	102	0	0	11	6	0	0	0	161	0	59	0	1	1	83	0	0	0	0
ADPlatinum3O07	1	0	7	139	0	0	171	2	248	209	86	1	168	287	1	473	1	0	1	0	0	0	1	240	517	15	2	151	7	0	286	0	1	10	0	0	0	18	0	0	153	0	30	1	1	237	0	1	0
ADPlatinum3M10	0	0	0	63	0	0	86	48	388	8	48	0	1	124	0	121	0	0	0	0	5	0	0	182	147	0	0	61	0	0	12	1	0	10	0	0	0	0	0	0	1	0	0	1	0	0	0	0	0
ADPlatinum3M11	0	0	0	90	0	0	92	0	308	201	0	0	24	0	0	0	0	0	0	0	0	0	377	0	123	0	0	0	0	1	158	0	0	8	0	0	0	0	0	0	0	0	0	0	2	0	0	0	0
ADPlatinum3M12	0	0	225	0	0	0	0	0	0	0	0	0	0	0	0	0	0	0	0	0	0	0	0	1	0	0	0	0	0	0	0	0	0	0	0	0	0	0	0	0	0	0	0	0	0	0	0	0	0
ADPlatinum3O24	0	0	0	0	0	0	109	352	437	207	0	0	137	0	2	296	0	0	1	3	172	0	196	121	527	158	0	0	225	1	26	0	0	11	45	0	0	0	0	0	0	0	0	4	194	1	119	0	0
ADPlatinum3P01	0	0	0	41	0	133	52	0	130	125	0	0	0	1	0	0	0	0	0	0	0	0	0	0	0	0	0	0	97	0	0	0	0	6	17	0	0	0	0	0	0	0	0	0	0	0	135	0	0
ADPlatinum3P02	0	0	0	0	0	0	0	0	0	0	0	0	0	0	1	0	0	0	0	0	0	0	0	0	0	0	0	0	0	0	0	0	0	0	0	0	0	0	0	0	0	0	0	0	0	0	0	0	0
ADPlatinum3P18	0	0	0	0	0	0	311	641	640	447	80	2	677	0	32	0	1	1	1	0	44	0	0	31	0	0	2	156	1	0	76	0	0	19	52	0	0	94	0	0	0	0	20	6	106	194	1	0	0
ADPlatinum3P19	1	0	0	401	0	1	432	155	208	248	87	2	58	53	2	4	0	5	8	0	116	1	104	493	139	189	3	1	79	105	0	9	0	13	0	0	0	0	0	0	89	1	0	5	137	1	97	0	1
ADPlatinum3P20	0	0	9	130	0	0	209	60	342	373	0	0	1	28	0	259	1	0	1	0	0	0	0	78	148	17	193	6	0	0	111	0	0	14	12	0	0	0	0	141	0	0	162	1	0	67	1	1	0
ADPlatinum3H24	0	0	0	893	0	481	1136	361	510	384	146	41	28	381	1	119	2	0	4	0	0	0	0	256	108	121	288	0	141	0	369	0	0	39	141	0	0	1	0	0	36	0	13	3	116	505	265	2	0
ADPlatinum3I01	0	0	119	321	0	0	452	458	775	365	118	0	1	0	63	327	0	164	2	0	0	0	41	16	207	46	30	52	1	0	0	0	0	21	92	0	0	0	0	0	257	0	60	5	0	147	1	3	0
ADPlatinum3I02	0	0	0	149	33	0	842	39	196	198	0	0	1	27	1	184	0	64	1	0	37	0	0	0	178	352	1	101	0	1	254	0	0	9	55	0	0	0	0	0	0	0	0	5	52	25	296	0	0
ADPlatinum3O13	0	0	0	235	0	57	47	36	545	637	0	60	0	1	0	58	0	0	3	0	0	0	0	121	215	517	124	0	0	1	132	0	0	10	25	0	0	0	0	0	0	0	0	4	1	99	0	0	1
[truncated: 1,088 more columns]

## Sheet: 1_+His_1_DnDn_QC_counts
	DBPlatinum1A01	DBPlatinum1A02	DBPlatinum1A03	DBPlatinum1A04	DBPlatinum1A05	DBPlatinum1A06	DBPlatinum1A07	DBPlatinum1A08	DBPlatinum1A09	DBPlatinum1A10	DBPlatinum1A11	DBPlatinum1A12	DBPlatinum1A13	DBPlatinum1A14	DBPlatinum1A15	DBPlatinum1A17	DBPlatinum1A18	DBPlatinum1A19	DBPlatinum1A20	DBPlatinum1A21	DBPlatinum1A22	DBPlatinum1A23	DBPlatinum1B02	DBPlatinum1B03	DBPlatinum1B04	DBPlatinum1B06	DBPlatinum1B07	DBPlatinum1B08	DBPlatinum1B09	DBPlatinum1B10	DBPlatinum1B11	DBPlatinum1B12	DBPlatinum1B13	DBPlatinum1B14	DBPlatinum1B16	DBPlatinum1B17	DBPlatinum1B18	DBPlatinum1B19	DBPlatinum1B20	DBPlatinum1B21	DBPlatinum1B22	DBPlatinum1B23	DBPlatinum1C01	DBPlatinum1C02	DBPlatinum1C03	DBPlatinum1C04	DBPlatinum1C05	DBPlatinum1C06	DBPlatinum1C07
ADPlatinum4P22	0	0	0	0	0	0	0	0	0	0	0	0	0	0	0	0	0	0	0	0	0	0	0	0	0	0	0	0	0	0	0	0	0	0	0	0	0	0	0	0	0	0	0	0	0	0	0	0	0
ADPlatinum4P23	0	0	0	0	0	0	0	0	0	0	0	0	0	0	0	0	0	0	0	0	0	0	0	0	0	0	0	0	0	0	0	0	0	0	0	0	0	0	0	0	0	0	0	0	0	0	0	0	0
ADPlatinum4P24	0	0	0	0	0	0	0	0	1	0	0	0	0	0	0	0	0	0	0	0	0	0	0	0	0	0	0	0	0	0	0	0	0	0	0	0	0	0	0	0	0	0	0	0	0	0	0	0	0
ADPlatinum4B13	0	0	0	11	0	0	0	0	0	0	0	0	0	0	0	0	0	0	0	0	0	0	0	0	0	0	0	0	0	1	0	0	0	0	0	0	0	0	0	0	0	0	0	0	0	0	0	0	0
ADPlatinum4B14	0	0	0	0	0	0	9	53	69	50	0	0	0	0	0	16	0	0	0	0	0	0	0	0	0	0	0	2	2	0	63	0	0	0	0	0	0	0	0	0	0	1	0	0	0	0	0	0	0
ADPlatinum4B15	0	26	0	87	0	0	7	4	7	110	0	0	0	0	0	0	0	0	0	0	0	0	1	0	0	0	0	17	0	0	0	0	0	0	0	0	0	0	0	0	0	0	57	0	0	0	84	0	0
ADPlatinum4B01	0	91	2	122	23	12	396	66	104	15	1	0	72	0	0	95	29	0	0	0	33	0	73	69	108	14	0	25	1	2	159	4	1	2	0	0	0	7	37	0	56	43	0	0	8	55	0	1	1
ADPlatinum4B02	1	50	0	318	178	9	672	490	402	515	64	48	66	177	1	122	4	0	0	0	114	0	114	44	246	121	126	31	152	0	82	1	1	0	0	0	2	5	0	1	119	212	75	0	58	254	115	0	1
ADPlatinum4B03	0	72	0	86	107	49	278	0	301	201	0	0	283	95	0	49	2	0	0	0	129	0	10	26	65	0	51	91	61	37	83	70	1	0	0	0	0	1	0	0	11	79	1	1	13	186	21	0	0
ADPlatinum3K01	0	0	10	27	71	30	253	0	272	105	56	2	121	141	0	72	2	0	0	1	1	1	36	35	85	100	86	76	2	0	48	7	0	0	0	0	0	4	0	2	0	124	1	0	53	0	11	0	1
ADPlatinum3K02	0	51	84	93	231	71	173	119	74	52	0	0	31	40	0	0	32	5	1	0	22	0	9	64	19	0	11	43	14	0	0	0	0	0	0	0	0	2	53	0	6	163	79	0	9	28	0	0	0
ADPlatinum4A07	0	2	0	221	68	52	199	239	119	130	43	1	161	1	0	14	0	0	0	0	2	0	29	21	31	0	0	70	5	0	125	46	0	0	0	0	0	7	0	2	55	11	130	0	7	5	27	0	0
ADPlatinum4A08	0	0	0	4	110	42	136	184	159	17	0	4	18	37	0	1	0	0	0	1	23	1	11	16	15	29	1	31	2	0	34	1	0	0	0	1	0	0	0	0	26	107	0	0	2	35	61	2	0
ADPlatinum4A09	0	45	0	175	27	2	202	53	24	125	0	39	59	39	0	42	0	0	0	2	65	0	10	0	34	0	73	84	4	0	3	0	1	0	0	0	0	2	0	0	114	27	0	0	1	11	0	0	0
ADPlatinum3L10	0	52	0	154	0	0	325	0	110	58	11	0	38	70	1	38	11	0	0	0	12	0	2	0	193	102	217	0	16	0	55	9	0	1	0	0	1	2	0	0	8	163	18	0	5	259	53	0	1
ADPlatinum3L11	0	11	1	58	0	18	135	18	64	124	0	0	130	44	0	93	0	0	0	3	28	0	42	13	56	105	0	54	11	0	12	0	0	0	1	0	0	4	2	81	0	163	1	0	7	25	1	0	0
ADPlatinum3L12	1	45	16	134	74	23	259	114	229	95	26	0	31	0	0	88	66	0	0	2	187	0	126	0	144	38	0	1	8	0	227	87	0	0	0	0	0	2	0	0	170	197	108	0	5	2	50	0	0
ADPlatinum4A13	1	4	0	209	116	1	175	107	177	464	0	29	2	103	0	32	64	0	1	3	21	1	158	14	96	0	0	40	2	0	0	2	0	0	1	0	1	8	0	0	12	54	145	0	6	0	144	0	0
ADPlatinum3I06	0	84	47	60	11	3	212	167	579	234	71	6	129	34	0	29	0	0	0	0	6	0	31	35	0	145	197	41	9	2	126	0	0	18	0	0	0	1	1	0	5	151	81	0	16	0	90	0	1
ADPlatinum3I07	0	0	1	140	91	8	201	165	123	1	5	0	43	94	0	49	0	0	0	1	0	0	1	112	77	6	0	63	70	0	117	0	0	1	0	0	0	5	74	0	0	190	0	1	0	15	0	0	0
ADPlatinum3N12	0	0	30	251	99	237	138	197	331	475	0	3	77	61	0	172	47	0	0	0	4	0	171	5	252	73	75	161	55	0	26	2	0	0	0	0	2	3	0	0	157	119	1	0	4	62	0	1	0
ADPlatinum3N13	0	24	0	47	1	7	114	65	56	108	38	33	10	57	0	128	0	0	0	4	1	1	120	55	61	70	53	0	33	0	10	0	0	2	0	0	4	0	1	1	11	103	0	1	4	38	125	0	0
ADPlatinum3N14	2	87	0	28	24	1	40	106	78	232	0	6	0	67	0	201	4	0	0	4	0	0	0	10	151	27	59	47	6	2	68	16	1	0	0	0	1	5	20	0	1	170	0	0	25	51	0	0	0
ADPlatinum4A05	0	66	46	296	0	21	169	103	224	123	58	0	0	32	0	119	0	0	0	2	85	0	0	0	16	0	0	1	8	57	45	3	0	0	0	0	1	1	0	0	7	37	0	1	12	58	0	0	0
ADPlatinum4A06	0	34	49	87	1	72	379	90	38	118	0	0	101	95	1	0	3	0	0	4	1	0	190	97	103	0	22	40	131	0	116	0	0	1	0	0	0	5	0	2	40	52	0	0	7	50	128	0	0
ADPlatinum3I03	0	0	0	24	31	0	91	0	2	71	0	0	0	0	0	18	0	0	0	0	0	0	0	0	0	47	1	36	1	0	0	0	0	1	0	0	0	0	0	0	0	15	0	0	0	0	0	0	0
ADPlatinum3I04	0	0	0	0	0	0	0	0	0	0	0	0	0	0	0	0	0	0	0	0	0	0	0	0	0	0	0	0	0	0	1	0	0	0	0	0	0	0	0	0	0	0	33	1	0	0	0	0	0
ADPlatinum3I05	0	48	0	0	0	0	1	60	0	1	19	0	0	0	0	0	0	0	0	0	0	0	0	65	0	0	182	0	0	0	4	0	0	0	0	0	0	0	0	0	11	16	0	0	0	0	11	0	0
ADPlatinum3J10	0	29	10	210	34	0	324	133	202	164	79	0	3	0	0	51	0	0	0	3	6	0	2	77	124	24	61	25	4	0	65	5	1	1	0	0	3	4	1	1	55	28	12	1	5	7	21	0	0
ADPlatinum3J11	1	32	3	174	0	160	205	185	250	145	0	5	23	0	0	163	0	0	0	1	22	0	85	13	163	12	0	0	21	33	56	0	0	0	0	0	6	1	1	42	45	78	0	0	4	141	0	0	0
ADPlatinum3J12	0	25	0	65	0	0	124	17	36	110	0	0	0	23	0	0	0	0	0	0	0	0	0	0	61	0	1	0	0	0	0	0	0	1	0	0	0	0	0	0	0	0	0	0	1	65	0	0	0
ADPlatinum3I21	0	1	0	214	186	2	206	31	90	113	0	0	47	15	0	38	1	0	0	1	7	0	167	19	117	0	1	1	4	70	1	0	0	0	0	0	2	2	0	0	0	180	0	0	2	67	0	1	0
ADPlatinum3I22	0	58	15	120	0	1	138	28	181	137	0	1	0	0	0	63	0	0	0	0	1	0	20	5	223	28	0	0	50	0	103	0	0	0	0	0	0	3	0	32	0	26	27	0	34	23	0	0	0
ADPlatinum3K20	0	0	0	70	102	77	94	73	247	102	90	0	112	0	0	22	0	0	0	0	137	0	24	0	93	181	9	0	48	1	79	0	0	1	0	0	0	0	0	0	77	114	0	19	0	65	20	1	0
ADPlatinum3K21	0	2	15	38	0	78	1	58	121	75	10	0	0	67	0	78	0	0	1	0	39	0	29	0	328	22	153	0	2	0	91	0	0	0	0	0	0	1	0	0	56	101	72	1	7	124	61	0	0
ADPlatinum3K22	0	0	1	119	20	77	190	188	583	116	0	0	96	127	1	1	0	0	0	0	16	1	55	0	17	0	26	52	2	1	103	1	0	0	1	0	0	0	0	0	0	298	0	0	27	11	7	0	0
ADPlatinum3K18	0	0	37	0	6	0	242	71	69	40	24	0	0	33	0	1	0	0	0	0	0	0	51	0	0	0	0	0	0	0	0	58	0	0	0	0	0	0	0	0	16	48	0	0	0	0	0	0	0
ADPlatinum3K19	0	18	28	205	44	9	225	121	373	136	0	1	18	55	0	31	0	0	0	1	45	1	68	98	79	131	1	6	19	104	113	0	0	0	0	0	0	8	0	1	30	133	85	0	0	73	1	1	0
ADPlatinum3M16	0	0	0	0	0	0	0	0	0	0	0	0	0	0	0	0	0	0	0	0	0	0	0	0	0	0	0	0	0	0	0	0	0	0	0	0	0	0	0	0	0	0	0	0	0	0	0	0	0
ADPlatinum3M17	0	0	1	34	0	17	27	31	82	24	0	0	0	0	0	0	0	0	0	0	0	0	0	0	0	0	0	0	0	0	0	0	0	0	0	0	0	0	0	0	0	0	0	0	0	25	0	0	0
ADPlatinum3M18	0	0	0	0	0	0	44	0	0	0	0	0	0	0	0	0	0	0	0	0	0	0	10	0	0	0	0	0	0	0	0	0	0	0	0	0	0	4	0	0	1	2	0	0	0	0	0	0	0
ADPlatinum3M19	0	0	0	0	0	0	0	0	3	0	0	0	0	0	0	0	0	0	0	0	0	0	0	0	0	0	0	0	0	0	0	0	0	0	0	0	0	0	0	0	0	0	21	0	1	0	0	0	0
ADPlatinum3N15	0	0	0	32	0	32	171	53	2	67	55	0	132	192	0	4	0	0	0	0	32	0	0	0	10	8	0	0	0	0	0	51	0	0	0	0	0	3	0	0	6	31	0	0	39	31	0	0	0
ADPlatinum3N16	0	0	0	86	34	26	229	98	206	259	64	0	193	69	0	6	0	0	1	0	49	0	10	0	16	50	98	36	6	0	200	0	0	0	0	0	0	7	20	0	0	184	43	1	32	156	24	0	1
ADPlatinum3O18	1	34	42	26	66	3	50	65	151	167	0	0	48	2	0	75	1	0	0	5	0	0	50	37	94	12	35	51	142	57	52	0	0	0	1	0	0	0	0	0	37	88	0	0	18	2	34	0	0
ADPlatinum3O16	0	35	1	176	55	2	38	58	176	76	0	0	71	120	0	34	0	0	0	0	31	0	42	55	179	0	32	0	2	0	86	0	0	0	0	0	0	4	0	1	0	122	4	0	36	93	59	0	0
ADPlatinum3O17	0	36	32	30	28	0	302	229	178	117	0	0	8	52	0	19	63	0	1	1	27	0	64	11	0	21	67	49	3	0	159	0	0	0	0	0	0	0	0	0	41	0	7	0	8	11	14	6	0
ADPlatinum3J22	0	2	1	170	64	0	209	25	73	169	0	0	8	108	0	62	0	0	0	3	3	0	0	0	62	31	1	135	3	16	16	1	0	0	0	0	0	1	0	0	0	58	117	0	42	30	0	1	1
ADPlatinum3J23	0	57	0	119	65	8	36	236	48	104	53	0	29	37	0	49	0	0	0	1	2	0	0	6	12	0	6	0	6	0	174	0	0	0	0	0	0	0	0	0	0	61	0	0	9	48	6	0	0
ADPlatinum3J24	0	1	0	239	143	0	167	89	118	300	0	0	129	32	0	129	34	0	1	0	41	0	99	25	42	29	45	32	56	0	54	47	0	1	0	0	0	0	0	0	38	9	59	1	64	89	12	0	0
ADPlatinum3P03	0	2	0	203	53	0	100	104	27	92	19	13	93	44	0	0	0	0	0	1	48	0	0	58	1	0	24	1	1	17	17	0	0	0	0	0	0	4	0	0	9	80	0	0	3	0	3	0	0
ADPlatinum3P04	0	0	0	36	0	14	59	58	38	37	70	0	79	40	0	70	22	0	0	0	14	0	34	0	12	44	0	46	1	0	0	0	0	0	0	0	6	1	1	0	55	89	38	1	0	41	136	0	0
ADPlatinum4B04	0	41	1	286	117	0	370	105	205	271	20	130	137	36	0	153	3	0	3	1	17	0	91	22	343	36	7	12	15	54	86	6	0	1	0	0	1	3	0	1	69	334	1	0	15	63	97	0	2
ADPlatinum4B05	0	75	0	426	230	13	331	324	405	346	0	4	189	28	0	29	57	0	1	0	2	0	0	53	181	2	47	0	2	0	188	60	0	0	0	0	1	35	0	0	19	168	0	1	15	115	171	0	0
ADPlatinum4B06	0	17	1	200	72	0	132	48	51	130	23	7	71	46	0	188	4	0	0	8	22	0	19	1	59	0	0	31	0	1	0	2	0	0	0	0	0	1	18	7	2	45	3	0	8	1	44	0	0
ADPlatinum3N21	0	1	0	282	0	0	20	1	137	183	0	0	41	0	0	59	0	0	0	0	18	0	0	15	63	13	0	0	2	1	21	2	0	0	0	0	0	2	0	0	61	20	0	0	1	0	39	0	0
ADPlatinum3N22	0	0	34	34	61	0	25	1	161	23	34	1	0	36	0	14	0	0	0	3	1	0	0	0	50	0	15	128	0	0	6	0	0	0	0	0	0	0	0	0	42	66	1	0	5	0	1	1	0
ADPlatinum3N23	0	0	0	113	0	0	166	23	124	27	0	9	0	85	0	26	52	0	0	2	72	2	0	76	88	12	132	19	0	0	72	0	0	0	0	0	0	3	0	0	0	53	0	1	7	81	4	0	0
ADPlatinum4B20	1	374	30	297	194	68	319	395	263	292	16	11	201	275	1	86	10	0	1	0	100	0	186	214	282	28	74	34	10	50	38	43	1	114	0	0	0	6	0	2	22	88	4	0	21	381	0	0	0
ADPlatinum4B10	0	3	2	3	25	71	80	96	5	140	0	0	0	6	0	12	0	0	0	1	1	0	0	0	11	0	0	0	0	33	92	2	0	0	0	0	0	6	1	0	18	42	52	0	27	53	0	0	1
ADPlatinum4B11	0	0	0	0	0	0	0	0	17	13	0	0	33	0	0	56	0	0	0	0	0	0	0	0	0	0	0	0	23	45	0	0	0	1	0	0	0	1	0	0	39	51	0	0	62	31	0	1	0
ADPlatinum4B12	0	0	0	1	45	0	0	28	12	81	0	0	37	0	0	48	62	0	0	0	1	0	39	0	65	63	1	0	0	0	0	0	0	0	0	0	0	0	0	0	31	0	0	0	0	102	52	0	0
ADPlatinum4B16	0	0	1	0	0	0	115	228	61	25	0	0	45	0	0	78	0	0	0	0	0	0	0	0	40	0	0	74	0	0	66	4	0	0	0	0	0	1	0	0	26	27	0	0	94	26	0	0	1
ADPlatinum4B17	0	24	10	0	0	5	2	36	18	98	11	0	67	73	0	6	0	0	0	1	23	0	0	0	0	0	27	0	0	0	1	3	0	0	0	0	2	2	0	0	32	10	0	0	72	5	0	0	0
ADPlatinum4N19	0	0	0	0	0	0	0	11	0	0	0	0	0	34	0	1	1	0	0	0	3	0	3	0	0	14	0	0	0	0	0	7	0	0	0	0	0	0	0	0	0	13	0	0	0	56	0	0	0
ADPlatinum4N20	0	0	0	86	0	0	2	0	172	18	48	0	8	0	0	57	0	0	0	2	38	0	12	0	0	0	0	30	0	33	8	0	0	1	0	0	0	0	0	1	0	11	0	0	25	16	19	0	0
ADPlatinum4N21	0	0	0	16	0	0	93	0	83	0	0	0	0	0	0	1	0	0	0	0	0	0	0	0	25	0	0	0	0	0	0	0	0	0	0	0	0	0	0	0	0	9	0	0	4	0	0	0	0
ADPlatinum3O15	0	6	0	45	187	0	2	89	31	172	0	0	60	0	0	42	56	0	0	0	0	0	0	0	3	0	0	22	0	0	49	0	0	0	0	0	0	0	0	0	1	30	1	1	0	66	1	0	0
ADPlatinum4N16	0	44	0	112	7	28	67	91	17	30	58	0	80	36	0	89	1	0	0	0	68	1	0	10	42	0	2	0	0	0	52	1	0	0	0	0	0	2	0	0	83	39	41	0	65	2	2	0	0
ADPlatinum4N17	0	45	0	3	71	0	55	0	20	0	0	0	46	0	0	0	3	0	0	0	1	0	0	0	0	0	142	1	0	0	39	0	0	1	0	0	0	1	0	0	0	27	0	0	0	0	0	0	1
ADPlatinum4N18	0	0	8	39	0	0	20	15	213	8	0	0	77	26	0	0	4	0	0	0	15	0	29	0	1	0	46	0	2	0	96	31	0	0	0	0	0	2	0	0	37	0	0	1	3	0	0	0	0
ADPlatinum4N04	0	0	0	37	105	0	14	18	100	79	0	0	77	164	0	1	1	0	0	1	1	0	353	97	182	21	2	7	2	1	22	0	0	0	0	0	46	1	0	0	34	102	0	0	8	0	0	0	0
ADPlatinum4N05	0	1	36	64	49	0	161	38	182	59	0	0	99	0	0	7	0	0	0	0	1	0	0	0	18	0	0	76	0	0	75	0	0	0	0	0	0	2	0	0	43	97	0	1	9	29	12	0	0
ADPlatinum4M20	0	1	0	128	61	54	27	105	130	98	23	68	15	0	0	21	0	0	0	0	2	0	0	17	26	3	38	159	58	0	50	51	0	1	0	0	0	0	0	0	38	62	0	0	3	38	35	0	0
ADPlatinum4M21	0	0	1	242	103	56	90	192	184	178	0	0	7	62	0	55	2	1	0	3	28	0	113	0	78	1	35	137	4	0	42	3	0	0	0	0	0	4	6	0	28	34	0	0	8	107	40	0	0
ADPlatinum4M22	0	37	0	144	113	28	42	217	53	45	0	0	50	0	0	7	0	0	0	0	1	0	26	75	60	0	0	77	3	0	10	0	0	0	0	0	0	0	0	0	0	139	46	0	7	87	37	1	1
ADPlatinum4M11	0	1	1	44	0	1	180	188	127	123	0	1	142	105	0	76	1	0	0	0	2	0	6	23	140	12	30	1	8	85	76	0	0	14	0	0	0	3	0	0	9	90	0	0	2	0	18	1	0
ADPlatinum4M12	0	1	20	114	38	0	98	83	326	44	5	0	115	0	0	87	8	0	0	5	2	0	20	0	155	0	79	68	57	1	59	0	0	1	0	0	2	1	0	1	40	145	0	0	3	31	0	0	0
ADPlatinum4M13	0	0	0	0	0	0	0	0	0	0	0	0	0	0	0	0	0	0	0	0	0	0	0	0	0	0	0	0	0	0	0	0	0	0	0	0	0	0	0	0	0	0	0	0	0	0	0	0	0
ADPlatinum4M23	0	0	0	40	0	0	0	109	6	51	0	0	85	10	0	0	0	0	0	3	0	0	0	0	47	0	0	0	0	0	48	0	0	0	0	0	0	0	0	0	52	47	0	1	0	3	0	0	0
ADPlatinum4M24	0	0	2	53	0	0	3	120	211	23	0	0	0	1	0	0	0	0	0	0	0	0	0	0	92	0	0	0	0	0	1	0	0	0	0	0	0	0	0	0	0	0	0	0	0	0	0	0	0
ADPlatinum4N01	0	2	0	0	0	0	39	0	46	0	0	0	0	0	0	0	0	0	0	0	8	0	0	0	71	0	0	0	1	1	0	0	0	0	0	0	0	0	0	0	0	63	0	0	72	8	0	0	0
ADPlatinum4N13	0	0	0	99	0	0	84	63	34	95	0	0	0	28	0	15	0	0	0	0	1	0	0	111	0	0	0	0	0	0	0	0	1	0	0	0	2	3	0	0	0	7	0	0	2	23	0	0	0
ADPlatinum4N14	0	0	0	63	0	3	84	0	0	77	0	0	0	52	0	0	20	0	0	1	33	0	0	0	0	0	0	31	0	0	0	0	0	0	0	0	0	0	0	0	0	58	0	1	34	0	0	0	0
ADPlatinum4N15	0	0	0	16	1	0	219	20	97	82	0	0	47	0	0	8	10	0	0	0	75	0	89	0	116	0	2	1	0	0	39	0	0	2	0	0	0	0	0	0	0	0	0	0	0	0	0	0	0
ADPlatinum4M01	1	57	0	98	44	0	128	97	66	74	0	0	137	2	0	78	0	0	0	0	3	0	76	57	0	0	73	61	2	0	158	0	0	0	0	0	0	0	0	0	80	136	0	0	16	132	0	1	1
ADPlatinum4M02	0	0	1	28	26	0	21	3	173	375	0	0	0	40	0	53	0	0	0	1	1	0	0	0	0	0	1	1	3	0	116	0	0	1	0	0	0	6	6	9	0	135	0	0	0	62	4	0	0
ADPlatinum4M03	1	16	0	59	76	8	250	39	233	105	50	7	41	55	0	30	5	0	0	6	0	0	60	48	92	0	52	0	3	0	195	68	0	0	0	0	0	9	0	0	0	41	0	0	3	92	104	0	0
ADPlatinum4M08	0	0	0	0	0	0	0	0	0	0	0	0	0	0	0	0	0	0	0	0	0	0	0	0	0	0	0	0	0	0	0	0	0	0	0	0	0	0	0	0	0	0	0	0	0	0	0	0	0
ADPlatinum4M09	0	2	1	99	145	2	115	130	242	108	1	0	162	118	0	38	0	0	1	2	1	0	0	120	346	10	29	92	56	0	0	0	0	0	0	0	0	0	0	0	1	35	2	0	61	124	49	0	0
ADPlatinum4M10	0	0	0	12	64	0	59	32	214	92	0	0	0	0	0	16	0	0	0	0	0	0	61	0	16	0	1	0	0	0	0	19	0	0	0	0	0	1	0	0	1	83	1	0	0	0	1	0	0
ADPlatinum4M17	0	61	1	89	0	135	141	129	29	71	0	19	43	39	0	138	0	0	0	13	8	0	0	52	38	28	53	0	6	27	0	0	0	0	0	1	0	14	0	1	1	16	0	0	4	50	0	2	0
ADPlatinum4M18	1	0	2	16	49	0	116	68	103	255	0	0	100	35	0	46	4	1	0	0	3	0	21	2	183	52	0	81	71	0	40	1	0	1	0	0	0	0	0	0	45	3	0	0	1	25	0	0	0
ADPlatinum4M19	0	3	0	111	221	0	42	105	143	31	0	8	37	66	1	55	2	0	0	0	98	0	14	0	37	1	0	1	2	130	31	10	1	0	0	0	0	1	0	0	50	65	0	0	11	92	118	0	0
ADPlatinum3L19	0	0	0	119	0	31	67	0	0	15	39	0	0	0	1	68	0	0	0	3	0	0	0	13	190	0	3	0	5	1	59	0	0	1	0	0	0	0	0	0	66	26	95	0	47	37	0	0	0
ADPlatinum3L20	0	0	0	0	0	0	8	33	73	100	0	0	97	81	0	0	0	0	0	0	0	0	0	0	0	0	2	8	0	0	0	0	0	0	0	1	0	0	0	0	0	11	0	0	3	24	19	0	0
ADPlatinum3L21	0	4	0	11	1	0	208	0	55	9	1	0	47	0	0	70	23	0	0	0	0	0	0	0	44	0	0	0	0	0	42	0	0	1	0	0	0	0	0	0	0	62	0	0	4	36	0	0	0
ADPlatinum4M06	0	33	0	0	33	0	15	1	14	27	6	0	0	0	0	39	0	0	0	5	0	0	0	1	0	0	0	0	0	0	0	0	0	0	0	0	0	0	0	0	0	0	0	0	5	0	0	0	0
ADPlatinum4M07	0	0	0	58	0	0	0	0	1	57	0	0	0	0	0	0	0	0	0	0	0	0	0	0	1	0	0	0	0	0	29	0	0	1	0	0	0	0	0	0	0	0	0	0	0	0	0	0	0
ADPlatinum4M04	0	7	2	50	0	0	303	103	86	204	52	0	91	166	0	132	2	0	0	0	89	0	20	0	106	44	134	0	36	25	122	0	0	1	0	0	0	2	6	117	67	68	0	0	4	0	48	0	0
ADPlatinum4M05	0	2	0	60	65	1	243	217	227	327	1	6	166	34	0	235	0	0	1	1	1	0	35	21	60	59	75	65	80	5	115	0	0	0	0	0	0	0	0	0	47	93	68	0	56	25	0	0	0
ADPlatinum4N10	0	20	0	9	20	0	111	70	24	120	69	0	129	7	0	23	0	0	0	0	1	0	2	0	0	0	1	53	87	1	0	0	0	0	0	0	0	0	0	0	110	31	36	0	1	15	60	0	0
ADPlatinum4N11	0	0	0	106	0	3	241	119	33	0	0	0	138	0	0	0	0	0	0	0	22	0	50	0	0	0	195	0	1	0	78	0	0	0	0	0	0	11	25	1	0	98	0	0	120	39	0	1	0
ADPlatinum4N12	0	22	68	109	133	0	114	183	123	131	0	0	186	7	0	187	9	0	0	0	2	0	0	47	18	3	0	1	44	0	15	4	0	1	0	0	0	0	0	1	18	0	0	0	3	1	0	0	0
ADPlatinum4A21	0	126	23	543	295	135	285	337	322	643	65	114	83	45	0	26	3	0	0	5	40	0	85	118	245	73	161	53	36	56	148	3	0	58	0	0	1	2	0	0	117	431	50	1	221	149	61	0	8
ADPlatinum4A22	0	1	21	254	252	46	321	286	327	387	0	6	188	62	0	31	10	0	0	7	40	1	179	79	67	64	61	1	6	110	206	0	0	48	0	0	0	3	6	0	125	60	0	2	23	155	0	17	1
ADPlatinum4A23	0	4	1	117	0	67	323	36	110	318	102	1	144	0	0	181	0	0	0	4	85	0	123	0	355	30	76	89	34	0	49	2	1	1	0	0	0	1	0	39	183	144	2	32	12	152	0	0	0
ADPlatinum4N09	0	0	0	0	0	0	15	0	88	0	0	0	0	0	0	0	0	0	0	0	21	1	0	0	69	0	0	2	1	0	0	24	0	0	0	0	0	0	30	0	0	12	0	0	6	0	0	0	0
ADPlatinum3H22	0	0	2	78	0	0	39	46	50	185	0	53	0	0	0	1	0	0	0	0	0	0	0	45	1	72	67	0	1	0	0	0	0	0	0	0	0	1	0	0	65	0	0	0	6	53	0	0	0
ADPlatinum3H23	0	2	2	43	47	21	342	63	177	113	8	26	0	1	0	31	0	0	1	1	53	0	86	15	54	0	157	2	36	0	91	4	0	0	0	0	0	3	0	0	112	31	1	0	9	25	9	2	0
ADPlatinum4A03	0	1	0	126	1	1	111	21	50	64	74	0	25	8	0	394	0	0	0	0	1	0	102	49	68	0	34	0	0	25	84	3	0	1	0	0	0	10	8	0	72	88	0	1	8	34	17	0	0
ADPlatinum4A04	0	0	0	0	0	0	0	0	68	113	0	0	0	0	0	0	1	0	0	1	0	0	71	0	0	52	0	0	0	36	13	0	0	0	0	0	0	0	0	0	0	0	0	0	3	0	0	0	0
ADPlatinum3N20	0	0	0	0	46	62	123	1	68	98	0	0	0	0	0	122	12	0	0	4	0	0	0	0	50	0	0	0	0	0	0	4	0	0	0	0	0	0	0	0	0	0	0	0	0	0	0	0	0
ADPlatinum4A18	0	0	0	49	0	0	0	0	0	0	0	0	0	0	0	0	0	0	0	0	0	0	52	0	0	0	0	0	0	0	0	0	0	0	0	0	0	0	0	0	0	0	0	0	0	0	0	0	0
ADPlatinum4A19	0	68	39	512	157	207	526	224	348	134	202	0	392	49	0	193	1	0	0	6	275	0	445	1	202	0	46	2	7	70	703	0	0	3	0	1	7	0	36	2	57	245	102	0	9	154	72	1	1
ADPlatinum4A20	0	0	0	67	51	2	189	0	1	37	0	0	6	0	0	84	7	0	0	2	1	0	297	0	49	56	4	0	0	0	65	53	0	0	0	0	0	0	0	0	42	0	0	0	4	0	0	1	0
ADPlatinum3K16	0	0	0	0	1	0	122	21	5	0	43	0	2	0	0	0	0	0	0	2	0	0	0	6	118	0	0	0	0	0	0	0	0	0	0	0	0	0	0	0	23	0	0	0	65	0	61	0	0
ADPlatinum3K17	0	0	43	138	14	15	184	1	6	44	0	1	19	118	0	7	1	0	0	0	6	0	0	1	198	0	67	1	1	2	1	1	0	1	0	0	8	1	0	0	146	26	0	0	2	0	0	0	0
ADPlatinum3P08	0	24	0	57	0	0	143	112	164	115	86	0	147	49	1	72	1	0	0	1	40	0	109	0	104	1	0	1	29	1	33	22	0	0	0	0	0	3	0	0	0	72	0	0	2	60	124	0	0
ADPlatinum3P09	0	0	0	0	0	1	0	0	0	0	0	0	0	0	0	0	0	0	0	0	0	0	0	0	0	0	0	0	0	0	0	0	0	0	0	0	0	0	0	0	0	0	0	0	0	0	0	0	0
ADPlatinum4N02	0	0	0	0	0	0	1	56	32	0	0	0	0	0	0	4	0	0	0	0	0	0	3	0	39	0	1	16	0	1	0	1	0	0	0	0	0	0	0	0	25	0	0	0	2	0	0	0	0
ADPlatinum4N03	0	0	0	306	39	53	280	15	140	363	82	84	150	41	0	101	0	0	0	0	14	0	71	160	73	19	1	37	4	1	153	1	0	2	0	0	4	2	0	1	119	177	0	0	15	45	0	0	1
ADPlatinum4M14	0	0	0	0	0	0	0	0	0	0	0	0	0	0	0	0	0	0	0	0	0	0	0	0	0	0	0	0	0	0	0	0	0	0	0	0	0	0	0	0	0	0	0	0	0	0	0	0	0
ADPlatinum4M15	0	2	0	0	0	0	0	0	0	0	0	0	0	0	0	0	0	0	0	0	0	0	0	0	2	0	0	0	0	0	0	0	0	0	0	1	0	0	0	0	0	0	0	0	0	0	0	0	0
ADPlatinum4M16	0	0	0	0	0	0	0	0	0	0	0	0	0	0	0	0	0	0	0	0	0	0	0	0	0	0	0	0	0	0	0	0	0	0	0	0	0	0	0	0	0	0	0	0	0	0	0	0	0
ADPlatinum3J07	0	0	0	71	13	42	139	28	108	87	0	0	78	42	0	117	1	0	0	0	36	0	22	128	31	0	75	0	2	46	184	0	0	0	0	0	0	3	0	27	44	188	0	0	1	24	40	0	0
ADPlatinum3J08	0	0	0	0	0	0	0	0	0	0	29	0	55	34	0	0	0	0	0	0	0	0	0	0	9	0	30	0	0	0	0	0	0	0	0	0	0	0	0	0	0	0	0	0	5	0	0	0	0
ADPlatinum3J09	0	36	0	84	11	0	313	127	64	321	14	0	1	0	0	93	1	0	0	0	1	0	9	0	23	0	0	20	0	0	22	0	0	95	0	0	0	1	23	0	32	129	100	0	19	0	1	0	0
ADPlatinum4N06	0	0	8	114	92	2	2	46	91	139	0	0	0	0	0	54	0	1	0	0	35	0	0	0	74	51	54	0	0	0	1	3	0	0	0	0	0	1	1	1	0	41	0	0	1	14	6	0	0
ADPlatinum4N07	0	1	0	11	20	66	1	18	90	39	0	0	24	1	0	0	0	0	0	0	0	0	0	1	0	31	1	1	3	0	33	0	0	0	0	0	0	0	0	0	5	82	0	0	2	58	0	0	0
ADPlatinum4N08	0	27	12	113	33	0	126	97	242	46	0	14	83	19	0	117	16	0	0	1	6	1	1	1	92	70	11	29	7	7	102	5	0	0	0	0	0	4	0	2	11	117	0	0	6	67	2	1	0
ADPlatinum4B07	0	0	0	0	0	0	0	54	0	0	33	0	0	0	0	8	0	0	0	0	0	0	0	0	0	0	0	0	0	0	20	0	0	0	0	0	0	0	0	0	0	9	18	0	52	0	0	0	0
ADPlatinum4B08	0	0	0	0	0	0	25	37	0	0	0	0	0	0	0	0	0	0	0	0	0	0	0	0	0	0	0	0	0	0	0	0	0	0	0	0	0	3	0	0	0	27	0	0	0	0	0	0	0
ADPlatinum4B09	0	0	0	0	0	0	43	0	0	0	0	0	0	0	0	0	0	0	0	0	0	0	0	0	0	0	0	0	0	0	0	0	0	0	0	0	0	0	0	0	0	0	0	0	0	0	0	0	0
ADPlatinum3N05	1	9	0	49	0	2	79	163	130	167	0	1	68	25	1	1	0	0	0	0	1	0	42	34	36	38	52	1	3	17	117	0	0	0	0	0	0	3	4	0	36	51	94	0	6	4	1	1	0
ADPlatinum3N06	0	71	0	272	135	103	84	77	243	134	103	0	164	65	0	31	0	0	0	5	22	0	90	44	66	8	10	11	2	1	87	0	0	1	0	0	1	0	0	0	0	95	0	0	16	21	0	0	0
ADPlatinum1A15	0	1	0	0	0	121	111	93	57	132	0	0	52	0	0	56	0	0	0	0	122	0	0	1	0	0	1	1	1	0	35	3	0	0	0	0	0	0	0	0	0	26	0	0	1	1	0	0	0
ADPlatinum1A16	0	0	0	0	20	0	17	105	0	18	31	0	16	33	0	0	0	0	1	0	2	0	0	52	0	0	1	0	0	0	52	0	0	0	0	0	0	0	0	0	0	35	16	0	0	0	0	0	0
ADPlatinum1A17	0	23	0	18	3	26	55	24	29	0	0	0	67	40	0	55	2	0	0	2	0	0	0	0	117	33	1	0	0	0	0	0	0	0	0	0	0	0	0	0	0	2	0	0	11	61	0	0	0
ADPlatinum2H02	0	1	0	0	0	40	90	230	31	116	0	0	0	0	0	1	0	0	0	6	0	0	0	0	0	0	41	68	0	1	60	0	0	1	0	0	0	0	0	0	0	53	51	0	5	0	13	0	0
ADPlatinum2H03	0	0	2	96	58	0	126	75	219	35	0	1	95	0	0	61	0	0	0	0	0	0	9	0	31	58	0	35	2	0	0	1	0	0	0	0	0	3	0	0	18	96	0	0	0	13	43	0	0
ADPlatinum2H04	0	0	1	21	0	0	152	38	147	71	0	0	15	0	0	31	0	0	0	0	124	0	0	57	45	134	0	0	0	43	112	4	0	0	0	0	0	5	1	0	0	23	93	0	7	0	32	0	0
ADPlatinum3I08	0	0	0	3	1	1	19	57	0	7	0	0	118	0	0	10	0	0	0	0	0	0	0	0	0	0	45	0	1	15	1	0	0	0	0	0	0	0	0	0	0	12	13	0	0	0	0	0	0
ADPlatinum3I09	0	1	0	45	1	0	17	22	0	23	0	0	5	0	0	0	0	0	0	0	38	0	0	0	26	0	1	0	2	26	40	26	0	0	0	0	0	0	0	0	64	15	0	0	3	0	0	0	0
ADPlatinum3I10	0	1	0	143	23	0	104	0	35	49	0	0	55	22	0	0	0	0	0	0	17	0	58	123	49	0	0	0	1	34	31	0	0	0	0	0	0	0	0	0	94	104	32	0	3	40	0	0	0
ADPlatinum1F12	0	0	0	60	0	0	0	0	0	25	0	0	33	0	0	0	0	0	0	0	0	0	9	0	0	0	0	0	0	0	41	0	0	0	0	0	0	0	0	0	0	0	0	0	4	0	0	0	0
ADPlatinum1F13	0	1	0	56	0	0	171	0	164	57	0	0	0	0	0	7	0	0	0	0	0	0	49	0	20	0	0	0	0	0	0	0	0	0	0	0	0	3	0	0	0	37	0	0	0	0	0	0	0
ADPlatinum1F14	0	0	0	0	0	0	0	0	0	0	0	0	0	0	0	0	0	0	0	0	0	0	0	0	0	0	0	0	0	0	0	0	0	0	0	0	0	0	0	0	0	0	0	0	0	0	0	0	0
ADPlatinum2C06	0	0	0	109	110	0	55	172	123	312	0	0	80	0	0	93	0	0	0	2	66	0	123	20	1	127	7	2	2	0	96	1	0	2	0	0	0	3	0	0	49	64	51	1	2	69	0	0	0
ADPlatinum2C07	0	0	0	126	89	0	230	0	220	258	0	0	4	25	0	95	17	0	0	9	1	0	0	31	20	67	0	0	2	1	0	0	0	1	0	0	0	1	0	0	49	72	0	0	56	33	55	3	0
ADPlatinum2C08	0	0	24	157	0	3	246	194	109	53	3	0	89	43	0	30	48	0	0	0	58	0	72	0	90	22	8	53	0	0	27	0	0	0	0	0	0	4	0	1	114	28	0	0	32	6	0	1	0
ADPlatinum1O24	0	0	0	0	0	0	0	59	47	0	0	0	0	0	0	0	0	0	0	0	0	0	1	17	90	0	0	0	0	0	0	0	0	0	0	0	0	0	0	0	0	0	0	0	0	0	23	0	0
ADPlatinum1P01	0	1	0	0	0	32	34	0	86	65	0	0	0	0	0	0	0	0	0	0	0	0	0	0	0	0	0	0	0	1	71	1	0	10	0	0	0	0	0	0	0	0	0	0	6	0	0	0	0
ADPlatinum1P02	0	0	0	77	1	0	31	126	61	25	0	0	6	0	0	0	0	0	0	0	8	0	11	0	0	0	24	1	0	0	0	0	0	0	0	0	0	0	0	0	4	39	0	0	19	0	0	0	0
ADPlatinum3L04	0	0	0	0	13	0	51	29	52	31	0	0	0	0	0	22	0	0	0	0	0	0	0	0	40	0	0	0	0	0	0	0	0	0	1	0	0	0	0	1	0	28	0	0	0	0	0	0	0
ADPlatinum3L05	0	0	0	0	42	2	3	106	51	0	0	1	41	0	0	1	0	0	0	0	0	0	0	0	122	45	173	0	0	0	0	0	0	0	0	0	0	0	0	0	74	6	1	0	0	0	0	0	0
ADPlatinum3L06	0	0	0	0	1	56	37	1	0	0	0	0	44	28	0	0	0	0	0	0	4	1	1	0	1	0	0	0	1	0	41	0	0	0	0	0	0	0	0	0	12	0	0	1	22	0	0	0	0
ADPlatinum2J03	0	21	19	107	114	6	231	164	126	87	0	0	214	10	0	86	22	0	0	0	38	0	13	208	161	0	296	5	2	1	88	0	0	0	0	0	4	1	74	0	0	69	0	1	6	61	70	1	0
ADPlatinum2J04	0	2	0	190	54	0	85	250	137	468	65	54	11	0	0	18	49	0	1	7	1	0	0	60	203	15	0	28	1	1	16	3	0	0	0	0	0	0	27	0	9	62	21	0	4	0	1	0	0
ADPlatinum2J05	0	4	63	94	62	0	514	202	220	252	4	0	94	75	0	29	20	1	1	1	3	0	100	1	138	34	150	0	58	61	55	18	0	1	0	4	0	0	0	1	61	251	0	1	15	0	17	0	0
ADPlatinum3M20	0	0	0	1	85	0	19	131	2	18	0	0	0	0	0	0	0	0	0	0	0	0	0	0	2	21	8	0	0	0	0	0	0	0	0	0	0	0	0	0	0	82	0	0	0	45	0	0	0
ADPlatinum3M21	0	25	0	111	0	0	26	8	77	42	0	36	71	30	0	39	3	0	0	0	2	0	82	16	120	126	13	55	0	0	87	0	0	0	0	0	0	0	0	1	0	128	0	0	18	26	35	0	0
ADPlatinum3M22	0	44	1	218	159	68	146	56	319	82	2	39	55	0	0	86	77	0	0	5	2	1	0	1	245	1	113	48	53	0	109	0	0	1	1	0	0	4	0	0	35	147	0	0	5	10	0	0	0
ADPlatinum1D12	0	49	1	50	14	5	216	56	72	79	1	0	0	36	0	42	1	0	0	0	4	0	0	58	35	0	21	0	2	0	34	4	0	0	0	0	0	1	0	0	0	2	57	1	1	73	87	0	0
ADPlatinum1D13	0	62	89	238	57	8	18	0	129	44	21	0	39	0	0	104	1	0	0	4	28	1	91	0	35	0	0	7	8	0	1	0	0	0	0	0	0	0	0	0	17	49	0	0	0	48	8	0	0
ADPlatinum1D14	0	59	0	49	0	0	43	12	0	5	0	0	0	0	0	0	0	0	0	0	0	0	0	0	0	0	0	0	0	0	0	7	0	0	0	0	0	0	0	0	0	0	0	0	2	0	0	0	0
ADPlatinum1I03	0	12	9	128	39	0	162	43	82	62	129	49	161	6	0	10	0	0	0	0	36	0	0	0	0	0	0	45	0	0	90	0	0	0	0	0	0	0	0	0	0	21	0	0	1	0	0	0	0
ADPlatinum1I04	0	0	0	59	19	47	64	256	244	37	0	0	53	15	0	0	0	0	0	1	0	0	0	0	27	64	0	40	9	0	0	63	0	0	0	0	0	0	0	0	0	62	9	1	1	28	0	0	1
ADPlatinum1I05	1	2	40	154	17	56	34	28	104	16	0	0	30	32	0	5	4	0	0	0	1	0	34	0	0	0	0	1	2	2	201	0	0	0	0	0	0	1	1	0	42	55	31	0	4	0	0	15	0
ADPlatinum1I06	0	0	0	0	0	0	0	0	0	0	0	0	0	0	0	0	0	0	0	0	1	0	0	0	0	0	0	0	0	0	0	0	0	0	0	0	0	0	0	0	0	0	0	0	0	0	0	0	0
ADPlatinum1I07	0	0	0	0	22	8	227	45	67	0	0	0	36	0	0	22	0	0	0	0	0	0	22	0	11	18	0	0	13	0	0	0	0	0	0	0	0	0	0	0	0	1	0	0	10	0	0	0	0
ADPlatinum1I08	0	0	0	5	0	0	1	0	0	0	0	0	0	0	0	4	0	0	0	0	0	0	0	0	0	0	0	0	0	0	7	0	0	0	0	0	0	0	0	0	0	0	0	0	0	0	0	0	0
ADPlatinum2A15	0	0	0	0	0	0	0	0	0	0	0	0	0	0	0	0	0	0	0	0	0	0	0	0	0	0	0	37	0	0	33	0	0	0	0	0	0	0	0	0	0	1	0	0	0	0	0	0	0
ADPlatinum2A16	0	0	9	54	72	2	126	130	261	222	13	0	78	59	1	86	0	0	0	1	6	0	30	0	72	31	42	118	7	62	1	0	1	0	0	0	0	0	0	0	0	166	0	0	12	36	26	0	0
ADPlatinum2A17	0	0	0	5	0	0	31	64	118	82	0	0	0	34	0	84	2	0	0	0	2	0	0	0	190	0	0	2	0	2	46	0	0	0	0	0	0	1	1	0	5	0	0	0	0	29	0	0	0
ADPlatinum2M01	0	0	0	0	0	0	0	0	0	0	0	0	0	0	0	0	0	0	0	0	0	0	0	0	0	0	0	0	0	0	0	0	0	0	0	0	0	0	0	0	0	0	0	0	0	0	0	0	0
ADPlatinum2M02	0	0	0	0	28	1	71	58	8	91	0	6	0	14	0	45	0	0	0	0	17	0	38	28	0	63	0	1	43	0	25	0	0	1	0	1	0	0	0	0	61	2	0	0	2	0	39	0	0
ADPlatinum2M03	0	0	0	192	91	4	208	15	122	99	38	0	79	43	0	107	10	0	0	0	4	0	1	42	188	75	62	1	13	1	16	3	0	1	0	0	0	0	0	0	0	153	0	0	82	0	26	2	0
ADPlatinum2G23	0	6	0	7	0	0	4	0	6	8	0	0	0	0	0	5	0	0	0	0	2	0	3	0	3	0	0	0	0	0	8	0	0	0	0	0	1	0	0	0	0	5	0	0	1	3	0	0	0
ADPlatinum2G24	0	0	0	0	0	0	0	0	0	0	1	0	0	0	0	0	0	0	0	0	0	0	0	0	0	0	0	0	0	0	0	0	0	0	0	0	0	0	0	0	0	0	0	0	0	0	0	0	0
ADPlatinum2H01	0	0	0	0	0	0	0	0	0	0	0	0	0	0	0	0	0	0	0	0	0	0	0	0	0	0	0	0	0	1	0	0	0	0	0	0	0	0	0	0	0	0	0	0	0	0	0	0	0
ADPlatinum2E09	0	0	1	0	0	0	0	1	1	0	0	0	40	0	0	0	0	0	0	0	0	0	20	0	0	0	0	7	0	0	0	0	0	0	0	0	0	0	0	0	0	0	0	0	0	0	0	0	0
ADPlatinum2E10	0	64	0	0	0	0	11	0	49	0	0	0	109	0	0	0	0	0	0	0	57	0	19	13	0	0	0	0	0	0	0	0	0	0	0	0	0	0	0	0	0	0	0	0	0	0	0	0	0
ADPlatinum2E11	0	1	0	21	50	83	70	13	0	12	0	0	0	0	0	173	0	0	1	0	0	0	37	0	0	0	0	0	0	0	73	0	0	0	0	0	20	0	0	0	0	34	0	0	1	52	0	0	0
ADPlatinum2I15	0	0	0	20	1	0	135	0	147	55	0	0	231	1	0	1	1	0	0	0	0	0	29	0	76	0	1	2	0	52	31	0	0	0	0	0	0	0	0	0	0	31	0	0	5	0	77	1	0
ADPlatinum2I16	0	0	0	21	0	28	141	0	86	109	0	0	0	12	0	0	1	0	0	0	0	0	22	0	29	0	0	0	1	0	83	3	0	0	0	0	0	0	0	0	0	31	0	0	0	30	3	0	0
ADPlatinum2I17	0	0	0	73	8	35	92	0	0	204	0	0	55	0	0	49	23	0	0	1	1	0	49	76	28	0	30	12	48	0	38	0	0	0	0	0	0	0	0	0	37	20	0	0	10	64	78	1	0
ADPlatinum2G06	0	0	0	0	0	0	1	0	0	0	0	0	0	0	0	0	0	0	0	0	0	0	0	0	37	0	0	0	0	0	0	0	0	0	0	0	0	0	0	0	0	0	0	0	1	0	0	0	0
ADPlatinum2G07	0	0	0	0	1	0	0	0	0	43	54	0	0	0	0	0	0	0	0	0	0	0	0	0	0	0	0	0	0	0	0	0	0	0	0	0	0	0	0	0	0	0	0	0	0	0	16	0	0
ADPlatinum2G08	0	0	0	6	0	1	2	57	0	0	0	0	0	0	0	0	0	0	0	0	0	0	0	36	7	0	0	0	0	0	17	0	0	0	0	0	0	0	0	0	0	0	0	0	41	0	0	0	0
ADPlatinum1N24	0	0	1	0	45	0	1	0	0	0	0	0	0	0	0	0	0	0	0	0	0	0	0	0	0	0	20	0	0	0	0	0	0	0	0	0	0	0	0	0	0	53	0	0	0	0	16	0	0
ADPlatinum1O01	0	0	0	0	0	0	0	105	88	40	0	69	0	0	0	39	0	0	0	1	7	1	2	0	236	0	36	1	7	0	78	2	0	1	0	0	2	0	0	0	20	103	1	0	0	50	0	0	0
ADPlatinum1O02	0	0	0	0	0	0	0	0	0	0	0	0	0	0	0	0	0	0	0	0	0	0	0	0	0	0	0	0	0	0	0	0	0	0	0	0	0	0	0	0	0	0	0	0	0	0	0	0	0
ADPlatinum1J21	0	0	0	0	0	0	0	0	0	0	1	0	0	1	0	0	0	0	0	0	0	0	0	0	0	0	0	0	0	0	0	0	0	0	0	0	0	0	0	0	0	0	1	0	0	0	0	0	0
ADPlatinum1J22	0	0	0	0	0	0	0	0	0	0	0	0	0	0	0	0	0	0	0	0	0	0	0	0	1	0	0	0	0	0	0	0	0	0	0	0	0	0	0	0	0	0	0	0	0	1	0	0	0
ADPlatinum1J23	0	0	0	0	0	0	0	0	0	0	0	0	0	0	0	0	0	0	0	0	0	0	0	0	0	0	0	0	0	0	0	0	0	0	0	0	0	0	0	0	0	0	0	0	0	0	0	0	0
ADPlatinum3B03	0	0	39	42	0	1	109	0	1	0	0	0	0	0	0	25	65	0	0	2	94	0	0	0	0	0	0	0	0	0	0	1	0	0	0	0	0	0	0	0	0	1	0	0	0	0	0	0	0
ADPlatinum3B04	0	3	0	0	0	0	0	22	92	0	0	42	0	0	0	0	1	0	0	0	46	0	0	0	0	0	0	0	9	0	0	0	0	0	0	0	0	0	0	0	0	0	0	0	3	0	73	0	0
ADPlatinum3B05	0	0	0	13	30	0	28	33	0	0	0	8	0	0	0	50	0	0	0	0	0	0	22	0	0	6	0	0	0	0	0	0	0	0	0	0	0	0	0	9	0	0	0	0	0	62	0	0	0
ADPlatinum2K20	0	0	0	58	0	45	73	47	180	0	0	0	0	64	0	45	0	0	0	0	0	0	0	0	0	0	55	1	0	0	5	0	0	0	0	0	0	2	0	0	0	1	0	0	1	0	0	0	0
ADPlatinum2K21	0	32	1	109	129	1	119	0	126	94	0	0	6	0	0	1	0	0	0	0	1	0	0	0	109	0	15	0	2	0	0	6	0	0	0	0	0	5	0	0	0	36	8	0	0	0	0	0	0
ADPlatinum2K22	0	1	0	50	35	0	4	0	122	71	0	0	49	0	0	0	0	0	0	0	1	0	0	0	28	0	1	1	1	0	103	0	0	1	0	0	0	1	0	0	0	50	0	0	7	0	0	0	0
ADPlatinum3A17	0	0	0	0	0	0	0	0	0	1	0	0	0	0	0	0	1	0	0	0	0	0	0	0	0	0	0	0	1	0	1	0	0	0	0	0	0	0	1	0	1	0	0	0	0	0	0	0	0
ADPlatinum3O10	0	0	0	1	0	0	0	0	0	0	0	0	0	0	0	0	0	0	0	0	0	0	0	0	0	0	0	0	0	0	0	0	0	0	0	0	0	0	0	0	0	0	0	0	0	0	0	0	0
ADPlatinum3O11	0	0	0	1	0	0	1	0	51	0	0	0	0	2	0	0	0	0	0	0	0	0	0	0	0	0	0	0	0	0	0	0	0	0	0	0	1	0	0	0	1	2	0	0	0	2	0	0	0
ADPlatinum3O12	0	0	0	0	0	0	0	0	0	1	0	0	0	0	0	0	0	0	0	0	0	0	0	0	0	0	0	0	0	0	1	0	0	0	0	0	0	0	0	0	0	0	0	0	0	0	0	0	0
ADPlatinum1D03	0	0	0	0	0	0	1	2	4	1	0	0	3	2	0	0	0	0	0	0	0	0	0	0	0	0	0	1	0	0	0	0	0	0	0	0	0	0	0	0	0	0	0	0	0	0	0	0	0
ADPlatinum1D04	0	0	0	0	0	0	0	0	0	0	0	0	0	0	0	0	0	0	0	0	0	0	0	0	0	0	0	0	0	0	0	0	0	0	0	0	0	0	0	0	0	0	0	0	0	0	0	0	0
ADPlatinum1D05	0	0	0	0	0	0	0	39	0	0	0	0	0	0	0	0	0	0	0	0	0	0	0	0	0	0	0	0	0	0	0	0	0	0	0	0	0	0	0	0	0	3	0	0	0	0	0	0	0
ADPlatinum2H11	0	0	0	0	0	0	0	0	0	104	0	0	0	0	0	0	0	0	0	0	0	0	0	0	0	0	0	0	0	0	0	0	0	0	0	0	0	0	0	0	0	37	0	0	0	20	0	0	0
ADPlatinum2H12	0	0	0	130	0	0	30	0	53	81	0	0	0	0	0	0	0	0	0	1	78	0	0	0	21	4	0	19	6	0	0	0	0	1	0	0	0	27	0	0	0	136	0	0	1	99	3	0	0
ADPlatinum2H13	0	0	0	0	0	0	0	0	0	0	0	0	0	0	0	0	0	0	0	0	0	0	0	0	0	0	0	0	0	0	0	0	0	0	0	0	0	0	0	0	0	0	0	0	0	0	0	0	0
ADPlatinum2L11	0	0	0	77	0	0	0	0	1	48	13	0	0	0	0	25	0	0	0	0	0	0	7	1	0	0	0	0	0	0	0	0	0	0	0	0	0	0	0	0	47	1	0	0	0	39	0	0	0
ADPlatinum2L12	0	0	0	43	0	0	13	0	0	0	0	0	0	0	0	3	0	0	0	0	1	0	0	0	0	0	0	0	0	0	0	6	0	0	0	0	0	0	0	0	0	0	0	0	0	0	0	0	0
ADPlatinum2L13	0	0	0	42	0	0	0	0	0	0	0	0	0	0	0	0	0	0	0	0	0	0	0	1	0	0	0	0	0	0	0	0	0	0	0	0	0	0	0	0	0	0	0	0	0	0	0	0	0
ADPlatinum1M12	0	31	0	71	34	0	83	75	183	0	0	0	45	0	0	79	0	0	0	0	0	0	0	0	149	0	0	16	0	0	0	0	0	29	0	0	0	0	0	0	0	25	0	0	23	46	0	0	0
ADPlatinum1M13	0	29	0	110	118	0	157	40	162	19	0	0	240	1	0	126	1	0	0	0	0	0	34	0	0	0	0	59	0	0	57	1	0	0	0	0	0	2	0	0	50	7	0	0	3	119	46	0	0
ADPlatinum1M14	0	0	0	0	0	0	28	1	75	0	0	0	14	0	0	0	0	0	0	0	0	1	0	0	0	0	0	0	0	0	0	2	0	0	0	0	0	1	0	0	0	59	0	0	0	112	0	0	0
ADPlatinum3O19	0	1	1	231	8	43	225	34	190	112	59	0	0	146	0	83	4	0	0	0	1	0	61	61	13	30	1	11	32	0	43	0	0	2	0	0	0	3	0	0	0	8	68	0	15	88	0	0	0
ADPlatinum3O20	0	24	0	112	0	0	263	93	94	156	51	0	29	0	1	91	0	0	0	0	3	0	10	0	102	41	1	39	4	0	0	7	0	0	0	0	0	0	0	0	5	45	31	0	6	62	53	0	2
ADPlatinum2E12	0	0	0	0	67	12	53	0	44	110	0	1	6	0	0	0	0	0	0	0	19	0	94	0	171	0	0	0	1	11	0	26	0	0	0	0	0	0	0	0	0	0	0	0	8	34	0	0	0
ADPlatinum2E13	0	0	0	14	0	0	25	0	80	64	0	0	29	1	0	104	0	0	0	0	7	0	12	0	0	13	12	11	3	0	42	2	0	0	0	0	0	2	0	0	0	45	0	0	3	32	0	0	0
ADPlatinum2E14	0	49	2	2	0	0	14	0	158	191	1	20	52	0	0	5	0	0	0	0	0	0	48	0	59	26	93	28	3	1	113	0	0	0	0	0	0	1	0	7	0	48	0	0	2	66	0	0	0
ADPlatinum1P09	0	0	0	0	0	1	0	0	1	0	0	0	0	0	0	0	0	0	0	0	0	0	8	0	0	0	0	0	0	0	0	0	0	0	0	0	0	0	0	0	0	0	0	1	0	0	0	0	0
ADPlatinum1P10	0	87	0	280	19	3	152	42	77	281	20	54	10	153	0	13	3	0	0	0	92	0	127	4	61	54	0	0	52	0	162	5	0	1	0	0	5	4	1	0	63	223	27	0	19	3	21	0	0
ADPlatinum1P11	0	1	11	125	7	1	103	42	123	15	0	3	5	57	0	60	1	0	0	0	16	0	7	168	40	4	1	67	2	56	0	0	0	1	0	0	0	0	0	0	96	91	74	0	10	0	7	0	0
ADPlatinum1K03	0	0	0	0	104	0	0	0	0	0	0	0	0	0	0	0	0	0	0	0	1	0	0	0	0	32	0	0	0	0	0	0	0	0	0	0	0	0	31	0	0	8	0	0	0	0	0	0	0
ADPlatinum1K04	0	0	0	21	0	0	0	7	0	0	0	0	0	0	0	0	0	0	0	0	0	0	4	0	32	0	0	0	0	0	0	0	0	0	0	0	0	0	0	0	0	0	0	0	0	0	0	0	0
ADPlatinum1K05	0	0	0	0	0	0	83	0	66	103	0	0	0	0	0	18	0	0	0	0	0	0	6	0	93	0	0	14	0	0	66	0	0	0	0	0	8	0	1	0	0	0	0	0	0	0	65	0	0
ADPlatinum2L14	0	0	0	211	11	0	95	55	1	53	1	0	0	87	0	0	64	0	0	0	4	0	0	8	62	0	0	0	26	0	0	0	0	0	0	0	0	0	0	0	0	0	0	0	3	65	0	1	0
ADPlatinum2L15	0	0	0	63	152	1	353	76	40	62	0	77	73	61	0	93	0	0	0	0	2	0	41	3	0	0	38	2	0	23	91	0	0	0	0	0	0	2	0	0	43	44	0	0	0	1	53	0	1
ADPlatinum2L16	0	0	0	0	44	0	52	2	62	0	0	0	0	0	0	24	0	0	0	0	0	0	0	21	0	0	0	0	0	0	0	0	0	0	0	0	0	1	0	0	0	3	0	0	0	2	0	0	0
ADPlatinum2A24	0	0	0	2	0	0	1	0	0	0	0	0	1	0	0	0	0	0	0	0	0	0	0	0	0	0	0	0	0	0	0	0	0	0	0	0	0	0	0	0	0	0	0	0	0	0	0	0	0
ADPlatinum2B01	0	0	0	1	0	0	0	0	0	0	0	0	0	0	0	0	0	0	0	0	0	0	0	0	0	0	0	0	0	0	0	0	0	0	0	0	0	0	0	0	0	0	0	0	0	0	0	0	0
ADPlatinum2B02	0	0	0	0	0	0	0	0	0	0	0	0	0	0	0	0	0	0	0	0	0	0	0	0	0	0	0	0	0	0	0	0	0	0	0	0	0	0	0	0	0	0	0	0	0	0	0	0	0
ADPlatinum1B18	0	0	10	13	29	6	24	1	55	94	0	5	180	0	0	1	0	0	0	0	15	0	0	0	1	0	0	10	1	0	63	0	0	0	0	0	0	2	0	0	71	0	65	1	0	1	0	0	0
ADPlatinum1B19	0	1	0	71	21	0	70	103	0	0	0	0	0	0	0	0	0	0	0	0	0	0	45	0	1	0	0	1	0	1	0	0	0	0	0	0	0	0	0	0	0	15	0	0	1	0	68	0	0
ADPlatinum1B20	0	0	0	86	44	0	54	149	62	5	0	0	0	26	0	44	0	0	0	0	0	0	0	1	0	9	0	0	0	0	0	0	0	0	0	0	0	2	0	0	0	69	0	0	9	110	0	0	0
ADPlatinum1B03	0	0	1	0	9	0	15	1	28	0	0	0	34	29	0	50	0	0	0	0	0	0	0	14	0	0	1	0	0	0	0	0	0	0	0	0	0	0	0	0	0	59	0	0	0	0	0	0	0
ADPlatinum1B04	0	33	1	0	67	8	97	69	104	246	0	0	161	102	0	195	0	1	0	0	62	0	8	0	46	0	36	0	2	0	0	0	0	0	0	0	0	3	0	0	64	128	3	0	5	56	0	0	0
ADPlatinum1B05	0	0	0	0	0	0	0	0	0	0	0	0	0	0	0	0	0	0	0	0	0	0	0	0	0	0	0	0	0	0	0	0	0	0	0	0	0	0	0	0	0	0	0	0	0	0	0	0	0
ADPlatinum1F09	0	1	0	49	0	0	12	12	0	22	21	0	16	11	0	0	0	0	0	0	0	0	0	77	1	0	0	0	27	0	26	0	0	1	0	0	1	0	0	0	0	54	0	0	1	0	0	0	0
ADPlatinum1F10	0	0	0	1	1	0	14	17	88	8	0	0	0	0	0	1	13	0	0	0	0	0	20	33	0	0	20	0	1	1	0	0	0	0	1	0	0	0	38	0	1	1	0	0	1	0	0	0	0
ADPlatinum1F11	0	0	0	1	34	0	180	129	72	30	0	0	13	21	0	24	0	0	0	0	23	0	71	0	100	1	0	0	2	1	0	1	0	0	0	0	3	2	13	0	39	48	24	0	4	57	0	0	0
ADPlatinum2F06	0	0	0	0	0	0	0	0	0	0	0	0	0	0	0	0	0	0	0	0	0	0	0	0	0	0	0	0	0	0	0	0	0	0	0	0	0	0	0	0	0	0	0	0	0	0	0	0	0
ADPlatinum2F07	0	0	0	0	0	0	1	0	0	101	0	0	0	0	0	0	0	0	0	0	0	0	0	0	0	0	0	0	0	0	0	0	0	0	0	0	0	0	0	0	0	0	0	0	0	0	0	0	0
ADPlatinum2F08	0	0	7	0	0	0	19	19	0	0	0	8	0	0	0	8	0	0	0	0	0	0	0	0	7	4	0	0	0	0	12	0	0	0	0	0	0	0	0	0	0	0	0	0	0	0	10	0	0
ADPlatinum3H18	0	0	0	0	0	0	0	0	0	0	0	0	0	0	0	0	0	0	0	0	0	0	0	0	0	0	0	0	0	0	0	0	0	0	0	0	0	0	0	0	0	0	0	0	0	0	0	0	0
ADPlatinum3H19	0	0	0	0	0	0	0	1	0	0	0	0	0	0	0	0	0	0	0	0	0	0	0	0	0	0	0	0	0	0	0	0	0	0	0	0	0	0	0	0	0	0	0	0	0	0	0	0	0
ADPlatinum1I24	0	0	0	0	0	0	42	0	0	0	0	0	0	0	0	0	0	0	0	0	0	0	0	0	0	0	0	0	0	0	0	0	0	0	0	0	0	0	0	0	0	0	0	0	0	0	0	0	0
ADPlatinum1J01	0	0	0	0	0	0	3	0	0	0	0	0	0	0	0	0	0	0	0	0	0	0	0	0	1	0	0	1	0	0	0	0	0	3	0	0	0	0	0	0	17	0	0	1	0	1	0	0	0
ADPlatinum1J02	0	0	0	0	0	0	22	0	0	0	0	0	4	0	0	0	0	0	0	0	0	0	0	12	0	56	0	0	0	0	0	0	0	0	0	0	0	0	0	1	0	0	0	0	1	0	0	0	0
ADPlatinum1G06	0	0	0	0	0	0	0	0	0	4	0	0	0	0	0	0	0	0	0	0	0	0	0	0	0	0	0	0	0	0	31	0	0	0	0	0	0	0	0	0	0	18	0	0	0	0	0	0	0
ADPlatinum1G07	0	55	8	212	69	0	227	27	18	352	2	25	56	0	0	83	0	0	0	0	2	0	60	0	131	18	22	72	3	45	9	26	0	1	0	0	0	0	0	0	19	196	53	0	104	17	20	0	0
ADPlatinum1G08	0	0	0	101	1	0	100	0	54	248	0	0	0	10	0	101	1	1	0	0	68	0	1	0	38	0	25	1	2	57	13	45	0	0	1	0	0	9	0	0	37	16	0	2	47	36	0	0	0
ADPlatinum3P21	0	0	43	221	59	0	370	59	150	37	0	0	151	84	0	69	17	0	0	1	8	1	36	42	162	5	0	58	4	0	115	1	0	1	0	0	0	3	36	0	0	64	0	0	5	147	22	0	0
ADPlatinum3P22	0	33	46	43	0	0	1	0	1	57	0	4	0	0	0	0	0	0	0	0	1	0	0	0	2	0	0	0	1	0	18	0	0	0	0	0	0	0	0	0	0	56	0	0	12	2	16	0	0
ADPlatinum3C15	0	0	0	0	0	0	0	0	0	0	0	0	0	47	0	0	0	0	0	0	0	0	0	0	0	0	0	0	0	0	0	0	0	0	0	0	0	0	0	0	0	0	0	0	0	0	0	0	0
ADPlatinum3C16	0	0	0	0	36	0	0	0	0	0	0	0	0	0	0	0	0	0	0	0	0	0	0	0	0	0	1	0	0	0	0	0	0	0	0	0	0	0	0	0	0	1	0	0	0	0	0	0	0
ADPlatinum1A06	0	34	0	27	0	0	57	21	84	102	51	0	2	44	0	80	0	0	0	1	5	0	27	71	77	14	31	53	2	68	89	0	0	0	0	0	0	2	0	0	41	55	57	1	0	98	48	0	0
ADPlatinum1A07	0	0	15	74	0	0	119	191	171	22	0	0	67	0	0	42	0	1	0	1	30	0	22	0	41	149	0	44	1	0	70	0	1	0	0	1	4	3	1	0	12	48	67	0	4	0	1	0	0
ADPlatinum1A08	0	0	0	83	99	1	34	79	32	20	0	0	69	69	0	16	0	0	0	0	31	0	21	0	60	0	5	0	4	49	0	0	0	0	0	0	0	0	12	0	37	0	0	1	0	57	0	0	0
ADPlatinum1H06	0	0	0	0	0	0	1	0	0	0	0	0	0	0	0	0	0	0	0	0	1	0	0	0	0	0	0	0	0	0	0	0	0	0	0	0	0	1	0	0	0	0	0	0	0	0	0	0	0
ADPlatinum1H07	0	0	0	21	121	0	0	0	130	49	0	0	0	0	0	0	10	0	0	4	68	0	0	0	0	0	0	1	0	1	0	0	1	0	0	0	0	0	0	1	9	7	0	0	2	33	0	0	0
ADPlatinum1H08	0	65	0	67	97	0	1	1	0	0	0	0	72	0	0	0	0	0	0	0	4	0	7	0	46	0	26	0	5	0	0	0	0	1	0	0	0	0	0	0	0	45	0	0	1	1	0	0	0
ADPlatinum1K24	0	0	0	6	24	0	10	47	46	26	0	0	0	16	0	0	0	0	0	0	0	0	0	0	48	0	0	7	0	0	53	0	0	0	0	0	0	2	0	1	17	0	42	1	0	0	7	0	0
ADPlatinum1L01	0	0	0	111	38	0	64	0	61	53	0	0	39	0	0	78	0	0	0	0	0	0	9	0	48	0	0	0	0	87	28	0	0	0	0	0	0	0	0	0	32	46	35	1	0	288	1	0	0
ADPlatinum1L02	0	30	0	2	20	0	62	153	181	21	0	0	0	0	0	93	0	0	0	0	2	0	0	0	41	0	0	11	4	0	55	6	0	0	0	0	0	0	0	0	0	0	0	0	1	1	0	0	0
ADPlatinum3I23	0	0	15	58	8	1	12	22	66	0	1	0	0	0	1	0	0	0	0	0	1	0	0	0	70	18	27	14	0	0	204	1	0	0	0	0	4	1	0	0	0	46	0	1	0	41	0	0	0
ADPlatinum3I24	0	11	0	38	19	1	81	8	41	25	9	18	12	15	0	4	0	0	0	0	0	0	34	0	3	0	0	0	0	0	17	0	0	0	0	1	0	0	0	0	2	0	1	0	0	14	0	0	0
ADPlatinum1C12	0	1	10	129	71	6	172	53	20	211	17	157	0	0	0	27	1	0	1	0	45	0	2	0	68	0	48	0	2	1	39	0	0	0	0	0	0	0	0	0	158	191	0	1	22	116	51	0	0
ADPlatinum1C13	0	0	0	8	0	19	45	0	0	36	0	0	0	0	0	0	0	0	0	0	0	0	0	0	58	0	0	0	0	0	131	0	0	0	0	0	0	0	0	0	0	76	0	1	0	0	0	0	0
ADPlatinum1C14	0	0	0	0	0	0	0	118	0	69	0	0	7	0	0	0	0	0	0	0	0	0	0	0	0	1	1	0	1	0	0	0	0	0	0	0	0	0	0	0	0	0	0	0	0	0	0	0	0
ADPlatinum2I08	0	0	0	93	0	57	248	60	183	0	8	0	27	0	0	98	1	0	0	0	1	0	28	36	22	0	1	55	0	0	0	0	0	0	0	0	0	6	0	60	0	8	0	0	0	1	12	0	1
ADPlatinum2I09	0	41	0	217	72	1	60	108	71	113	0	45	48	53	0	234	0	0	0	0	77	0	37	0	149	0	78	54	44	0	197	2	0	1	0	1	3	2	0	0	29	22	20	0	7	94	9	0	0
ADPlatinum2I10	0	0	0	326	21	0	16	153	123	20	0	1	69	124	0	80	0	0	0	0	1	0	0	0	11	0	61	0	2	0	47	1	0	0	0	0	0	8	0	0	0	140	0	0	8	26	0	0	0
ADPlatinum1A12	0	31	25	345	88	1	370	103	82	85	61	0	123	70	1	1	0	0	0	0	26	0	59	0	275	3	44	0	8	7	167	0	0	2	0	1	0	0	0	0	0	92	0	0	103	78	0	1	0
ADPlatinum1A13	0	0	0	0	0	0	0	0	0	2	0	0	0	0	0	0	0	0	0	0	0	0	0	0	0	0	0	0	0	0	0	0	0	0	0	0	0	0	0	0	0	0	0	0	0	0	0	0	0
ADPlatinum1A14	0	1	0	0	0	0	0	0	0	0	0	0	0	0	0	0	0	0	0	0	0	0	0	0	0	0	0	0	0	0	0	0	0	0	0	0	0	0	0	0	0	0	0	0	0	0	0	0	0
ADPlatinum3K06	0	1	0	125	67	0	126	62	122	11	0	0	0	0	0	42	0	1	0	0	0	0	14	91	102	0	1	0	1	0	0	4	0	0	0	0	0	0	0	0	1	67	0	1	3	0	0	0	0
ADPlatinum3K07	0	66	0	104	85	0	88	49	141	110	26	0	78	8	0	47	0	0	0	0	0	0	16	0	39	21	1	0	0	81	24	0	0	1	0	0	0	7	0	0	0	39	0	0	10	11	1	0	0
ADPlatinum3K08	0	0	0	11	1	18	21	16	27	141	0	0	40	0	0	79	0	0	0	0	0	0	36	0	77	7	0	51	0	0	0	0	0	0	0	1	0	2	1	0	24	47	0	1	7	0	18	0	0
ADPlatinum2J12	0	0	0	0	0	0	0	0	0	0	0	0	0	1	0	0	0	0	0	0	0	0	0	0	0	0	0	0	1	0	0	0	0	0	0	0	0	0	0	0	0	0	0	0	0	0	0	0	0
ADPlatinum2J13	0	56	3	110	45	0	173	45	51	22	88	61	16	0	1	18	0	0	0	0	3	0	36	30	1	9	77	145	2	0	0	0	0	0	0	0	1	1	0	0	31	43	1	0	133	114	1	1	1
ADPlatinum2J14	0	0	1	39	185	2	254	199	85	88	0	0	2	0	1	63	1	0	0	3	42	0	1	61	126	24	139	0	3	1	129	0	0	1	0	0	0	1	28	1	6	165	0	0	6	125	0	0	1
ADPlatinum3E16	0	0	0	0	0	0	0	0	0	0	0	0	0	0	0	0	0	0	0	0	0	0	0	0	0	0	0	0	0	0	0	0	0	0	0	0	0	0	0	0	0	0	0	0	0	0	0	0	0
ADPlatinum3E17	0	0	9	2	0	0	26	0	78	36	0	0	0	4	0	15	0	0	0	0	0	0	0	0	0	0	1	0	2	66	0	0	0	0	0	0	0	3	0	0	0	0	23	0	69	1	1	0	0
ADPlatinum3E18	0	0	0	0	0	0	0	0	0	0	0	0	0	0	0	0	0	0	0	0	0	0	0	0	0	0	0	0	0	0	0	0	0	0	0	0	0	0	0	0	0	0	0	0	0	0	0	0	0
ADPlatinum1L15	0	45	19	80	197	0	284	97	180	71	0	0	166	17	0	1	0	0	0	0	8	0	165	1	0	0	25	0	9	1	71	0	0	0	0	0	0	10	0	0	27	118	0	0	53	1	38	0	0
ADPlatinum1L16	0	0	0	28	0	0	136	0	170	18	44	0	0	0	0	0	63	0	0	2	97	0	34	0	0	36	0	0	2	0	0	0	0	0	0	0	0	5	0	0	0	2	0	0	0	46	0	0	0
ADPlatinum1L17	0	0	0	0	0	0	0	0	0	0	0	0	0	0	0	0	0	0	0	0	0	0	0	0	0	0	0	0	0	0	0	0	0	0	0	0	0	0	0	0	0	0	0	0	0	0	0	0	0
ADPlatinum2O21	0	1	0	0	0	0	93	0	0	0	0	0	0	0	0	0	0	0	0	0	0	0	0	0	26	0	0	0	0	0	0	0	0	0	0	0	0	0	0	0	0	1	0	0	0	0	0	0	0
ADPlatinum2O22	0	0	0	0	0	0	0	0	0	0	0	0	0	0	0	0	0	0	0	0	0	0	0	0	0	0	0	0	0	0	0	0	0	0	0	0	0	0	0	0	0	0	0	0	0	0	0	0	0
ADPlatinum2O23	0	0	0	64	0	0	0	0	1	27	0	0	0	0	0	0	0	0	0	0	1	0	0	55	1	0	41	0	0	0	0	0	0	0	0	0	0	0	0	0	0	0	0	0	0	0	0	0	0
ADPlatinum3N02	0	0	0	55	0	0	0	0	0	0	0	0	0	4	0	0	0	0	0	0	0	0	0	0	0	0	0	0	0	0	0	0	0	0	0	0	0	0	0	0	0	32	0	0	0	0	0	0	0
ADPlatinum1P18	0	0	0	12	0	0	31	51	0	20	26	0	0	0	0	0	0	0	0	0	0	0	50	0	0	0	0	0	0	0	0	0	0	0	0	0	0	0	0	0	5	0	0	0	0	0	0	0	0
ADPlatinum1P19	0	154	0	103	1	0	63	85	122	118	0	18	30	101	0	3	0	0	0	2	1	0	0	26	0	0	1	0	2	0	54	1	0	0	0	1	0	0	0	83	65	73	1	0	65	33	0	0	0
ADPlatinum1P20	0	0	0	72	28	0	92	54	37	54	0	1	106	71	0	0	7	0	0	1	0	0	0	0	17	1	0	0	2	0	26	45	0	0	0	0	0	2	44	0	0	98	0	0	73	11	0	0	0
ADPlatinum3B18	0	0	3	0	0	0	28	0	60	0	0	0	0	0	0	17	0	0	0	0	0	0	0	0	0	0	0	0	0	0	0	0	0	0	0	0	0	0	0	0	0	3	0	0	1	0	0	0	0
ADPlatinum3B19	0	0	0	0	0	0	0	0	0	0	0	0	0	0	0	0	0	0	0	0	0	0	0	1	0	0	1	0	0	0	0	0	0	0	0	0	0	0	0	0	0	0	0	0	0	0	0	0	0
ADPlatinum3B20	0	0	0	1	0	0	0	0	0	1	0	0	0	0	0	0	0	0	0	0	0	0	0	0	0	0	0	0	0	0	0	0	0	0	0	0	0	0	0	0	0	0	0	0	0	0	0	0	0
ADPlatinum2M07	0	0	0	0	0	0	0	0	0	0	0	0	0	0	0	0	0	0	0	0	0	0	0	0	0	0	0	0	0	0	0	0	0	0	0	0	0	0	0	0	0	0	0	0	0	0	0	0	0
ADPlatinum2M08	0	0	0	0	0	0	0	0	0	0	0	0	0	0	0	0	0	0	0	0	0	0	0	0	0	0	0	0	0	0	0	0	0	0	0	0	0	0	0	0	0	0	0	0	0	0	0	0	0
ADPlatinum2M09	0	0	0	0	0	0	1	0	0	0	0	0	0	0	0	0	0	0	0	0	0	0	0	0	0	0	0	0	0	0	0	0	0	0	0	0	0	0	0	0	0	0	0	0	0	0	0	0	0
ADPlatinum2F03	0	0	0	50	41	0	1	11	62	55	6	0	76	0	0	30	41	0	0	0	0	0	23	0	1	0	15	0	1	0	0	0	0	0	0	0	0	0	0	1	2	36	0	0	1	0	35	0	0
ADPlatinum2F04	0	14	0	0	0	0	111	0	65	37	0	0	0	0	0	85	0	0	0	3	1	0	18	7	62	0	0	54	4	25	0	0	1	1	0	0	0	0	0	0	0	0	0	0	0	0	1	11	0
ADPlatinum2F05	0	0	0	22	0	0	1	39	13	0	38	0	29	24	0	0	0	0	0	0	21	0	1	0	0	0	0	1	0	0	0	0	0	0	0	0	0	2	0	0	1	8	0	0	0	52	41	0	0
ADPlatinum1C09	0	1	0	13	60	1	72	40	126	26	0	0	12	0	0	19	0	0	0	0	1	0	0	0	26	22	0	18	2	0	0	0	0	0	0	0	0	1	0	1	1	1	0	0	19	0	0	0	0
ADPlatinum1C10	0	0	0	68	0	0	80	17	0	0	0	0	0	58	0	63	0	0	0	0	1	0	0	0	89	0	0	0	0	0	56	0	0	0	0	0	0	0	1	0	0	47	0	0	4	0	0	0	0
ADPlatinum1C11	0	32	1	34	7	0	11	26	0	9	0	0	0	0	0	0	0	0	0	0	8	0	0	0	0	0	11	0	0	0	0	0	0	1	0	0	0	4	0	1	10	92	37	0	0	25	0	0	0
ADPlatinum2H17	1	13	1	150	43	0	44	144	241	149	0	0	44	95	0	0	0	0	0	129	85	0	0	27	133	1	40	60	1	0	38	0	0	75	0	0	3	4	12	0	0	173	30	0	6	68	8	0	0
ADPlatinum2H18	0	12	0	2	47	0	21	17	9	14	1	0	31	16	0	0	0	0	0	7	0	0	0	6	16	0	0	18	1	0	0	0	0	0	0	0	0	0	0	0	0	10	0	0	0	3	0	0	0
ADPlatinum2H19	1	0	0	0	1	26	51	128	59	204	0	0	72	2	0	33	0	0	0	0	4	0	18	3	50	0	1	0	3	0	8	10	0	0	0	0	0	0	0	1	0	46	119	1	5	31	39	0	0
ADPlatinum2K23	0	43	0	76	19	0	76	16	66	15	40	2	61	0	0	0	0	0	0	5	0	0	10	0	55	0	0	170	2	0	0	0	1	0	0	0	0	0	0	0	141	16	1	0	0	0	0	0	0
ADPlatinum2K24	0	0	0	195	7	3	106	75	153	0	1	0	121	0	0	37	0	0	0	1	1	0	0	0	22	0	0	1	13	1	0	9	0	0	0	0	0	0	10	0	0	222	0	0	9	42	0	0	0
ADPlatinum2L01	0	2	0	3	0	14	125	160	0	50	0	0	0	0	0	0	0	0	0	0	0	0	0	0	18	0	61	0	25	0	0	0	0	0	0	0	0	0	0	0	0	80	0	0	0	25	0	0	0
ADPlatinum1D09	1	0	0	96	64	0	136	18	22	90	28	0	71	0	0	10	10	0	1	1	2	0	0	0	47	0	8	59	3	0	96	0	0	0	0	0	0	0	0	0	67	46	0	0	7	19	0	0	0
ADPlatinum1D10	0	3	0	30	0	0	38	69	46	19	0	0	0	114	0	60	0	1	0	0	2	0	21	26	0	0	0	0	1	0	0	0	0	0	0	0	0	1	14	0	0	0	0	0	1	0	0	0	0
ADPlatinum1D11	0	1	0	0	0	0	0	0	0	0	0	0	0	0	0	0	0	0	0	0	0	0	0	0	0	0	0	0	0	0	0	0	0	0	0	0	0	0	0	0	0	0	0	0	0	0	0	0	0
ADPlatinum3E22	0	0	0	0	0	0	0	0	0	0	0	0	0	0	0	0	0	0	0	0	0	0	0	0	0	0	0	0	0	0	0	1	0	0	0	0	0	0	0	0	0	0	0	1	0	0	0	0	0
ADPlatinum3E23	0	0	0	0	0	0	0	0	0	0	0	0	0	0	0	0	0	0	0	0	0	0	0	0	0	0	0	0	0	0	0	0	0	0	0	0	0	0	0	0	0	0	0	0	1	0	0	0	0
ADPlatinum3E24	0	0	0	0	0	0	0	21	0	0	0	0	0	0	0	0	0	0	0	0	0	0	0	0	0	0	0	0	0	0	0	0	0	0	0	0	0	0	0	0	0	0	0	0	0	0	0	0	0
ADPlatinum3H20	0	0	0	0	0	0	7	60	55	24	0	0	0	0	0	0	0	0	0	0	0	0	2	0	0	0	0	0	0	0	5	1	0	0	0	0	0	0	0	0	0	0	0	0	0	0	0	0	0
ADPlatinum3H21	0	0	0	29	0	0	26	33	2	2	0	0	52	0	0	24	0	0	0	0	0	0	0	0	4	0	0	0	0	1	60	0	0	0	0	0	0	0	0	0	1	43	0	0	0	16	0	0	0
ADPlatinum1D24	0	2	0	1	52	10	0	0	27	0	0	0	22	10	0	0	0	0	0	0	0	0	0	8	0	0	20	0	0	0	0	0	0	0	0	0	0	0	0	0	0	17	0	0	1	0	0	0	0
ADPlatinum1E01	0	0	47	62	1	10	121	97	24	48	0	0	0	32	0	0	0	0	0	0	0	0	1	0	24	0	13	21	1	0	51	0	0	0	0	0	0	6	0	0	10	0	6	0	1	21	1	0	0
ADPlatinum1E02	0	0	1	138	0	0	28	12	0	149	0	0	0	53	0	40	0	0	0	1	6	0	0	0	33	5	26	0	12	0	43	0	1	1	0	0	0	0	0	0	18	93	0	0	1	51	32	0	2
ADPlatinum3G02	0	0	0	0	0	0	0	0	0	0	0	0	0	0	0	0	0	0	0	0	0	0	0	0	0	0	0	0	0	0	0	0	0	0	0	0	0	0	0	0	0	0	0	0	0	0	0	0	0
ADPlatinum3G03	0	0	0	0	88	0	0	34	0	0	0	0	0	0	0	0	0	0	0	0	0	0	0	0	22	0	0	0	0	0	0	0	0	0	0	0	0	0	0	0	0	0	0	0	0	0	0	0	0
ADPlatinum3G04	0	12	0	0	0	0	0	0	0	0	0	0	0	0	0	0	0	0	0	0	0	0	0	44	0	0	0	0	0	0	0	0	0	0	0	0	0	4	0	0	0	0	5	0	5	0	0	0	0
ADPlatinum3L07	0	0	0	0	0	0	0	0	0	0	0	0	0	0	0	0	0	0	0	0	0	0	13	0	94	0	0	0	0	0	0	0	0	0	0	0	0	0	0	0	0	0	0	0	0	0	0	0	0
ADPlatinum3L08	0	0	0	0	0	0	38	0	0	61	0	0	0	0	1	0	0	0	0	0	38	0	0	0	0	0	0	1	0	0	0	0	0	0	0	0	0	0	0	0	0	0	0	0	0	0	0	0	0
ADPlatinum2N12	0	49	1	91	57	0	42	60	291	93	116	48	50	46	0	143	0	0	1	1	0	0	42	51	6	36	1	3	6	59	92	0	0	3	0	0	3	3	1	1	5	65	0	0	20	141	54	0	0
ADPlatinum2N13	0	17	0	102	38	33	34	80	222	115	0	46	97	1	0	41	3	0	0	2	4	0	133	60	87	101	0	0	6	0	48	0	0	0	0	0	0	3	0	0	32	184	0	0	9	1	24	0	1
ADPlatinum2N14	0	0	0	118	152	0	49	56	1	14	0	0	63	0	0	0	0	0	0	0	0	0	32	0	0	0	0	0	0	0	0	0	0	0	0	0	0	0	0	0	82	8	0	0	23	17	0	0	0
ADPlatinum1M09	0	0	74	0	0	0	0	0	0	0	0	0	0	0	0	0	0	0	0	0	0	0	0	0	0	0	0	0	0	0	0	0	0	0	0	0	0	0	0	0	0	1	0	0	0	0	0	0	0
ADPlatinum1M10	0	0	75	208	0	0	111	56	214	68	0	0	132	51	0	125	0	0	1	1	58	0	0	0	30	9	20	32	2	18	89	0	0	0	0	0	1	8	0	0	0	73	30	1	8	109	36	0	0
ADPlatinum1M11	0	0	0	30	0	0	52	70	39	95	79	0	0	3	0	0	0	0	0	0	1	0	1	0	22	0	0	0	3	0	64	0	0	1	0	0	1	2	0	0	72	25	0	0	0	0	0	0	0
ADPlatinum3F19	0	0	0	1	0	0	0	10	0	0	0	0	29	0	0	0	0	0	0	0	0	0	0	0	0	0	0	1	1	0	0	0	0	0	0	0	0	0	0	0	0	0	0	2	0	0	0	0	0
ADPlatinum3F20	0	20	0	0	0	0	60	0	71	0	0	0	23	0	0	1	1	0	0	0	0	0	0	0	119	0	2	10	2	0	0	0	0	0	0	0	0	0	1	31	0	0	0	0	0	0	0	0	0
ADPlatinum3F21	0	0	0	2	1	0	1	0	71	37	0	0	34	0	0	0	25	0	0	0	0	0	0	0	0	0	0	0	0	0	0	0	0	0	0	0	0	0	0	0	1	1	0	0	0	0	0	0	0
ADPlatinum2I05	0	0	14	103	0	0	9	25	129	57	0	0	1	0	0	25	0	0	0	0	0	0	2	0	41	0	0	0	2	0	82	0	0	0	0	0	0	0	0	0	29	0	0	0	85	30	0	0	0
ADPlatinum2I06	0	0	0	37	9	0	24	14	36	54	0	0	66	0	0	1	0	0	0	1	50	1	47	79	0	0	0	0	1	0	0	0	0	0	0	0	0	0	0	0	0	59	35	0	0	0	43	0	0
ADPlatinum2I07	0	181	0	44	9	0	78	100	6	23	0	0	0	0	0	0	0	0	0	0	18	0	95	53	23	0	0	0	3	0	10	0	0	0	0	0	0	0	0	0	0	1	0	0	0	24	0	0	0
ADPlatinum1J06	1	0	0	87	39	0	61	74	58	73	0	26	96	23	0	43	0	0	0	0	2	0	43	82	0	0	43	0	1	1	12	4	0	1	0	0	0	3	0	0	120	150	17	1	0	0	0	0	0
ADPlatinum1J07	0	5	4	57	94	0	96	0	149	162	0	0	0	0	0	0	0	0	0	0	0	0	15	0	0	0	25	2	4	0	0	0	0	0	0	0	0	0	0	0	0	20	0	0	3	86	0	1	0
ADPlatinum1J08	0	0	0	87	1	15	239	48	178	130	0	8	0	19	0	1	19	1	1	7	9	0	0	56	92	0	5	1	6	76	140	0	1	0	0	0	0	5	0	0	11	81	26	0	3	85	0	0	0
ADPlatinum3L22	0	0	1	44	44	97	67	32	191	144	0	78	72	75	0	117	3	0	0	5	0	0	57	0	52	0	0	54	3	0	126	0	0	0	0	0	0	0	0	0	0	65	43	0	6	20	0	0	0
ADPlatinum3L23	0	6	0	199	25	3	130	54	249	118	25	0	11	0	0	61	0	0	0	2	2	0	67	0	152	0	21	2	9	39	143	8	0	0	0	0	0	7	0	56	0	137	39	0	14	99	89	0	0
ADPlatinum3L24	0	5	0	138	51	11	241	143	339	106	1	108	0	115	1	276	0	0	0	5	20	1	44	89	69	21	55	0	1	16	150	0	0	0	0	0	0	2	3	21	36	113	0	1	9	11	0	0	0
ADPlatinum1E18	0	1	0	13	149	57	3	34	0	130	0	0	18	0	0	0	0	0	0	0	0	0	17	0	155	0	2	0	1	0	30	20	0	0	0	0	0	0	0	0	0	155	0	0	0	0	0	0	0
ADPlatinum1E19	0	0	37	160	81	0	258	395	305	328	0	54	38	0	0	0	0	0	0	4	20	0	1	0	0	72	0	27	9	0	0	7	1	0	0	0	0	1	10	0	1	124	113	0	0	73	58	15	0
ADPlatinum1E20	0	2	1	92	37	18	95	26	164	1	0	0	107	50	0	63	0	0	0	0	4	0	33	0	406	1	70	29	4	0	1	18	0	0	0	1	0	3	0	0	3	44	0	0	11	17	23	0	0
ADPlatinum2O18	1	0	0	119	173	0	273	20	222	0	0	0	40	97	0	0	0	0	0	0	0	0	3	0	6	0	0	0	1	6	0	1	0	1	0	0	8	0	0	0	1	55	0	0	39	0	0	0	0
ADPlatinum2O19	36	1	0	13	31	0	59	101	61	182	0	0	1	0	0	1	0	0	0	3	52	0	28	4	0	0	41	0	2	8	0	0	0	0	0	0	0	0	0	0	0	10	0	0	14	0	0	0	0
ADPlatinum2O20	0	0	0	0	0	0	0	2	0	0	0	0	0	0	0	0	0	0	0	0	0	0	0	0	0	0	0	0	0	0	0	0	0	0	0	0	0	0	0	0	41	0	0	0	0	0	0	0	0
ADPlatinum1B09	0	0	0	0	0	0	0	0	0	3	0	0	0	0	0	0	0	0	0	0	0	0	0	0	0	1	0	0	0	0	0	0	0	0	0	0	0	0	0	0	0	2	0	0	0	0	0	0	0
ADPlatinum1B10	0	0	0	1	0	0	2	0	7	70	0	0	0	0	0	0	0	0	0	0	6	0	0	28	0	0	0	0	4	0	42	9	0	0	0	0	0	0	0	0	0	0	0	0	0	0	1	0	0
ADPlatinum1B11	0	0	0	69	0	0	0	5	0	1	0	21	0	0	0	0	0	0	0	0	0	0	8	0	3	0	0	0	1	0	1	2	0	0	0	0	0	0	0	0	0	10	0	0	1	0	0	0	0
ADPlatinum2D09	0	0	0	0	0	0	0	0	0	0	0	0	0	0	0	0	0	0	0	0	0	0	0	0	1	0	0	0	0	0	0	0	0	0	0	0	0	0	0	0	0	20	0	0	0	0	0	0	0
ADPlatinum2D10	0	0	0	0	0	0	0	0	0	0	0	0	0	0	0	0	0	0	0	0	0	0	0	0	0	0	0	0	0	0	0	0	0	0	0	0	0	0	0	0	0	0	0	0	0	0	0	0	0
ADPlatinum2D11	0	0	0	0	0	0	0	0	0	1	0	0	0	0	0	0	0	0	0	0	0	0	0	0	0	0	0	0	0	0	0	0	0	0	0	0	0	0	0	0	0	0	0	0	0	0	0	0	0
ADPlatinum2B24	0	1	1	13	0	0	24	21	15	133	1	0	53	7	0	62	0	0	0	5	0	0	0	0	0	0	0	0	0	0	0	0	0	0	0	1	0	1	0	0	66	38	0	1	4	129	0	0	0
ADPlatinum2C01	0	23	0	279	49	8	47	144	93	306	0	0	248	59	0	105	1	1	0	0	0	0	25	0	28	7	0	51	0	31	169	0	0	0	0	0	0	3	27	30	81	80	0	0	5	81	0	0	0
ADPlatinum2C02	0	21	29	2	36	0	0	65	22	95	0	0	34	56	0	8	0	0	0	0	3	0	0	94	0	0	0	21	2	5	0	9	0	0	0	0	0	0	0	0	52	24	39	0	5	108	0	0	0
ADPlatinum3F15	0	0	0	0	0	0	1	0	1	0	0	0	0	0	0	0	0	0	0	0	0	0	0	0	0	0	0	0	0	0	0	0	0	0	0	0	0	0	0	1	0	1	0	0	0	0	0	0	0
ADPlatinum3H03	0	0	0	0	0	0	0	0	0	0	0	0	0	0	0	0	0	0	0	0	0	0	0	0	0	0	0	0	0	0	0	0	0	0	0	0	0	0	0	0	0	0	0	0	0	0	0	0	0
ADPlatinum3A11	0	0	0	23	0	0	0	0	0	0	0	0	4	0	0	0	0	0	0	0	0	0	0	0	0	0	2	17	0	0	0	0	0	0	0	0	0	3	0	0	2	0	0	0	0	0	0	0	0
ADPlatinum3A12	1	0	1	3	1	0	121	15	95	29	36	0	66	0	0	0	0	0	0	0	0	0	36	0	0	0	0	1	0	0	0	0	0	0	0	0	0	0	0	0	0	25	0	0	2	177	0	0	0
ADPlatinum3A13	0	0	0	55	0	5	185	116	49	193	0	0	0	30	0	53	0	0	0	0	17	0	79	0	15	0	36	0	1	0	16	4	0	0	0	0	0	0	18	0	0	51	0	0	2	19	0	0	0
ADPlatinum2O03	0	0	0	0	0	0	0	7	7	0	0	0	0	0	0	0	0	0	0	0	0	0	0	0	0	0	0	0	0	0	0	0	0	0	0	0	0	0	0	0	0	37	0	0	0	0	0	0	0
ADPlatinum2O04	0	0	0	0	0	0	0	0	29	2	0	0	0	0	0	0	0	0	0	0	0	0	0	0	0	0	0	0	0	0	0	0	0	0	0	0	0	0	0	0	0	0	0	0	0	0	0	0	0
ADPlatinum2O05	0	0	0	0	1	0	1	0	0	58	0	0	0	0	0	0	0	0	0	0	0	0	8	0	0	0	0	0	0	0	0	0	0	0	0	0	0	0	0	0	0	14	0	0	0	0	0	0	0
ADPlatinum1G09	0	1	0	0	0	0	0	0	0	0	0	0	0	0	0	0	0	0	0	0	0	0	0	0	0	0	0	0	0	1	0	0	0	0	0	0	1	0	0	0	0	0	0	0	0	0	0	0	0
ADPlatinum1G10	0	0	0	0	0	0	0	1	1	2	0	0	0	0	0	0	0	0	0	0	0	0	0	0	0	0	0	0	0	0	0	0	0	0	0	0	0	0	0	1	0	0	0	0	0	0	0	0	0
ADPlatinum1G11	0	1	0	0	31	0	4	78	21	9	0	40	20	64	0	0	0	0	0	0	41	0	28	0	0	0	56	2	13	0	11	4	0	0	0	0	0	4	1	0	23	54	49	0	37	0	0	0	0
ADPlatinum1D21	0	0	63	24	75	0	90	41	0	0	0	0	1	38	0	18	0	0	0	0	0	0	0	0	1	0	0	50	0	0	0	1	0	2	0	1	0	2	0	0	0	0	0	0	0	13	0	0	0
ADPlatinum1D22	0	1	25	52	0	0	60	117	74	53	35	0	38	63	0	2	0	0	0	0	72	0	0	0	10	33	0	28	0	0	0	1	0	0	0	0	0	0	0	1	99	46	44	0	10	25	0	0	0
ADPlatinum1D23	0	0	0	89	0	0	6	19	0	58	0	66	41	0	0	0	0	0	0	0	19	0	63	58	16	0	0	0	2	0	65	0	0	2	0	0	2	0	0	0	0	0	0	0	4	0	0	0	0
ADPlatinum3N24	0	0	1	3	30	0	57	82	0	0	0	0	0	27	0	43	0	0	0	0	0	1	53	0	0	0	0	0	0	60	50	5	0	0	0	0	0	0	0	1	3	8	0	0	1	0	0	0	0
ADPlatinum3O01	0	31	0	0	0	0	0	133	20	0	0	31	82	54	0	0	0	0	0	0	0	0	0	98	0	20	0	0	0	0	0	0	0	0	0	0	0	2	0	0	0	0	0	0	9	0	8	0	0
ADPlatinum2N15	0	2	0	70	55	20	80	69	1	126	0	0	7	0	0	0	1	0	0	0	0	0	1	0	1	0	0	0	64	0	82	0	0	0	0	0	0	5	0	0	0	1	0	0	2	13	0	0	0
ADPlatinum2N16	0	0	0	0	0	0	0	0	0	0	0	0	0	0	0	0	0	0	0	0	0	0	0	0	5	0	0	0	0	0	0	0	0	1	0	0	0	0	0	0	0	0	0	0	0	0	0	0	0
ADPlatinum2N17	0	1	0	1	30	0	38	35	0	31	0	25	0	45	0	41	0	0	0	0	0	0	141	0	32	48	26	0	2	0	11	20	0	1	0	0	0	1	0	0	0	119	0	1	4	4	0	0	0
ADPlatinum1N12	0	0	3	0	33	51	54	57	83	85	0	0	25	0	0	1	0	0	0	0	0	0	0	0	104	30	2	0	0	0	19	0	0	0	0	0	0	5	0	0	0	54	0	0	2	42	0	0	0
ADPlatinum1N13	0	0	0	68	49	0	30	79	114	50	0	13	79	15	1	0	0	0	0	4	0	0	0	0	62	0	11	41	17	0	7	0	0	0	1	0	0	0	0	0	0	113	0	0	4	0	0	0	0
ADPlatinum1N14	0	0	0	0	0	0	1	0	0	0	0	0	0	0	0	0	0	0	0	0	0	0	0	0	0	0	0	0	0	0	0	0	0	0	0	0	0	0	0	0	0	1	0	0	0	0	0	0	0
ADPlatinum3B21	0	3	0	99	0	94	45	40	200	64	0	0	7	0	0	60	0	0	0	2	0	0	28	0	0	0	8	64	31	2	78	1	0	0	1	0	22	1	0	0	0	6	16	0	46	0	25	0	0
ADPlatinum3B22	49	0	0	203	46	17	136	136	252	181	0	69	78	33	0	0	11	0	0	0	1	0	39	34	102	0	0	13	33	2	0	23	0	0	0	0	1	1	15	1	0	0	29	0	32	66	42	0	0
ADPlatinum3B23	0	7	38	224	11	32	342	26	252	90	1	54	37	0	0	22	69	0	0	0	5	0	95	0	94	64	72	23	7	40	156	11	0	0	0	0	3	6	0	1	0	66	26	0	2	42	0	0	0
ADPlatinum2H23	0	36	0	88	0	0	68	0	90	12	0	0	53	0	0	105	0	0	0	0	0	0	52	58	23	0	0	0	0	0	35	0	0	0	0	0	0	0	0	0	58	6	0	0	9	27	1	0	0
ADPlatinum2H24	0	0	0	0	41	0	35	3	98	167	0	0	127	2	0	0	0	0	0	0	38	0	6	0	0	53	61	0	3	1	0	0	0	0	0	0	0	0	0	0	0	1	0	0	3	35	0	0	0
ADPlatinum2I01	0	0	0	4	23	3	93	28	0	0	0	0	85	1	0	0	0	0	0	0	0	0	14	5	3	0	0	0	0	0	0	0	0	0	0	0	2	0	0	0	0	0	0	0	0	87	0	0	0
ADPlatinum2J06	0	0	0	0	1	0	1	0	0	1	0	0	0	0	0	0	0	0	0	0	1	0	0	0	0	0	0	0	0	0	0	0	0	0	0	0	0	0	0	0	0	0	0	0	0	0	0	0	0
ADPlatinum2J07	0	0	0	0	0	0	0	0	0	0	0	0	0	0	0	0	0	0	0	0	0	0	0	0	1	0	0	0	0	0	0	0	0	0	0	0	5	0	0	0	0	0	0	0	0	0	0	0	0
ADPlatinum2J08	0	0	0	0	0	0	0	0	0	0	0	0	1	0	0	0	0	0	0	0	0	0	0	0	0	0	0	0	0	0	0	0	0	0	0	0	0	0	0	0	0	0	0	0	0	0	0	0	0
ADPlatinum2P06	0	0	0	12	0	0	0	43	0	0	1	0	0	35	0	0	0	0	0	0	0	0	0	0	0	0	0	0	0	0	7	0	0	0	0	0	0	0	0	0	0	0	1	0	0	0	0	0	0
ADPlatinum2P07	0	113	1	132	13	55	87	117	279	147	15	0	0	8	0	3	0	0	0	0	4	0	0	0	67	22	1	23	6	0	56	0	0	0	0	0	0	2	0	1	9	69	0	0	0	0	0	0	0
ADPlatinum2P08	0	0	0	19	0	7	93	0	51	17	69	0	0	0	0	121	0	0	0	0	24	0	59	0	0	15	20	0	0	0	31	0	0	1	0	0	0	3	0	1	29	32	0	1	4	0	0	0	1
ADPlatinum3A18	0	3	0	0	34	0	72	22	77	139	64	0	8	46	0	153	24	0	0	0	7	0	79	0	206	0	0	0	0	0	48	0	0	0	0	0	0	0	0	2	5	0	0	0	6	0	0	0	0
ADPlatinum3A19	0	0	0	11	67	0	295	25	0	236	0	0	98	0	0	44	0	0	0	6	0	0	0	0	4	0	181	0	3	0	64	0	0	0	0	0	0	4	0	0	16	30	44	0	91	1	0	1	1
ADPlatinum3A20	0	0	0	0	0	0	0	0	0	0	0	0	0	0	0	0	0	0	0	0	1	0	0	0	5	0	0	0	0	0	0	0	0	0	0	0	0	0	0	0	0	17	0	0	0	0	0	0	0
ADPlatinum3F09	0	7	1	15	49	20	91	77	221	0	0	0	44	4	1	33	7	0	0	0	0	0	1	0	169	0	2	1	3	0	25	16	0	0	0	0	0	0	117	0	0	161	0	0	2	79	53	0	0
ADPlatinum3F10	0	0	0	0	0	0	18	0	0	3	0	0	0	17	0	2	0	0	0	0	0	0	0	0	0	0	0	0	0	0	0	0	0	0	0	0	0	0	0	0	0	0	0	0	44	0	0	0	0
ADPlatinum1P24	0	0	0	0	15	0	15	1	42	0	0	0	4	0	0	0	0	0	0	0	3	0	0	0	0	0	0	0	4	0	0	0	0	1	0	0	0	0	0	0	0	29	0	0	0	0	104	0	0
ADPlatinum2A01	0	1	0	1	0	0	103	51	52	37	0	1	0	0	0	13	0	0	0	0	2	0	1	0	0	0	0	0	1	13	0	0	0	0	0	0	0	0	0	0	32	40	0	0	5	0	0	0	0
ADPlatinum2A02	0	0	0	0	0	12	171	0	0	51	0	0	36	0	0	0	0	0	0	0	3	0	0	28	0	0	0	0	1	0	0	0	0	0	0	0	0	0	0	0	0	0	0	0	0	0	0	0	0
ADPlatinum1N03	0	1	0	0	0	0	0	0	0	0	0	0	0	0	0	0	0	0	0	0	0	0	0	0	0	0	0	0	0	0	0	0	0	0	0	0	0	0	0	0	0	0	0	0	0	0	0	0	0
ADPlatinum1N04	0	46	0	194	0	0	138	106	168	85	0	0	89	52	0	110	0	0	0	0	99	0	33	0	82	0	0	2	14	0	14	1	0	0	0	0	0	2	0	0	0	61	0	1	16	107	0	0	0
ADPlatinum1N05	0	0	0	23	23	0	69	111	93	14	0	0	50	31	0	86	0	0	0	1	8	0	33	49	47	0	0	1	13	0	39	2	0	0	0	0	0	5	0	0	0	12	53	0	60	0	0	0	0
ADPlatinum2E24	0	9	48	150	26	9	255	41	215	140	0	0	80	74	0	0	15	1	1	0	0	0	0	0	60	20	38	0	16	0	37	30	0	1	0	0	0	7	0	0	64	86	0	0	27	122	0	0	0
ADPlatinum2F01	0	1	10	104	101	35	120	43	262	2	0	0	124	217	0	22	35	0	0	0	9	0	89	53	97	16	4	0	4	0	177	3	0	0	0	0	0	0	96	0	89	90	20	0	13	49	84	0	0
ADPlatinum2F02	0	35	0	242	165	36	109	106	24	264	0	0	0	0	0	58	0	0	0	0	78	0	0	10	27	139	0	0	4	0	0	0	0	0	0	0	0	9	0	0	63	11	49	0	1	65	0	0	0
ADPlatinum1E21	0	0	22	0	1	0	3	67	5	5	0	0	0	39	0	67	0	0	0	0	109	0	6	0	0	13	1	0	0	0	0	0	0	0	0	0	0	0	0	1	1	20	8	0	0	1	0	0	0
ADPlatinum1E22	0	0	0	74	0	0	52	0	168	1	0	4	0	0	0	21	0	0	0	0	0	0	27	72	1	0	5	0	0	0	12	0	0	0	0	0	0	7	0	2	0	11	1	0	28	27	0	0	0
ADPlatinum1E23	0	29	0	144	0	6	52	123	54	99	0	0	167	19	0	115	0	0	0	0	3	0	44	22	0	0	0	35	0	0	28	0	0	0	0	0	0	3	0	0	128	119	0	0	2	0	0	0	0
ADPlatinum1J15	0	1	24	49	33	6	18	166	81	120	32	0	26	49	0	45	0	0	0	0	0	0	0	72	87	97	15	0	2	0	59	0	0	0	0	0	0	0	0	2	41	78	0	0	4	98	0	0	0
ADPlatinum1J16	0	0	0	0	0	0	0	0	0	0	0	0	0	0	0	0	0	0	0	0	0	0	0	0	1	1	0	0	0	0	1	0	0	0	0	0	0	0	0	0	0	0	0	0	0	0	0	0	0
ADPlatinum1J17	0	0	0	95	0	0	166	1	0	58	0	0	131	0	0	1	0	0	0	0	21	0	10	0	24	12	25	0	0	0	72	0	0	0	0	0	2	1	0	4	0	143	8	0	8	13	1	0	0
ADPlatinum1O06	0	0	0	0	0	0	0	0	0	0	0	0	0	1	0	0	0	0	0	0	0	0	0	0	0	0	0	0	0	0	0	0	0	0	0	0	0	0	0	0	0	0	0	0	0	0	0	0	0
ADPlatinum1O07	0	0	0	39	0	0	54	0	42	42	25	0	47	0	0	1	1	0	0	0	0	0	1	0	30	0	0	0	25	0	43	0	0	0	0	0	0	0	0	0	44	27	0	0	0	7	0	0	0
ADPlatinum1O08	0	0	1	0	0	0	0	49	0	31	0	3	109	0	0	7	1	0	0	2	0	0	0	0	1	0	1	91	45	23	57	0	0	0	0	0	0	0	1	0	17	46	74	2	1	0	0	1	0
ADPlatinum1I15	0	0	0	0	0	65	0	0	34	23	0	0	0	0	0	0	0	0	0	0	0	0	0	0	0	0	0	0	0	0	0	0	0	0	0	0	0	0	0	1	0	0	9	0	0	0	0	0	0
ADPlatinum1I16	0	0	0	32	0	0	0	0	0	0	0	0	0	0	0	0	0	0	0	0	0	0	0	0	0	0	0	0	0	0	0	0	0	0	0	0	0	0	0	0	0	0	0	0	0	0	0	0	0
ADPlatinum1I17	0	0	0	0	0	0	0	0	21	0	0	0	0	0	0	0	0	0	0	0	0	0	0	0	0	0	0	0	0	0	0	0	0	0	0	0	0	0	0	0	0	0	0	0	0	0	0	0	0
ADPlatinum2I02	0	38	0	54	61	4	151	181	268	225	0	0	6	208	1	0	0	0	0	1	70	0	159	20	98	3	1	0	2	0	156	0	0	0	1	0	0	2	0	0	0	157	0	1	84	12	0	0	0
ADPlatinum2I03	0	0	0	104	10	76	86	15	97	245	0	0	141	34	0	102	0	0	0	0	9	0	40	3	116	0	48	0	13	0	0	0	0	1	0	0	0	1	0	0	0	184	36	0	8	84	6	0	0
ADPlatinum2I04	0	19	0	2	0	33	301	39	99	137	83	0	49	0	0	52	3	0	0	0	2	0	285	21	126	0	0	20	11	2	3	0	0	0	0	0	0	0	0	0	63	15	19	0	38	24	62	0	0
ADPlatinum3O21	0	0	0	0	0	0	160	0	163	99	5	0	41	0	1	13	0	0	0	0	0	0	108	0	3	0	10	0	3	0	27	26	0	1	0	0	0	0	0	0	7	1	0	0	5	49	0	39	0
ADPlatinum3O22	0	0	56	164	151	217	188	2	91	73	12	0	0	1	0	0	0	0	0	0	8	0	17	0	31	24	0	1	10	50	93	0	0	0	0	0	0	3	0	0	0	47	0	0	1	10	1	0	0
ADPlatinum3O23	0	10	9	140	6	68	96	85	58	191	0	3	1	76	0	1	0	0	1	6	0	1	12	16	81	0	6	63	0	0	50	0	0	2	0	0	0	2	0	0	34	67	20	0	1	0	0	0	0
ADPlatinum1D06	0	67	0	134	83	8	46	93	46	21	0	0	147	94	0	132	1	0	0	1	7	0	311	54	124	40	1	0	2	140	0	0	0	1	0	0	2	9	1	0	23	127	0	0	14	15	107	0	0
ADPlatinum1D07	0	108	39	117	3	18	99	14	101	273	3	5	49	25	0	103	0	0	0	2	43	0	1	0	11	33	63	18	10	0	0	0	1	0	0	0	2	2	0	0	26	27	41	0	4	0	75	1	0
ADPlatinum1D08	0	0	13	165	74	0	4	82	121	131	0	0	0	3	0	0	0	0	0	2	4	0	0	3	108	45	0	46	3	0	0	0	0	0	0	0	3	3	0	2	0	239	0	0	6	100	114	0	0
ADPlatinum2H08	0	0	0	144	17	0	74	65	33	111	0	0	6	0	0	48	0	1	0	1	5	0	44	10	86	36	1	0	44	11	16	0	0	1	0	0	14	6	0	1	2	31	12	0	1	60	54	0	1
ADPlatinum2H09	0	0	0	37	0	0	0	0	0	63	0	0	0	0	0	0	0	0	0	0	0	0	0	0	0	0	36	0	0	0	0	0	0	0	0	0	0	0	0	0	0	0	0	0	0	61	0	0	0
ADPlatinum2H10	0	0	2	165	57	42	297	145	125	146	25	44	108	72	0	54	0	0	0	0	0	1	1	0	4	74	3	96	4	0	26	0	0	0	0	0	0	0	0	0	39	0	0	0	16	142	1	2	0
ADPlatinum2E21	0	0	9	28	0	49	12	11	11	0	0	0	0	30	0	12	0	0	0	0	6	0	0	0	54	0	0	18	2	43	0	0	0	0	0	0	0	6	0	0	0	2	0	0	0	52	0	0	0
ADPlatinum2E22	0	0	0	0	42	0	20	0	128	22	7	0	0	0	0	32	4	0	0	0	3	0	0	0	0	0	96	0	2	0	0	0	0	0	0	1	0	0	0	0	6	51	0	0	3	0	0	0	0
ADPlatinum2E23	0	0	0	64	17	0	0	0	0	0	0	0	0	0	0	0	0	0	0	0	0	0	0	0	0	0	0	0	0	0	14	0	0	0	0	0	0	0	0	0	0	64	0	0	0	0	0	0	0
ADPlatinum2A09	0	19	0	0	0	28	80	48	17	44	0	0	40	16	0	50	0	0	0	0	0	0	0	0	0	16	14	1	0	0	61	0	0	0	0	0	0	3	0	0	28	29	0	0	5	8	64	0	0
ADPlatinum2A10	0	0	0	73	2	0	182	21	37	89	61	0	54	41	0	0	0	0	0	5	1	0	0	26	0	0	0	0	1	0	95	29	0	0	0	0	0	0	0	0	0	1	0	0	49	12	0	1	0
ADPlatinum2A11	0	1	51	17	2	3	10	84	86	97	1	0	226	0	0	0	0	0	0	0	10	0	0	26	57	0	51	64	2	0	4	0	0	20	0	0	0	2	17	1	92	50	0	0	0	0	13	0	0
ADPlatinum2A21	0	0	0	0	0	0	42	0	30	0	0	0	0	0	0	26	0	0	0	0	0	0	0	0	0	0	0	0	0	0	0	0	0	0	0	0	0	1	0	0	0	0	0	0	0	0	0	0	0
ADPlatinum2A22	0	13	0	7	2	3	21	5	22	40	0	0	0	2	0	0	0	0	0	0	2	0	62	0	5	0	0	3	0	0	0	2	0	0	0	0	1	1	0	0	0	40	0	0	0	0	5	0	0
ADPlatinum2A23	0	0	0	68	0	0	75	1	0	104	0	0	0	48	0	0	57	0	0	0	51	0	0	0	0	50	0	0	0	42	1	0	0	0	0	0	0	0	0	0	0	0	0	0	8	0	0	0	0
ADPlatinum2D15	0	0	0	0	0	0	63	99	74	42	0	0	0	41	0	53	0	0	0	0	0	0	0	35	9	0	0	0	0	0	0	0	0	0	0	0	0	0	0	0	128	0	50	0	4	22	1	0	0
ADPlatinum2D16	0	27	0	36	37	0	118	0	198	93	22	0	0	0	0	0	0	0	0	0	0	0	0	1	0	0	34	67	0	0	104	0	0	0	0	0	0	3	0	0	3	1	0	0	4	0	1	0	0
ADPlatinum2D17	0	15	0	36	0	39	49	71	134	1	0	1	60	54	0	0	9	0	0	0	0	0	0	88	12	146	3	0	106	0	0	36	0	0	0	0	0	0	0	0	0	1	0	0	5	0	29	0	0
ADPlatinum1C21	0	21	0	139	25	0	193	266	221	37	0	0	15	56	0	0	0	0	0	1	2	0	117	0	10	0	70	1	2	0	0	0	0	0	0	0	0	5	0	0	0	1	0	0	1	6	0	0	0
ADPlatinum1C22	0	31	1	58	0	39	53	0	80	9	36	0	0	115	0	84	0	0	0	0	12	0	80	0	70	64	0	93	16	0	20	0	0	0	0	0	1	0	0	0	35	133	0	0	18	22	0	0	0
ADPlatinum1C23	0	0	0	0	89	58	110	0	28	31	1	0	23	0	0	10	0	0	0	0	0	0	35	0	9	0	0	1	6	1	0	0	0	1	0	1	1	0	0	0	14	29	49	0	4	32	0	0	0
ADPlatinum2O24	0	0	0	0	0	0	0	0	0	0	0	0	0	0	0	0	0	0	0	0	0	0	0	0	0	0	0	0	1	0	0	0	0	0	0	0	0	0	0	0	0	0	0	0	0	0	0	0	0
ADPlatinum2P01	0	0	0	0	0	0	0	0	0	0	0	0	24	0	0	0	0	0	0	0	0	0	0	1	0	0	0	0	0	0	0	0	0	0	0	0	0	0	0	0	0	0	0	0	2	0	0	0	0
ADPlatinum2P02	0	2	1	89	67	4	81	113	72	47	0	0	30	91	0	0	4	0	0	3	0	0	39	0	33	0	0	0	0	1	67	0	0	0	0	0	0	1	1	1	0	34	7	1	4	26	5	1	1
ADPlatinum3D24	0	1	0	0	0	41	13	0	9	3	0	0	26	0	0	21	0	0	0	0	0	0	0	0	1	15	0	0	0	40	3	0	0	0	0	0	0	0	0	0	0	0	0	0	1	0	0	0	0
ADPlatinum3E01	0	0	0	71	28	0	0	0	57	0	0	0	0	0	0	0	1	0	0	0	0	0	0	0	118	0	0	0	0	0	0	0	0	0	0	0	1	0	0	0	0	54	0	0	1	0	0	0	0
ADPlatinum1L06	0	4	0	171	0	0	51	1	76	3	0	0	11	124	0	79	3	0	0	0	29	0	0	0	2	1	0	68	2	0	2	0	0	0	0	0	0	0	0	0	0	40	0	0	0	1	0	0	0
ADPlatinum1L07	0	134	0	2	1	27	54	65	50	87	0	0	36	0	0	66	0	0	0	3	10	0	81	45	25	0	0	0	0	0	0	0	1	0	0	0	2	0	0	0	37	0	0	0	2	0	0	0	0
ADPlatinum1L08	0	0	0	0	0	0	0	0	0	0	0	0	0	0	0	0	0	0	0	0	0	0	0	0	0	0	0	0	0	0	0	0	0	0	0	0	0	0	0	0	11	0	0	0	0	0	0	0	0
ADPlatinum2J15	0	56	24	263	20	0	136	6	0	38	1	38	3	0	1	317	0	0	0	0	54	0	28	0	33	30	1	20	33	1	35	0	0	0	0	0	1	0	0	0	48	128	0	0	1	0	30	1	0
ADPlatinum2J16	0	0	0	2	34	0	79	10	120	49	0	0	35	0	0	15	0	0	0	1	0	0	12	18	31	1	1	7	1	0	76	0	1	0	0	1	0	0	0	8	0	29	13	1	0	10	28	0	1
ADPlatinum2J17	0	28	0	140	17	17	90	111	188	194	24	7	40	0	1	181	0	0	1	1	0	0	28	0	249	0	81	0	4	0	37	5	0	1	0	0	0	2	0	0	0	27	31	0	62	29	111	0	0
ADPlatinum2C15	0	0	0	0	0	0	80	119	147	42	0	0	0	41	0	0	0	0	0	4	0	0	0	22	30	0	0	29	0	0	10	0	0	1	0	0	0	1	0	0	0	1	0	0	0	0	0	1	0
ADPlatinum2C16	0	0	4	79	52	0	145	112	226	72	0	0	22	5	0	2	5	0	0	4	4	0	12	0	34	0	43	0	4	0	74	1	1	1	0	0	0	0	0	1	68	46	0	0	8	0	17	0	0
ADPlatinum2C17	0	40	3	23	8	0	58	66	64	67	0	0	1	0	0	0	0	0	0	0	0	0	1	0	51	6	0	0	1	0	8	0	0	0	0	0	0	4	0	0	55	33	0	0	7	1	0	0	0
ADPlatinum3B24	0	0	0	0	0	0	0	0	0	0	0	0	0	0	0	0	0	0	0	0	0	0	0	0	0	0	0	0	0	0	0	0	0	0	0	0	0	0	0	0	0	0	0	0	0	0	0	0	0
ADPlatinum3C01	0	0	0	0	0	0	0	0	0	0	0	0	0	0	0	0	0	0	0	0	0	0	0	0	0	0	0	0	0	0	0	0	0	0	0	0	0	0	0	0	0	0	0	0	0	0	0	0	0
ADPlatinum3C02	0	0	0	0	0	0	0	0	0	0	0	0	0	0	0	0	0	0	0	0	0	0	0	0	40	0	0	0	0	0	1	0	0	0	0	0	0	0	0	0	0	0	0	0	0	0	0	0	0
ADPlatinum1I18	0	0	0	69	34	0	101	9	40	3	0	0	32	80	0	10	17	0	0	0	101	0	0	0	64	52	0	0	0	0	118	47	0	0	0	0	0	1	0	0	0	37	0	0	1	0	54	0	0
ADPlatinum1I19	0	0	0	48	1	0	182	130	79	136	18	0	353	0	1	7	0	0	0	1	2	0	32	0	24	0	0	59	26	0	6	3	0	1	0	0	0	1	0	2	0	176	16	0	7	5	0	0	0
ADPlatinum1I20	0	0	0	64	3	4	321	98	105	76	27	7	51	6	0	44	43	1	0	0	2	1	151	61	138	147	1	1	2	61	58	0	0	0	0	0	0	0	0	0	1	85	0	0	1	13	0	0	0
ADPlatinum2K11	0	0	0	27	5	0	1	79	0	0	0	0	0	0	0	18	0	0	0	0	2	0	0	0	0	0	17	0	19	0	0	1	0	1	0	0	0	0	0	0	0	0	47	0	61	57	0	0	0
ADPlatinum2K12	0	0	1	0	13	0	42	18	0	66	0	0	0	0	0	0	0	0	0	0	1	0	0	0	0	0	0	0	2	10	0	0	0	0	0	0	0	0	0	0	25	0	64	0	0	97	0	1	1
ADPlatinum2K13	0	0	0	0	2	0	0	0	12	2	1	0	18	56	0	177	35	0	0	0	3	0	0	0	48	0	1	6	2	0	0	0	0	0	0	0	0	0	0	0	0	184	0	0	1	19	0	0	0
ADPlatinum3P23	0	0	0	94	85	0	333	34	367	60	0	0	83	13	1	0	39	0	0	2	103	0	12	0	133	0	2	1	1	0	181	2	0	0	0	0	0	1	0	0	33	99	47	16	7	71	72	0	0
ADPlatinum4A01	0	0	0	64	25	2	147	357	287	289	154	19	123	33	0	121	2	0	0	7	123	0	167	0	66	0	86	0	1	31	183	1	0	3	0	0	0	21	0	0	49	275	0	2	14	86	34	0	1
ADPlatinum3P24	1	0	1	140	121	3	327	25	301	136	0	51	219	153	0	39	16	0	0	0	36	0	5	0	24	0	1	6	54	0	35	8	0	1	0	0	0	2	0	0	30	37	0	0	6	55	32	0	0
ADPlatinum1A24	0	1	0	30	0	0	127	17	8	21	65	0	0	1	0	0	1	0	0	0	2	0	0	0	1	0	64	115	1	0	0	0	0	0	0	0	0	0	28	0	0	0	0	0	0	13	0	0	0
ADPlatinum1B01	0	0	41	56	0	0	1	0	51	40	0	0	0	108	0	0	3	0	0	0	25	0	0	0	1	0	19	0	4	0	0	0	0	0	0	0	0	0	1	0	0	0	0	0	0	1	0	0	0
ADPlatinum1B02	0	0	1	14	32	0	33	36	0	3	0	0	0	0	0	11	0	0	1	0	3	0	0	0	75	0	0	1	0	0	0	0	0	0	0	0	0	0	0	0	0	0	0	0	0	0	0	0	0
ADPlatinum2E18	0	4	0	179	29	0	0	23	29	51	0	0	45	34	0	0	0	0	0	0	0	0	0	0	1	0	1	10	1	0	52	0	0	1	0	0	0	0	0	0	0	88	0	0	11	0	0	0	0
ADPlatinum2E19	1	0	0	26	10	0	12	0	34	27	0	0	4	0	0	0	0	0	0	0	0	0	30	0	83	38	0	0	0	31	0	0	0	0	0	1	0	0	0	0	85	7	0	0	0	88	0	0	0
ADPlatinum2E20	0	0	0	0	0	0	0	0	0	0	0	0	0	0	0	0	0	0	0	0	0	0	0	0	0	0	0	0	0	0	0	0	0	0	0	0	0	0	0	0	0	0	0	0	0	0	0	0	0
ADPlatinum2F24	0	0	0	17	2	0	55	96	2	71	0	0	30	101	0	0	5	0	0	0	0	0	0	0	0	0	32	0	3	0	70	0	0	0	0	0	0	1	43	0	0	1	1	0	0	59	95	0	0
ADPlatinum2G01	0	0	0	0	0	1	32	0	0	1	0	1	1	1	0	0	0	0	0	0	0	0	0	46	0	0	0	0	1	0	0	0	0	0	0	0	0	0	0	0	1	1	0	0	0	0	0	0	0
ADPlatinum2G02	0	87	4	70	0	67	18	59	3	54	0	24	86	39	0	58	0	0	0	5	1	0	42	34	42	33	0	6	2	0	35	0	0	1	0	0	0	1	0	25	28	107	20	0	33	103	0	1	0
ADPlatinum2M13	0	0	0	0	0	0	0	0	0	0	0	0	0	0	0	0	0	0	0	0	0	0	0	0	0	0	0	0	0	0	0	0	0	0	0	0	0	0	0	0	1	0	0	0	0	0	0	0	0
ADPlatinum2M14	0	0	0	0	0	0	0	0	0	0	9	0	0	0	0	0	0	0	0	0	0	0	0	0	0	0	0	0	0	0	0	0	0	0	0	0	0	0	0	0	0	0	0	0	0	0	0	0	0
ADPlatinum2M15	0	0	0	0	0	0	0	0	0	0	0	0	0	0	0	0	0	0	0	0	0	0	0	0	0	0	0	0	0	0	0	0	0	0	0	0	0	0	0	0	0	0	0	0	0	0	0	0	0
ADPlatinum3E19	0	6	0	269	45	83	149	0	93	198	0	0	0	49	0	45	0	0	0	3	2	0	0	0	117	24	32	1	5	0	0	0	0	1	0	0	0	3	31	0	11	100	0	0	17	54	0	0	0
ADPlatinum3E20	0	0	0	0	0	0	12	0	0	102	0	0	0	50	0	0	0	0	0	0	0	0	0	0	0	0	0	0	0	0	0	0	0	0	0	0	0	0	0	0	0	0	0	0	0	0	0	0	0
ADPlatinum3E21	0	1	0	17	0	1	41	96	91	1	0	7	0	0	0	70	0	0	1	0	0	0	0	0	1	0	3	0	1	0	75	0	0	0	0	0	1	3	0	0	0	1	0	0	1	0	17	0	0
ADPlatinum2F09	0	0	1	0	0	0	18	16	30	35	0	0	1	20	0	24	0	0	0	0	0	0	0	0	0	0	0	0	0	60	0	0	0	0	0	0	0	3	0	1	20	15	0	0	2	31	28	0	0
ADPlatinum2F10	0	0	0	0	47	1	135	45	35	63	20	0	0	0	0	52	0	0	0	0	47	0	46	55	1	0	0	59	0	0	0	0	0	0	0	0	0	0	0	0	50	76	0	0	7	243	0	0	0
ADPlatinum2F11	0	0	0	0	0	0	1	0	1	0	0	0	1	0	0	0	0	0	0	0	0	0	0	0	0	0	0	1	0	0	0	0	0	0	0	0	0	0	0	0	29	0	0	0	0	6	0	0	0
ADPlatinum1F18	0	0	0	0	0	0	0	0	0	1	0	0	0	0	0	0	0	0	1	0	0	0	0	0	0	0	0	0	0	0	0	0	0	0	0	0	0	0	0	0	0	0	0	0	0	0	0	0	0
ADPlatinum1F19	0	0	0	0	0	0	0	0	0	0	1	0	0	0	0	0	61	0	0	0	0	0	0	0	0	0	0	0	0	0	0	0	0	0	0	0	0	0	0	0	0	0	0	0	0	1	0	0	0
ADPlatinum1F20	0	0	0	0	0	0	1	0	0	0	0	0	0	0	0	0	0	0	0	0	0	0	0	0	0	0	0	0	0	0	0	1	0	0	0	0	0	0	0	0	0	0	0	0	0	0	0	0	0
ADPlatinum3A14	0	0	0	28	1	0	113	1	0	36	0	70	0	0	0	0	0	0	0	0	0	0	10	67	0	0	109	1	1	0	72	4	0	0	0	0	0	0	0	1	21	53	27	0	15	0	0	0	0
ADPlatinum3A15	0	0	0	0	0	0	118	56	45	86	15	0	54	52	0	28	0	0	0	3	0	0	43	0	0	0	0	0	0	0	67	0	1	0	0	0	3	0	0	0	52	32	0	0	1	0	5	0	0
ADPlatinum3A16	0	12	0	16	0	0	4	0	73	38	0	0	54	0	0	4	0	0	0	0	0	0	0	3	46	0	0	6	0	0	20	0	0	0	0	0	0	0	0	0	0	0	0	0	0	32	0	0	0
ADPlatinum3A24	0	1	2	113	0	63	8	4	137	3	0	0	1	0	0	51	0	0	0	0	28	0	12	0	0	68	15	0	2	0	72	0	0	0	0	0	0	7	1	0	0	35	0	0	2	0	11	0	0
ADPlatinum3B01	0	0	0	36	0	0	48	0	11	26	0	0	0	55	0	6	0	0	0	0	0	0	33	0	0	0	48	0	0	1	0	0	0	0	0	0	0	0	0	0	69	0	0	0	2	0	0	0	0
ADPlatinum3B02	0	0	0	0	0	0	84	63	0	69	0	0	101	0	0	0	0	0	0	0	0	0	74	0	9	59	0	0	0	0	0	0	0	0	0	0	0	0	0	0	0	24	0	0	16	0	0	0	0
ADPlatinum2O09	0	0	0	0	26	0	42	111	46	76	0	0	66	9	0	0	0	0	0	0	0	0	0	0	18	0	0	0	0	0	95	0	0	0	0	0	0	10	0	0	44	66	0	0	2	0	0	0	0
ADPlatinum2O10	0	0	0	1	0	0	1	26	0	136	0	0	0	0	0	0	0	0	0	0	0	0	0	0	0	0	0	0	0	0	1	0	0	0	0	0	0	0	33	0	1	56	0	1	0	0	0	0	0
ADPlatinum2O11	0	0	0	0	2	2	46	64	26	89	0	0	0	0	0	0	0	0	0	0	0	0	25	0	0	0	0	0	0	0	0	0	0	0	0	0	0	0	0	0	0	0	0	0	0	0	59	0	0
ADPlatinum1I21	0	0	0	54	0	0	116	77	24	0	0	0	37	58	0	26	1	0	0	0	1	0	47	0	26	0	0	0	3	0	0	26	0	1	0	0	0	0	0	0	0	11	0	0	0	15	36	0	0
ADPlatinum1I22	0	0	0	0	6	6	45	98	110	0	0	0	0	0	0	0	0	0	0	0	0	0	46	54	3	0	0	93	2	0	0	0	0	0	0	0	0	0	0	0	0	98	0	1	1	19	0	0	0
ADPlatinum1I23	0	0	49	0	40	0	48	12	14	34	0	0	11	21	0	0	0	0	0	1	1	0	0	0	46	0	7	0	3	0	65	0	0	0	0	0	0	0	8	0	0	74	0	0	0	0	0	0	0
ADPlatinum3I20	0	0	0	0	0	0	0	0	6	0	0	0	0	0	0	0	0	0	0	0	0	0	0	0	0	0	0	0	0	0	0	0	0	0	0	0	0	0	0	0	0	0	0	0	0	0	1	0	0
ADPlatinum2G14	0	4	0	62	0	0	91	68	127	121	0	0	184	46	0	0	0	0	0	0	16	0	65	0	67	100	14	0	0	54	0	0	0	0	0	0	0	1	0	0	0	47	23	0	6	27	77	0	0
ADPlatinum2G15	0	0	0	0	0	0	0	0	0	0	0	0	1	0	0	0	0	0	0	0	0	0	0	0	0	0	0	0	0	0	0	0	0	0	0	0	0	0	0	0	0	0	0	0	0	0	0	0	0
ADPlatinum2G16	0	0	0	89	54	0	63	38	29	75	0	1	28	51	0	0	0	0	0	0	0	0	0	0	0	0	0	6	1	22	41	0	0	0	0	0	0	8	0	0	0	147	77	0	0	0	16	0	0
ADPlatinum2L23	0	0	1	201	31	0	286	0	119	8	0	0	69	56	0	0	24	0	0	0	32	0	97	54	15	57	0	0	1	0	29	1	0	0	0	0	0	1	0	0	19	131	45	0	6	93	15	0	0
ADPlatinum2L24	0	1	0	0	46	0	208	0	0	47	0	0	5	0	0	42	0	0	0	0	0	0	1	0	60	27	0	0	1	0	78	0	0	0	0	0	0	1	0	0	12	125	0	0	0	17	0	9	0
ADPlatinum1E12	0	0	0	167	0	6	30	0	177	0	1	0	89	0	0	35	0	0	0	0	0	0	0	55	0	0	0	0	41	0	71	0	0	0	0	0	0	0	0	0	0	0	0	0	0	0	52	0	1
ADPlatinum1E13	0	0	0	0	0	0	22	9	40	0	0	0	0	0	0	0	0	0	0	0	6	0	22	0	69	0	0	0	2	0	0	0	0	0	0	0	0	0	0	0	0	0	0	0	0	0	0	0	0
ADPlatinum1E14	0	0	0	77	17	1	201	0	109	32	0	35	13	73	1	48	0	0	0	0	0	0	0	0	74	0	61	63	0	0	64	0	0	0	0	0	0	0	0	0	7	69	0	1	5	0	0	0	0
ADPlatinum2P09	0	15	0	0	1	0	0	0	47	67	0	0	0	0	1	0	0	0	0	1	0	0	0	0	5	0	0	17	0	1	55	0	0	0	0	0	0	3	35	0	49	26	0	0	0	0	0	0	0
ADPlatinum2P10	0	0	0	0	0	0	0	0	0	0	0	0	0	0	0	0	0	0	0	0	0	0	0	0	0	0	0	0	0	0	0	0	0	0	0	0	0	0	0	0	0	0	0	0	0	0	0	0	0
ADPlatinum2P11	0	0	0	79	0	0	0	0	0	0	0	0	0	0	0	10	0	0	0	0	0	0	0	0	0	0	0	0	0	0	0	0	0	0	0	0	0	0	0	0	0	20	73	0	0	0	0	0	0
ADPlatinum1G03	0	0	0	97	0	1	140	8	0	57	13	9	81	0	0	23	1	0	0	0	0	0	13	22	19	0	1	0	0	0	21	0	1	0	0	0	0	0	0	0	0	0	31	0	1	0	0	0	0
ADPlatinum1G04	0	0	0	0	0	0	0	0	0	0	0	0	0	0	0	0	0	0	0	0	0	0	0	0	0	0	0	0	0	0	0	0	0	0	0	0	0	0	0	0	0	0	0	0	0	0	0	0	0
ADPlatinum1G05	0	0	0	49	0	0	0	0	30	4	0	0	2	0	0	0	0	0	0	0	0	0	9	0	0	0	35	0	0	0	11	0	0	0	0	0	0	0	0	0	0	0	17	0	0	0	0	0	0
ADPlatinum1B21	0	0	0	0	0	0	0	0	0	0	0	0	0	0	0	0	0	0	0	0	0	0	0	0	0	0	0	0	0	0	0	0	0	0	0	0	0	0	0	0	0	0	0	0	0	0	0	0	0
ADPlatinum1B22	1	0	0	85	154	2	40	78	145	0	0	0	66	0	0	9	0	0	0	0	7	0	30	157	49	0	2	32	2	1	0	23	0	0	0	0	0	0	15	0	73	6	0	0	3	0	0	0	0
ADPlatinum1B23	0	0	1	0	0	0	16	0	27	0	0	0	0	50	0	1	0	0	0	0	0	0	0	0	0	0	0	0	1	0	23	0	0	0	0	0	0	0	0	0	0	0	0	0	0	0	0	0	0
ADPlatinum2K09	0	0	0	0	0	0	0	0	0	0	0	0	0	0	0	0	0	0	0	0	0	0	0	0	0	0	0	0	0	0	0	0	0	0	0	0	0	0	0	0	0	0	0	0	0	0	0	0	0
ADPlatinum2K10	0	0	0	0	0	0	0	0	0	0	0	0	0	0	0	0	0	0	0	0	0	0	5	0	0	0	0	0	0	0	0	0	0	0	0	0	0	0	0	0	0	0	0	0	0	0	0	0	0
ADPlatinum1N21	0	17	0	3	0	0	1	0	1	28	0	0	37	0	0	0	0	0	0	0	0	0	1	0	0	0	0	170	0	0	0	0	0	0	0	0	0	0	0	0	0	0	0	0	0	0	0	0	0
ADPlatinum1N22	0	0	0	58	30	1	55	0	0	17	0	0	0	0	0	0	0	0	0	0	0	0	1	0	0	0	1	0	0	0	0	1	0	0	0	0	0	0	1	0	48	1	0	0	0	18	0	0	0
ADPlatinum1N23	0	0	0	0	0	0	63	0	0	45	0	0	0	0	0	0	0	0	0	0	0	0	0	0	0	0	0	0	0	0	0	0	0	0	0	0	0	0	0	0	0	0	0	0	0	0	0	0	0
ADPlatinum1M18	0	0	0	0	0	0	0	0	0	0	0	0	0	0	0	0	0	0	0	0	0	0	0	0	0	0	0	0	0	0	0	0	0	0	0	0	0	0	0	0	0	0	0	0	0	0	0	0	0
ADPlatinum1M19	0	0	0	0	0	0	1	0	0	0	0	0	0	0	0	0	0	0	0	0	0	0	0	0	0	0	0	0	0	0	0	0	0	0	0	0	0	0	0	0	0	0	0	0	0	0	0	0	0
ADPlatinum1M20	0	0	0	0	0	0	1	1	1	1	0	0	0	0	0	0	0	0	0	0	0	0	0	0	0	0	0	0	0	0	0	0	0	0	0	0	0	0	0	0	0	0	0	0	0	1	1	0	0
ADPlatinum3E11	0	4	33	65	93	0	169	105	28	59	0	0	1	40	0	30	0	0	0	2	0	0	133	0	22	30	1	0	34	1	53	0	0	0	0	1	0	0	0	0	50	29	0	0	10	0	0	1	0
ADPlatinum3E12	0	1	0	74	27	6	140	28	120	30	38	0	0	0	0	70	0	0	0	0	1	0	0	0	52	0	0	0	4	0	26	0	0	0	0	0	0	0	0	0	96	18	0	0	0	0	1	0	0
ADPlatinum3E13	0	0	0	36	0	0	36	43	0	0	40	0	0	37	0	0	3	0	0	0	5	0	0	0	28	0	8	0	2	0	0	1	0	0	0	0	0	0	0	0	0	35	1	0	0	0	0	0	0
ADPlatinum1G15	0	0	0	51	0	47	134	45	114	35	0	0	0	24	0	0	8	0	0	0	0	0	0	0	0	0	5	16	0	1	94	0	0	0	0	0	0	0	0	0	91	0	0	0	4	0	0	0	0
ADPlatinum1G16	0	1	0	85	51	4	3	122	0	80	48	0	42	0	0	0	0	0	0	3	0	0	1	0	0	0	1	0	0	0	25	0	0	0	0	0	0	0	0	0	20	0	0	0	2	0	0	0	0
ADPlatinum1G17	0	6	0	85	0	4	25	61	113	37	0	4	339	0	0	52	0	0	0	0	7	0	91	24	96	0	36	0	3	0	46	62	0	0	0	0	0	0	0	0	74	149	0	0	3	7	0	0	0
ADPlatinum1C06	0	20	0	74	60	0	22	230	19	102	105	0	71	0	0	74	0	0	0	1	19	0	41	0	36	0	1	0	2	1	0	0	0	0	0	0	0	4	0	0	42	9	0	0	3	7	0	0	1
ADPlatinum1C07	0	112	0	39	83	0	125	21	2	101	0	16	76	0	0	31	5	0	0	3	0	0	43	0	0	0	0	67	1	0	52	0	1	0	0	0	2	1	1	0	99	104	53	0	3	0	0	0	0
ADPlatinum1C08	0	5	0	42	0	0	1	38	32	90	0	0	0	0	0	63	0	0	0	0	3	1	10	0	72	102	45	0	1	0	57	0	0	0	0	0	3	0	0	0	93	70	0	0	5	0	0	0	0
ADPlatinum1O18	0	0	0	54	0	0	0	0	0	0	0	0	0	0	0	0	0	0	0	0	0	0	12	0	0	0	0	0	0	0	0	0	0	0	0	0	0	0	0	0	0	0	0	0	0	19	0	0	0
ADPlatinum1O19	0	0	0	0	0	0	42	8	0	0	0	0	0	0	0	22	0	0	0	0	0	0	0	0	0	0	0	1	0	0	0	0	0	1	0	0	0	0	0	0	0	1	0	0	0	0	0	0	0
ADPlatinum1O20	0	0	0	46	0	0	10	0	27	0	0	0	0	0	0	0	0	0	0	0	0	0	0	0	0	0	0	18	1	0	0	0	0	0	0	0	0	0	0	0	0	0	0	0	0	0	0	0	0
ADPlatinum3M08	0	0	0	0	0	0	0	0	0	0	0	0	0	0	0	0	0	0	0	0	0	0	0	0	0	0	0	0	0	0	0	0	0	0	0	0	0	0	0	0	1	0	0	0	0	0	0	0	0
ADPlatinum3M09	0	0	0	0	0	0	0	0	0	0	4	0	0	0	0	0	0	0	0	0	2	0	0	0	0	0	0	0	3	0	0	0	0	0	0	0	0	1	0	0	40	53	0	0	58	0	0	0	0
ADPlatinum3P17	0	0	0	51	68	0	41	1	62	0	0	0	36	0	0	1	0	0	0	0	46	0	0	0	34	0	0	0	0	1	44	0	0	32	0	0	0	0	0	0	106	0	0	0	0	0	0	0	0
ADPlatinum2G09	0	0	0	0	0	0	189	0	0	34	0	0	0	0	0	0	0	0	0	0	0	0	8	0	14	23	0	0	0	0	126	4	0	0	0	0	0	0	0	0	0	0	14	0	0	68	0	0	0
ADPlatinum2G10	0	67	4	162	45	26	182	197	13	116	0	23	0	23	0	36	0	0	1	1	0	0	13	22	74	59	115	19	0	0	12	0	0	0	0	0	0	1	0	0	54	55	0	0	7	13	0	0	0
ADPlatinum2G11	0	0	0	0	0	0	0	0	0	0	0	0	77	0	0	0	0	0	0	0	0	0	0	0	1	0	0	0	0	0	0	0	0	0	0	0	0	0	0	0	0	0	0	0	0	64	0	0	0
ADPlatinum2K17	0	45	111	2	0	18	227	88	154	149	0	0	88	0	0	17	0	0	0	0	1	0	79	2	58	25	17	5	2	0	52	1	0	1	0	0	0	3	0	0	0	11	49	0	23	56	0	0	0
ADPlatinum2K18	0	0	0	0	0	0	0	0	0	0	0	0	0	0	0	0	0	0	0	0	0	0	0	0	0	0	0	0	0	0	0	0	0	0	0	0	0	0	0	0	0	0	0	0	0	0	0	0	0
ADPlatinum2K19	0	1	0	3	1	0	0	71	113	13	27	0	24	0	0	15	5	0	0	0	0	0	0	0	90	0	1	4	0	1	23	0	0	0	0	0	0	5	0	0	0	87	46	0	8	39	0	1	0
ADPlatinum3D12	0	0	0	117	49	0	17	1	8	148	0	1	96	115	0	3	0	0	0	1	67	0	70	0	28	0	48	0	0	0	158	3	1	0	0	0	0	0	0	0	1	0	71	0	38	23	1	0	0
ADPlatinum3D13	0	66	2	57	13	0	24	36	31	25	0	0	0	34	0	0	0	0	0	0	27	0	20	0	14	0	64	36	0	0	2	0	0	0	0	0	0	2	0	0	39	4	0	42	6	53	0	0	0
ADPlatinum3D14	0	0	0	8	62	0	36	1	0	179	0	0	272	0	0	122	3	0	0	0	2	0	52	0	43	54	32	41	0	0	81	0	0	72	0	0	0	0	0	0	0	44	0	0	1	44	0	0	0
ADPlatinum3F22	0	0	0	0	0	0	0	0	0	0	0	0	0	0	0	0	0	0	0	0	0	0	0	0	0	0	0	0	0	0	0	0	0	0	0	0	0	0	0	0	0	0	0	0	0	0	0	0	0
ADPlatinum3F23	0	0	0	0	0	1	1	0	1	0	0	0	0	0	0	0	0	0	0	0	0	0	0	0	0	0	0	0	0	0	0	0	0	0	0	0	0	0	0	0	0	0	0	0	0	0	0	0	0
ADPlatinum2H20	0	0	0	0	0	0	0	0	0	0	0	0	0	0	0	0	0	0	0	0	0	0	0	0	3	0	0	0	0	0	0	0	0	0	0	0	0	0	0	1	0	1	0	0	0	0	0	0	0
ADPlatinum2H21	0	0	0	0	0	0	0	0	0	0	0	0	1	0	0	0	0	0	0	0	0	0	0	0	0	0	0	0	0	0	0	0	0	0	0	0	0	0	0	0	0	1	0	0	0	0	0	0	0
ADPlatinum2H22	0	0	0	0	0	0	0	0	0	0	0	0	0	0	0	0	0	0	0	0	0	0	0	0	0	0	0	0	0	0	0	0	0	0	0	0	0	0	0	0	0	0	0	0	0	0	0	0	0
ADPlatinum3C12	0	0	1	53	150	0	70	1	31	16	0	0	0	0	0	0	0	0	0	0	35	0	2	0	32	0	0	0	4	0	0	0	0	0	0	0	0	0	0	0	15	0	2	0	0	0	0	0	0
ADPlatinum3C13	0	1	0	5	0	0	43	2	227	5	0	58	11	0	0	0	0	0	0	0	0	0	35	0	19	0	0	0	0	0	0	0	0	0	0	0	0	3	0	0	0	8	0	1	0	0	0	0	0
ADPlatinum3C14	0	0	0	10	36	0	10	0	1	30	0	0	0	0	0	61	0	0	0	1	0	0	0	0	0	0	0	0	0	0	2	0	0	0	0	0	0	2	0	0	0	86	0	0	37	0	0	0	0
ADPlatinum2N21	0	0	0	90	0	0	22	17	5	66	0	0	1	0	0	0	0	0	0	0	1	0	0	0	0	0	15	0	1	0	0	0	0	0	0	0	0	0	0	0	0	30	0	0	3	0	0	2	0
ADPlatinum2N22	0	2	0	40	0	0	0	72	6	2	0	0	123	77	0	28	0	0	0	0	0	0	0	0	15	0	25	0	0	0	0	0	0	0	0	0	0	0	0	38	69	61	0	0	1	57	27	0	0
ADPlatinum2N23	0	11	0	42	28	0	60	14	0	42	0	0	6	3	0	96	0	0	0	1	0	0	61	0	89	0	18	0	44	1	0	1	0	0	0	0	0	0	45	1	0	0	0	0	4	0	0	0	0
ADPlatinum1M15	0	0	0	0	0	0	1	0	1	37	0	0	0	0	0	0	0	0	0	0	0	0	0	0	0	0	0	0	0	0	1	0	0	0	0	0	0	0	0	0	0	0	0	0	0	0	0	0	0
ADPlatinum1M16	0	51	0	221	27	0	6	85	62	129	10	0	12	150	0	10	0	0	0	5	0	0	106	0	69	0	153	1	90	0	0	1	0	0	0	0	0	0	0	1	53	130	0	0	3	7	0	0	0
ADPlatinum1M17	0	12	0	255	3	19	212	23	93	128	0	17	84	58	0	134	0	0	0	0	61	0	12	6	47	0	39	1	48	18	168	0	0	0	0	0	0	0	0	1	48	104	0	1	2	43	0	0	0
ADPlatinum3D18	0	85	0	7	0	0	87	102	75	111	0	0	30	129	0	2	0	0	0	0	1	0	3	1	89	0	13	0	16	0	64	5	0	0	0	0	0	4	0	0	0	1	0	0	8	0	0	39	0
ADPlatinum3D19	0	0	0	80	0	0	184	0	157	55	11	1	0	33	0	29	1	0	0	0	2	0	122	0	91	91	0	35	1	1	1	2	0	0	0	0	0	4	0	1	0	86	0	0	0	0	0	0	0
ADPlatinum3D20	0	85	31	0	0	0	188	27	57	34	0	0	0	0	0	28	0	0	0	0	39	0	59	0	123	0	0	15	0	0	1	0	0	0	0	0	0	1	0	0	0	71	0	0	11	0	0	0	0
ADPlatinum3A21	0	0	0	116	0	0	62	133	74	272	0	0	11	39	0	0	0	0	0	0	71	0	1	41	89	0	0	0	0	0	74	0	0	0	0	0	0	0	0	0	0	1	0	0	5	17	0	0	0
ADPlatinum3A22	0	0	0	0	0	0	0	0	0	0	0	0	0	0	0	0	0	0	0	0	0	0	0	0	0	0	0	0	1	0	0	0	0	0	0	0	0	0	0	0	0	1	0	0	0	0	0	0	0
ADPlatinum3A23	0	0	0	0	0	0	2	0	0	0	0	0	0	0	0	1	0	0	0	0	1	0	0	0	0	0	2	0	0	0	0	0	0	0	0	0	0	0	0	0	0	0	0	0	0	0	0	0	0
ADPlatinum2N03	0	0	0	56	0	33	41	0	15	0	0	8	48	5	0	12	0	0	0	0	1	0	0	2	23	0	0	0	7	1	18	0	0	0	0	0	0	0	0	0	7	18	57	0	2	0	0	0	0
ADPlatinum2N04	0	0	2	48	28	3	283	79	100	155	0	0	16	152	0	109	42	0	0	5	57	0	50	0	10	17	11	5	0	0	43	5	0	1	0	0	0	0	0	0	36	5	0	0	11	48	0	0	0
ADPlatinum2N05	0	0	0	75	0	19	14	41	123	27	0	0	24	0	0	5	1	0	0	0	120	0	0	0	0	8	0	0	0	0	0	16	0	0	0	0	0	1	0	0	0	143	23	1	31	0	0	0	0
ADPlatinum3H06	0	33	0	163	0	0	136	46	31	53	0	0	1	18	0	23	0	0	0	1	0	0	101	6	46	26	11	6	0	0	130	0	0	2	0	0	0	4	4	0	47	130	0	0	31	22	1	0	0
ADPlatinum3H07	0	190	0	0	78	0	56	1	300	80	0	0	203	33	0	155	0	0	0	1	1	2	51	1	30	0	0	0	2	0	153	0	1	0	0	0	0	8	0	1	36	90	15	0	3	24	0	0	1
ADPlatinum3H08	0	0	0	123	23	7	86	137	78	275	1	0	0	49	0	0	0	1	0	0	0	0	0	21	116	32	16	55	0	0	49	8	0	0	0	0	0	31	0	0	0	36	0	1	0	29	60	0	0
ADPlatinum3J13	0	109	0	5	16	44	277	97	112	113	26	0	0	2	0	66	0	0	0	6	50	0	7	4	30	57	50	0	6	0	17	0	0	0	0	0	5	0	0	0	71	73	0	0	2	0	0	0	0
ADPlatinum3J14	0	1	0	206	0	144	12	69	80	74	0	22	45	43	1	0	0	0	0	0	1	0	69	38	63	0	0	0	5	0	0	2	0	0	0	0	0	0	0	0	89	39	0	0	2	105	0	0	0
ADPlatinum3J15	0	29	17	224	0	114	148	266	361	177	31	0	115	1	0	111	0	0	0	5	46	0	0	94	265	0	0	64	2	1	23	17	0	0	0	0	1	5	0	0	185	228	0	0	17	0	44	0	0
ADPlatinum1A18	0	0	0	0	68	0	58	0	47	0	0	37	46	0	0	0	0	0	0	0	2	0	0	0	0	8	0	51	1	0	0	15	0	1	0	0	0	0	0	0	88	10	0	0	52	0	52	0	0
ADPlatinum1A19	0	59	0	29	40	0	59	0	42	66	0	0	65	66	0	29	0	0	0	0	1	0	0	0	61	0	0	0	1	0	0	0	0	0	0	0	0	0	0	6	74	0	0	0	5	16	0	0	0
ADPlatinum1A20	0	0	0	0	0	0	0	0	199	18	0	0	2	0	0	1	1	0	0	0	0	0	0	0	1	45	0	0	1	0	0	10	0	0	0	0	0	3	0	0	59	27	25	1	0	0	53	0	0
ADPlatinum2L08	0	0	0	0	0	0	0	1	18	0	0	0	0	0	0	0	0	0	0	0	0	0	0	0	0	0	0	0	0	0	0	0	0	0	0	0	0	0	0	0	0	0	0	0	4	0	0	0	0
ADPlatinum2L09	0	0	0	0	0	0	42	0	0	0	0	0	0	0	0	0	0	0	0	0	0	0	0	57	0	0	0	0	0	0	0	0	0	0	0	0	0	0	0	0	0	0	0	0	0	0	0	0	0
ADPlatinum2L10	0	0	0	0	0	0	0	0	0	0	0	0	0	0	0	0	0	0	0	0	0	0	0	0	0	0	0	0	0	0	0	0	0	0	0	0	0	0	0	0	0	0	0	0	0	0	0	0	0
ADPlatinum2M16	0	0	0	0	0	0	0	0	0	0	0	0	0	0	0	0	0	0	0	0	0	0	0	0	0	0	0	0	0	0	0	0	0	0	0	0	0	0	0	0	0	0	0	0	0	0	0	0	0
ADPlatinum2M17	0	22	0	172	0	0	27	0	12	6	0	0	7	0	0	0	0	0	0	0	2	0	0	0	21	1	3	57	2	0	31	0	0	0	0	0	0	1	0	0	0	48	0	0	0	0	0	0	1
ADPlatinum2M18	0	0	0	0	0	0	0	0	23	1	0	0	0	0	0	0	0	0	0	0	0	0	44	0	0	0	0	0	0	0	0	0	0	0	0	0	0	0	0	0	0	9	0	0	0	0	0	0	0
ADPlatinum1J18	0	0	0	18	30	0	148	0	42	45	64	0	0	0	0	0	31	0	0	3	1	0	0	4	41	0	121	0	0	0	0	2	0	0	0	0	0	0	35	0	0	26	14	0	46	31	0	0	0
ADPlatinum1J19	0	0	0	0	0	0	0	1	0	0	0	0	0	0	0	0	0	0	0	0	0	0	0	0	0	0	0	0	0	0	0	0	0	0	0	0	0	1	0	0	0	0	0	0	0	0	0	0	0
ADPlatinum1J20	0	0	0	134	0	0	1	14	0	22	0	0	14	30	0	0	0	0	0	0	0	0	0	0	0	4	0	0	2	0	0	0	0	102	1	0	0	0	0	1	47	0	53	0	1	0	0	0	0
ADPlatinum3D15	0	0	0	0	0	1	39	0	0	0	0	0	0	0	0	0	0	0	0	0	0	0	48	0	27	0	0	0	0	0	0	0	0	0	0	0	0	2	0	0	0	0	0	0	0	0	0	0	0
ADPlatinum3D16	0	36	0	0	0	0	0	0	0	31	0	0	0	0	0	0	0	0	0	0	1	0	0	0	0	0	0	10	0	0	1	0	0	1	0	0	0	0	0	0	0	0	0	0	2	0	0	0	0
ADPlatinum3D17	0	0	0	17	0	0	26	0	0	0	0	0	0	0	0	0	0	0	0	0	0	0	0	0	0	0	0	0	0	0	0	0	0	0	0	0	0	0	0	0	45	0	0	0	0	50	0	0	0
ADPlatinum3K23	0	44	0	59	78	0	109	114	158	118	0	0	49	208	0	0	0	0	0	0	0	0	79	0	0	0	27	0	0	37	44	0	0	0	0	0	0	21	0	0	45	11	0	0	11	56	1	0	1
ADPlatinum3K24	0	2	3	219	97	83	140	330	137	171	5	0	65	127	0	273	0	0	0	1	55	0	64	12	304	101	29	51	1	1	102	0	0	2	0	1	0	3	1	0	6	72	51	1	3	17	0	66	0
ADPlatinum3M01	0	15	0	0	17	57	124	0	23	62	0	0	159	9	0	12	7	0	0	0	125	0	0	1	90	0	34	75	4	0	132	0	0	0	0	0	0	0	66	0	1	178	35	1	19	56	0	0	1
ADPlatinum3M02	0	13	3	79	23	0	48	74	7	70	0	0	105	1	0	62	0	0	0	3	0	0	0	0	66	0	36	0	0	0	42	0	0	1	0	0	0	1	0	0	0	24	0	0	0	22	0	0	0
ADPlatinum2C03	0	0	0	0	0	0	18	1	0	34	0	0	0	0	0	0	0	0	0	0	0	0	0	0	0	0	0	0	0	51	0	0	0	0	0	0	0	0	0	0	0	0	0	0	0	0	0	0	0
ADPlatinum2C04	0	56	0	54	1	0	112	0	68	7	0	107	0	0	0	16	0	0	0	0	13	0	0	0	34	1	0	16	2	0	0	0	0	2	0	0	0	0	0	0	0	150	0	1	0	1	28	0	0
ADPlatinum2C05	0	64	1	0	0	0	50	83	216	0	0	0	0	11	0	0	0	0	0	0	57	0	0	0	0	0	0	30	4	0	0	0	0	1	0	0	0	0	0	0	24	30	0	0	0	0	0	1	0
ADPlatinum3M23	0	0	0	95	21	0	101	0	0	59	0	0	0	0	0	0	0	0	0	0	2	0	0	0	56	0	0	0	2	33	0	0	0	0	0	0	0	0	0	0	0	1	0	0	2	0	0	0	0
ADPlatinum3D04	0	0	1	1	59	0	47	0	67	59	0	22	0	0	0	24	29	0	0	0	0	0	1	1	67	0	105	1	1	0	53	0	0	0	0	0	0	0	46	0	0	17	0	0	4	0	0	0	0
ADPlatinum3D05	0	1	0	1	0	1	1	0	0	0	0	0	8	25	0	0	33	0	0	0	0	0	1	60	66	0	0	0	0	0	0	0	0	0	0	0	0	0	0	0	0	36	0	0	0	0	46	0	0
ADPlatinum3N17	0	10	34	89	0	0	92	0	25	17	0	0	0	20	0	112	0	0	0	1	65	0	35	68	18	0	2	1	1	0	47	0	0	1	0	0	0	0	0	0	104	24	0	0	7	0	2	0	0
ADPlatinum3N18	0	2	0	4	0	0	40	29	2	0	45	0	0	44	0	32	0	0	0	0	0	0	0	63	0	56	0	0	2	0	45	0	0	1	0	0	0	0	0	0	10	48	0	0	3	0	0	0	0
ADPlatinum3N19	0	0	0	0	0	0	73	0	0	56	0	0	0	0	0	0	0	0	0	0	1	0	0	0	0	0	0	1	0	0	0	0	0	0	0	0	0	0	0	0	0	0	0	0	0	0	0	0	0
ADPlatinum2F21	0	0	0	2	0	0	0	0	1	0	0	0	0	0	0	0	0	0	0	0	0	0	1	0	0	0	0	0	0	0	0	0	0	0	0	0	0	0	0	0	0	0	0	0	0	0	0	0	0
ADPlatinum2F22	0	0	0	0	1	0	0	0	0	1	1	0	0	0	0	0	0	0	0	0	0	0	0	0	2	0	0	0	0	0	0	0	0	0	0	0	0	0	0	0	0	0	0	0	0	0	0	0	0
ADPlatinum2F23	0	0	0	2	0	0	56	0	0	46	0	0	0	0	0	18	0	0	0	0	0	0	0	0	0	0	0	0	0	0	67	0	0	0	0	0	0	0	0	0	0	0	0	0	1	26	0	0	0
ADPlatinum1M24	0	0	0	3	48	0	209	15	82	92	0	0	1	0	0	36	0	0	0	0	83	0	0	0	0	0	0	159	4	1	0	0	0	0	0	0	0	5	0	0	47	36	0	0	1	0	0	0	0
ADPlatinum1N01	0	3	0	95	0	0	81	52	17	15	69	27	1	41	0	11	0	0	0	0	0	0	9	1	0	0	0	0	0	0	25	0	0	1	0	0	0	1	0	0	0	95	6	0	10	1	0	0	0
ADPlatinum1N02	0	0	0	0	37	0	151	38	0	18	0	0	0	0	0	24	0	0	0	0	0	0	0	14	14	0	0	0	47	0	56	1	0	0	0	0	2	0	1	0	1	0	24	0	6	0	77	0	0
ADPlatinum2N24	0	51	0	32	8	129	63	47	132	97	6	0	0	2	0	105	0	0	0	0	3	0	0	0	13	10	0	0	1	0	20	0	0	0	0	0	0	0	65	0	0	0	0	0	0	83	0	0	0
ADPlatinum2O01	0	69	34	65	0	2	114	208	192	84	0	0	57	0	0	26	0	24	0	0	0	1	0	62	57	0	1	0	1	0	0	0	1	0	0	0	0	4	0	1	2	49	1	0	3	13	10	1	0
ADPlatinum2O02	0	0	0	0	0	0	0	0	0	0	0	0	1	0	0	0	0	0	0	0	0	0	0	0	0	0	0	0	0	0	0	0	0	0	0	0	0	2	1	0	2	0	0	0	0	1	0	0	0
ADPlatinum3P10	0	1	3	91	126	0	165	110	183	80	30	0	0	58	0	11	0	0	0	0	132	0	52	11	0	1	0	0	4	36	21	0	0	0	0	1	0	1	0	1	120	3	25	1	2	112	0	0	0
ADPlatinum3P11	1	0	0	0	21	0	92	88	52	221	19	3	18	1	0	64	0	0	1	0	1	0	0	0	75	15	1	27	0	0	60	0	0	0	0	0	0	3	0	0	0	0	21	0	0	18	0	0	0
ADPlatinum3P12	0	0	0	156	22	2	84	1	151	59	0	0	0	0	0	1	5	0	0	0	0	0	101	35	66	0	29	139	3	91	115	0	0	0	0	0	2	0	0	0	0	68	94	0	2	0	0	0	0
ADPlatinum1H12	0	0	0	1	0	0	0	56	1	51	23	0	0	0	0	1	0	0	0	0	0	0	0	27	32	62	0	0	0	1	0	0	0	0	0	0	0	0	0	0	0	78	0	0	0	0	0	0	0
ADPlatinum1H13	0	0	2	0	1	0	0	0	4	30	6	0	61	0	0	0	1	0	0	0	0	0	0	0	36	0	0	0	4	0	11	0	0	1	0	0	0	1	0	0	4	68	0	0	1	0	0	0	0
ADPlatinum1H14	0	2	0	0	0	0	21	58	0	0	0	0	1	1	0	42	0	0	0	0	0	0	0	0	0	0	0	0	2	0	0	0	0	0	0	0	0	1	0	1	23	0	0	0	2	52	0	0	0
ADPlatinum3J16	0	0	0	0	55	13	83	53	122	74	0	0	0	0	0	1	0	0	0	0	3	0	0	0	0	0	0	56	3	0	0	0	0	0	0	0	0	0	0	0	10	117	0	0	3	88	1	0	0
ADPlatinum3J17	0	6	0	26	236	0	75	0	18	109	76	0	21	1	0	40	0	0	0	0	1	0	6	0	50	0	0	47	2	0	7	0	0	1	0	0	0	0	0	0	0	1	0	0	0	0	92	0	0
ADPlatinum1J24	0	1	0	66	44	0	161	0	188	250	11	0	23	0	0	48	0	0	0	0	30	0	0	68	37	0	0	0	4	0	18	0	0	1	0	0	0	0	0	0	46	49	19	1	0	54	26	1	0
ADPlatinum1K01	0	0	0	148	0	0	71	69	57	0	0	0	79	58	0	46	0	0	0	0	1	0	30	0	1	6	0	0	2	0	15	1	0	0	0	0	0	0	0	0	0	1	0	0	2	54	74	0	26
ADPlatinum1K02	0	15	0	239	27	0	139	115	122	150	81	40	46	175	0	43	0	1	0	0	2	0	5	0	93	0	1	0	2	10	16	0	0	3	0	0	0	4	0	0	0	124	0	1	4	86	44	1	0
ADPlatinum1O21	0	0	5	205	30	29	66	5	1	22	57	0	24	69	0	132	0	0	1	0	3	0	0	23	15	0	0	0	2	0	0	0	0	0	0	0	0	0	2	2	0	118	0	0	1	0	0	0	0
ADPlatinum1O22	0	0	1	0	64	7	95	66	102	42	0	0	0	1	0	142	0	0	0	0	0	0	61	0	41	0	0	0	46	6	84	0	0	1	0	0	0	7	0	0	0	75	91	0	0	42	0	0	0
ADPlatinum1O23	0	12	0	18	1	0	20	20	12	8	0	0	0	0	0	76	8	0	0	0	0	0	67	32	133	0	14	0	3	0	0	0	0	0	0	0	0	0	0	1	0	0	0	0	1	64	0	0	0
ADPlatinum1J03	0	3	0	31	27	134	70	22	317	0	0	0	96	43	1	144	59	0	0	0	6	0	0	36	15	163	8	127	41	0	105	0	0	1	0	0	0	4	0	1	88	205	0	1	9	4	24	0	0
ADPlatinum1J04	0	0	0	0	0	0	1	3	0	0	0	0	0	0	0	0	0	0	0	0	0	0	0	0	0	0	0	0	0	0	0	0	0	0	0	0	0	0	0	0	0	1	0	0	0	0	0	0	0
ADPlatinum1J05	0	0	0	0	0	0	0	0	0	0	0	0	0	0	0	0	0	0	0	0	0	0	0	0	1	0	0	0	0	0	0	0	0	0	0	0	0	0	0	0	0	1	0	0	0	0	0	0	0
ADPlatinum2F12	0	0	0	116	30	0	10	63	29	0	2	0	0	81	0	0	0	0	0	3	31	2	18	26	29	14	0	99	1	0	209	0	0	0	0	0	0	0	0	0	11	113	76	0	5	5	0	0	0
ADPlatinum2F13	0	38	0	62	0	6	105	62	0	103	0	0	19	0	0	37	0	0	0	0	0	0	0	0	90	20	102	0	0	1	92	0	0	0	0	2	0	1	0	0	95	70	0	0	35	0	0	0	0
ADPlatinum2F14	0	0	0	72	87	9	46	60	80	2	1	0	87	0	0	38	1	0	0	0	8	0	13	0	0	0	29	0	45	0	0	0	0	0	0	0	0	0	50	0	0	8	33	2	6	44	0	0	1
ADPlatinum1N09	0	0	0	49	17	0	40	0	10	0	0	0	0	0	0	0	0	0	0	0	0	0	0	0	0	0	0	0	0	0	57	0	0	0	0	0	0	0	0	0	29	0	0	0	0	0	0	0	0
ADPlatinum1N10	0	0	0	0	0	0	0	1	1	50	0	0	0	0	0	0	0	0	0	0	0	0	0	0	0	0	86	0	0	0	0	0	0	0	0	0	0	0	0	0	1	0	23	0	0	0	0	0	0
ADPlatinum1N11	0	0	0	0	0	0	56	0	0	1	0	0	0	0	0	0	0	0	0	0	0	0	0	0	0	0	0	0	0	0	0	0	0	0	0	0	0	0	0	0	0	0	0	0	0	0	0	0	0
ADPlatinum1E15	0	0	0	58	0	0	48	0	0	0	0	0	0	21	0	80	0	0	0	0	0	0	0	0	0	0	152	0	0	0	75	0	0	0	0	0	0	0	0	0	0	46	19	0	0	0	0	0	0
ADPlatinum1E16	0	0	0	3	0	0	0	0	0	73	0	0	0	32	0	0	0	0	0	0	0	0	55	0	0	0	0	0	0	0	0	0	0	0	0	0	0	0	0	0	0	0	0	0	0	19	0	0	0
ADPlatinum1E17	0	0	1	0	0	0	1	26	0	0	0	1	94	0	0	154	0	0	0	0	0	0	0	0	0	0	0	0	0	0	0	0	0	0	0	0	0	0	0	0	0	21	0	0	5	0	0	0	0
ADPlatinum2L17	0	0	0	261	18	10	2	28	243	67	0	0	77	66	0	79	0	0	0	1	128	1	129	80	0	1	0	106	5	0	56	0	0	0	0	0	0	0	0	1	24	14	2	0	14	8	38	0	0
ADPlatinum2L18	0	66	1	83	1	28	134	100	180	162	0	3	0	71	0	0	0	0	0	0	36	0	49	0	47	0	11	0	4	17	1	0	0	0	0	0	0	44	0	0	17	69	61	0	41	97	16	0	0
ADPlatinum2L19	0	0	0	72	118	0	268	25	209	27	0	55	75	62	0	104	0	0	0	3	1	0	18	112	46	19	0	0	2	0	126	0	0	0	0	0	0	0	0	0	104	59	0	0	11	11	16	1	0
ADPlatinum2C21	0	0	0	0	0	0	0	0	0	0	0	0	0	0	0	0	0	0	0	0	0	0	0	0	0	0	0	0	0	0	0	0	0	0	0	0	0	0	0	0	0	0	0	0	0	0	0	0	0
ADPlatinum2C22	0	0	0	21	5	0	101	29	0	1	0	0	60	0	0	0	0	0	0	0	0	0	16	3	4	0	0	0	0	0	0	0	0	1	0	0	0	0	47	0	8	36	0	0	5	0	0	0	0
ADPlatinum2C23	0	0	0	14	0	0	0	0	0	1	0	0	0	0	0	0	0	0	0	0	0	0	0	0	0	0	0	0	0	0	49	0	0	0	0	0	0	0	0	0	0	0	0	0	0	0	0	0	0
ADPlatinum3H05	1	0	0	2	0	0	0	0	0	1	0	0	1	0	0	0	0	0	0	0	0	0	0	0	0	0	0	0	0	0	0	0	0	0	0	0	0	0	0	0	1	22	0	0	3	51	0	0	0
ADPlatinum1N15	0	0	0	103	22	0	59	78	174	2	0	0	30	0	0	0	0	0	0	0	10	0	37	60	19	0	0	1	0	0	41	0	0	0	0	0	0	2	0	0	34	56	36	0	5	103	38	0	0
ADPlatinum1N16	0	0	0	50	1	52	14	0	85	0	0	0	30	45	0	0	0	0	0	1	3	0	0	0	0	0	0	1	1	0	0	0	0	0	0	0	0	0	2	0	0	0	0	0	0	0	36	0	0
ADPlatinum1N17	0	17	29	3	22	1	96	54	76	18	0	0	0	15	0	65	0	0	0	0	0	0	0	0	24	0	22	0	0	0	14	1	0	0	0	0	0	0	0	0	0	51	0	0	0	45	0	0	0
ADPlatinum1H18	0	0	0	82	0	0	50	90	96	15	0	0	0	90	0	0	0	0	0	0	63	0	2	0	0	70	2	0	4	0	1	0	1	0	0	0	0	2	0	0	0	85	0	0	16	108	16	0	0
ADPlatinum1H19	0	0	0	0	0	0	0	0	10	0	0	0	0	0	0	0	0	0	0	0	0	0	0	0	0	0	0	0	0	0	0	3	0	0	0	0	0	0	22	0	57	0	1	0	2	31	0	0	0
ADPlatinum1H20	0	0	39	93	66	0	34	20	0	64	0	0	51	0	1	0	0	1	0	0	0	0	108	0	0	48	99	18	0	0	0	0	0	0	0	0	0	1	0	0	54	45	0	0	2	63	32	0	0
ADPlatinum3I11	0	0	0	378	0	1	131	40	109	22	65	0	0	205	0	0	0	0	0	0	3	0	0	0	8	7	35	0	29	0	126	0	0	0	0	0	0	4	0	1	84	8	57	0	2	1	0	0	0
ADPlatinum3I12	0	164	0	61	50	48	183	30	93	145	15	0	98	44	1	35	13	0	0	1	21	0	43	32	104	0	2	81	2	0	0	0	0	1	0	1	0	5	0	0	0	79	0	0	0	3	40	0	0
ADPlatinum3I13	0	92	0	172	1	32	38	0	102	66	12	0	39	43	0	0	0	0	0	4	4	0	106	22	8	0	0	0	5	0	0	0	0	0	0	0	0	0	1	0	37	49	0	0	1	44	0	0	0
ADPlatinum2I18	32	0	0	0	0	0	1	0	0	0	0	0	0	0	0	0	0	0	0	0	19	0	0	0	18	0	0	0	0	0	0	0	0	0	0	0	0	4	0	0	0	0	0	0	0	0	0	1	0
ADPlatinum2I19	0	0	0	30	80	0	0	1	108	115	1	0	49	139	0	4	0	0	0	2	1	0	23	1	18	0	115	0	0	0	110	25	0	0	0	0	0	2	0	0	0	43	0	0	75	72	0	0	0
ADPlatinum2I20	0	2	0	145	0	51	36	11	73	53	0	0	0	64	0	48	0	0	1	3	0	0	26	72	57	0	0	48	54	0	0	0	0	0	0	0	0	0	0	1	3	113	0	0	0	30	0	1	0
ADPlatinum1A04	0	0	0	0	0	0	0	41	0	0	0	0	0	1	0	23	0	0	0	0	0	0	0	0	0	0	0	45	0	0	0	0	0	0	0	0	0	0	0	0	0	0	0	0	0	0	0	0	0
ADPlatinum1A05	0	0	0	19	17	0	0	0	4	61	0	0	0	56	0	0	0	0	0	0	0	0	0	0	0	0	0	0	0	0	81	0	0	0	0	0	0	0	0	0	26	0	0	0	0	22	0	0	0
ADPlatinum4B18	0	0	0	55	0	0	99	94	26	0	0	0	125	0	0	0	0	0	0	0	1	0	0	0	0	0	0	33	48	0	1	0	0	0	0	0	0	0	0	0	31	1	0	0	5	62	6	0	0
ADPlatinum4B19	0	50	1	320	52	44	311	197	157	245	127	7	124	245	0	210	4	0	0	7	16	0	85	0	86	0	9	0	3	102	12	7	0	2	0	1	2	4	0	1	64	90	0	0	45	55	51	0	0
ADPlatinum1N18	0	0	24	98	126	1	286	90	1	213	51	25	42	64	0	13	0	0	0	0	4	0	22	153	95	152	42	0	58	0	31	1	0	0	0	0	0	0	0	0	2	165	61	0	6	19	81	0	0
ADPlatinum1N19	0	1	0	48	33	0	290	60	44	141	0	0	0	0	0	15	0	0	1	0	0	0	94	23	0	1	0	0	0	0	144	0	0	0	0	0	0	0	0	0	0	29	76	0	1	60	0	0	0
ADPlatinum1N20	0	0	18	37	0	0	238	9	23	15	0	12	3	0	0	81	1	0	0	0	1	0	0	0	89	0	26	0	2	0	0	4	0	0	0	0	0	1	0	0	64	37	0	0	0	31	19	0	0
ADPlatinum1O03	74	0	29	52	16	1	145	35	198	89	40	0	133	0	1	131	0	0	1	0	4	0	127	0	0	45	0	65	3	33	76	0	0	1	0	0	0	0	29	0	30	141	52	1	50	21	0	0	0
ADPlatinum1O04	0	0	2	52	0	50	69	127	80	72	0	24	76	46	0	9	0	0	0	4	19	0	136	60	8	49	0	0	15	2	4	1	1	0	0	0	0	0	0	0	0	31	0	1	3	104	0	2	0
ADPlatinum1O05	0	0	0	0	0	0	26	0	29	50	0	19	43	0	0	0	0	0	0	0	0	0	4	1	1	0	0	0	0	0	0	0	0	0	0	0	0	0	0	0	0	0	0	0	0	0	0	0	0
ADPlatinum1F06	0	0	0	30	27	0	44	5	62	47	0	0	48	0	0	15	0	0	0	0	0	0	0	0	20	0	0	0	2	0	0	0	0	0	0	0	0	0	0	0	1	0	0	0	0	88	0	0	0
ADPlatinum1F07	0	0	76	10	62	0	167	55	101	210	1	0	1	130	0	141	0	0	0	0	0	0	0	64	0	95	50	1	2	0	41	1	0	0	0	0	0	0	9	0	48	8	0	1	3	56	42	0	0
ADPlatinum1F08	0	0	0	140	41	63	192	0	160	27	0	118	48	14	0	0	60	0	1	0	123	0	0	0	48	0	0	0	2	0	0	0	0	0	0	0	1	2	25	0	34	94	49	0	79	74	5	0	0
ADPlatinum3O02	0	45	0	165	56	12	71	104	94	143	0	12	61	0	0	9	1	0	0	0	2	0	58	0	134	0	2	0	1	42	31	40	0	0	0	0	0	1	0	0	142	16	0	0	4	0	54	1	0
ADPlatinum3O03	0	0	0	74	18	0	86	29	109	22	0	0	107	13	0	0	0	0	0	0	25	0	67	0	30	0	0	0	0	0	42	0	0	0	0	0	0	0	0	1	68	47	36	0	1	0	0	0	0
ADPlatinum3O04	0	67	5	106	25	0	21	77	55	1	0	0	0	0	0	22	0	0	1	0	0	0	0	37	27	103	10	36	1	82	0	1	0	1	0	0	0	0	0	0	90	43	0	0	3	182	12	0	0
ADPlatinum1F03	0	0	0	6	27	0	174	18	95	177	0	0	5	1	0	0	0	0	0	2	27	0	3	1	124	10	1	0	44	0	2	1	0	0	0	0	0	2	0	0	77	48	0	0	12	0	26	0	0
ADPlatinum1F04	0	0	10	144	8	0	143	122	0	51	49	6	0	76	0	34	2	0	0	3	4	0	1	3	0	75	0	45	3	12	0	0	0	2	0	0	1	0	0	0	28	36	0	1	3	0	0	0	0
ADPlatinum1F05	0	0	0	69	0	0	84	1	70	103	28	0	33	0	0	0	0	0	0	0	2	0	20	0	76	4	27	20	7	0	20	2	0	0	0	0	0	1	0	0	0	26	24	1	1	0	0	0	1
ADPlatinum3G12	0	13	47	0	55	35	0	7	49	0	0	0	0	0	0	67	0	0	0	0	1	0	0	0	20	40	11	0	3	0	42	0	0	1	0	0	4	0	1	0	0	29	0	0	0	0	5	0	0
ADPlatinum3G13	0	0	42	36	9	0	192	42	97	75	0	49	0	0	0	2	7	0	0	0	1	0	1	0	127	0	9	1	0	19	0	0	0	0	0	0	0	3	0	0	0	10	0	0	33	55	0	0	0
ADPlatinum1K09	0	19	0	0	0	27	142	134	223	103	90	0	88	95	0	112	0	0	0	1	66	0	12	0	58	46	1	37	8	0	0	2	0	0	0	0	0	5	65	0	81	20	0	0	13	19	4	0	0
ADPlatinum1K10	0	2	1	155	36	0	211	25	285	383	0	0	6	27	0	131	0	0	0	0	0	0	114	0	79	0	0	11	1	70	155	0	0	0	0	0	0	7	0	0	0	15	0	0	7	99	28	0	0
ADPlatinum1K11	0	0	0	0	41	7	52	211	32	149	0	0	132	6	0	138	0	0	0	2	21	0	122	0	59	153	20	2	4	0	122	0	0	0	0	1	0	0	0	1	2	79	36	0	8	27	5	0	0
ADPlatinum3F04	0	0	0	10	0	0	14	3	58	27	0	0	37	0	0	47	0	0	0	0	0	0	0	2	25	0	0	0	0	68	0	0	1	0	0	0	0	0	0	0	0	0	0	0	0	54	0	0	0
ADPlatinum3F05	0	28	0	1	0	0	68	80	5	56	0	0	5	0	0	0	0	0	0	0	0	0	0	0	41	46	0	24	49	0	113	0	0	0	0	0	0	0	0	0	0	32	0	0	3	0	0	0	0
ADPlatinum3F06	0	0	0	17	34	0	0	0	1	13	0	0	42	52	0	1	0	0	0	1	0	0	0	0	9	0	0	0	1	0	50	0	0	0	0	0	0	2	0	0	0	0	0	0	16	13	0	0	0
ADPlatinum3G07	0	0	0	21	37	63	113	31	64	178	0	0	166	12	0	63	0	0	0	0	0	0	0	20	23	0	0	0	1	0	0	0	0	1	0	0	0	1	0	0	0	68	0	0	0	1	0	0	0
ADPlatinum3G08	0	0	0	67	15	0	0	71	0	84	0	0	13	0	0	25	0	0	0	0	0	0	58	20	22	1	0	0	1	0	36	0	0	0	0	0	0	0	0	0	11	1	0	0	0	0	0	0	0
ADPlatinum3G09	0	0	0	46	15	20	55	45	130	36	1	0	0	0	1	0	0	0	0	1	0	0	0	9	0	0	0	0	3	11	125	0	0	0	0	0	32	2	0	0	53	7	18	0	0	44	78	0	0
ADPlatinum3K03	0	0	0	0	1	0	0	3	0	0	0	0	0	0	0	0	0	0	0	0	0	0	0	0	0	0	0	0	0	0	0	0	0	0	0	0	0	0	0	0	0	0	0	0	0	0	0	0	0
ADPlatinum3K04	0	0	0	0	0	0	0	0	0	0	0	0	0	0	0	0	0	0	0	0	0	0	0	0	0	0	0	0	0	0	0	0	0	0	0	0	0	0	0	0	0	0	0	0	0	0	0	0	0
ADPlatinum3K05	0	29	0	143	0	0	0	0	11	4	0	0	1	0	0	0	0	0	0	0	0	0	0	0	1	0	0	0	0	0	0	0	0	0	0	0	0	0	0	59	0	29	0	0	2	0	1	0	0
ADPlatinum3F14	0	0	0	0	0	0	0	0	0	0	0	0	0	0	0	0	2	0	0	0	0	0	0	0	0	0	0	0	0	0	0	0	0	0	0	0	0	0	0	0	0	0	0	0	0	0	0	0	0
ADPlatinum3E08	0	0	0	51	12	61	51	54	85	23	5	0	3	0	0	1	1	0	0	2	102	0	0	0	0	0	50	0	4	0	1	0	0	1	0	0	0	3	0	0	112	16	79	0	1	29	0	0	0
ADPlatinum3E09	0	34	1	0	0	0	0	0	34	26	0	0	44	0	0	7	0	0	0	1	0	0	47	0	0	0	0	19	0	0	0	0	0	0	0	0	0	0	0	0	0	32	1	0	0	63	0	0	0
ADPlatinum3E10	0	8	0	22	1	0	109	0	21	1	9	0	0	1	0	123	0	0	0	0	0	0	0	0	0	0	0	0	1	0	2	0	0	0	0	0	0	0	0	0	0	94	0	0	0	1	13	0	0
ADPlatinum2P18	0	1	11	4	28	22	214	19	0	73	18	0	0	47	0	44	2	0	0	1	4	0	0	83	12	0	74	1	4	0	73	0	0	0	0	0	4	0	0	0	16	52	0	0	4	101	5	0	0
ADPlatinum2P19	0	77	0	76	178	1	114	20	154	137	4	0	60	0	0	11	1	0	0	0	3	0	47	0	155	0	1	1	9	0	0	7	0	6	0	0	0	5	0	7	19	22	0	0	8	45	0	0	0
ADPlatinum2P20	0	0	0	30	0	0	19	43	168	92	0	37	4	24	0	51	47	0	0	0	4	0	0	0	1	20	0	0	2	0	36	0	0	1	0	0	0	1	0	0	0	53	25	0	12	33	1	0	0
ADPlatinum1B06	0	0	0	158	31	35	175	2	8	105	1	0	0	38	0	0	0	0	0	1	7	0	36	0	130	134	11	1	2	0	0	2	0	0	0	0	0	2	0	0	23	101	0	0	7	21	0	0	0
ADPlatinum1B07	0	0	53	45	154	9	133	166	119	3	0	0	60	0	0	4	0	0	0	3	2	0	1	5	46	0	28	40	3	0	64	75	0	0	0	0	0	6	18	1	39	33	14	0	1	51	4	0	0
ADPlatinum1B08	0	0	0	0	0	0	0	0	0	0	0	0	0	0	0	0	0	0	0	0	0	0	0	0	0	0	0	0	0	0	0	0	0	0	0	0	0	1	0	0	33	0	0	0	0	0	0	0	0
ADPlatinum1H15	0	61	0	193	66	144	402	189	120	120	8	4	120	99	0	40	0	0	2	0	2	0	1	7	1	0	0	2	1	9	18	7	1	0	0	0	0	0	0	0	72	146	0	0	43	0	0	0	0
ADPlatinum1H16	1	2	1	90	0	0	0	19	203	41	0	0	0	39	0	27	2	0	0	0	2	0	0	0	47	47	49	50	0	0	92	0	0	0	0	0	33	0	0	0	1	6	0	0	2	0	0	0	1
ADPlatinum1H17	0	0	63	55	1	58	109	273	191	222	0	0	0	0	0	0	0	0	0	0	6	0	0	0	0	0	1	1	3	0	10	0	0	7	0	0	0	0	0	0	1	36	4	0	0	0	25	0	0
ADPlatinum2B06	0	0	0	62	0	0	41	0	30	177	1	0	0	0	0	0	0	0	0	0	1	0	0	0	104	0	0	0	1	0	0	5	0	0	0	0	0	0	0	0	0	2	0	0	36	15	0	0	0
ADPlatinum2B07	0	0	0	0	0	0	0	0	41	0	0	0	0	0	0	0	0	0	0	0	0	0	0	14	0	0	15	0	0	0	0	0	0	0	0	0	0	0	0	0	0	0	0	0	0	0	0	0	0
ADPlatinum2B08	0	0	33	0	0	0	0	27	30	0	0	0	0	0	0	54	0	0	0	0	0	0	0	0	0	0	0	0	1	0	45	0	0	0	0	0	0	0	0	0	0	0	0	0	0	0	0	0	0
ADPlatinum2M22	0	0	0	98	1	65	68	3	103	136	0	0	108	120	0	31	0	0	0	0	2	0	2	0	43	0	8	0	0	0	1	0	0	0	0	0	0	1	0	0	68	0	0	0	7	0	17	0	1
ADPlatinum2M23	0	0	3	181	0	0	146	1	101	46	0	0	3	0	0	1	0	0	0	0	2	0	6	0	24	0	0	1	39	9	31	11	0	0	0	0	1	1	0	0	92	67	0	0	0	0	0	0	1
ADPlatinum3G24	0	0	0	0	0	0	0	0	0	0	0	0	0	0	0	0	0	0	0	0	0	0	0	0	0	0	0	0	0	0	0	0	0	0	0	0	0	0	0	0	0	0	0	0	0	1	0	0	0
ADPlatinum3I19	0	1	0	0	0	105	12	0	12	0	0	0	45	0	0	4	0	0	0	0	0	0	56	52	127	0	0	0	8	0	0	17	0	0	0	0	0	1	0	0	0	0	0	0	0	0	0	0	0
ADPlatinum3C17	0	41	0	0	36	17	0	160	0	0	0	0	35	0	0	80	0	0	0	0	1	0	0	0	24	0	0	40	2	38	0	2	0	0	0	0	0	0	0	0	58	0	0	0	1	0	0	0	0
ADPlatinum3C18	0	0	0	0	0	0	0	0	0	0	0	0	0	0	0	0	0	0	0	0	0	0	0	0	0	0	0	0	0	0	0	0	0	0	0	0	0	0	0	0	0	0	0	0	0	1	0	0	0
ADPlatinum1J12	0	0	0	0	0	0	0	74	0	0	0	0	0	0	0	0	0	0	0	0	0	0	0	0	0	0	0	0	0	0	0	0	0	0	0	0	0	0	0	0	0	0	0	0	0	0	0	0	0
ADPlatinum1J13	72	57	5	144	22	23	115	33	223	236	0	0	0	0	0	83	3	0	1	0	9	0	0	0	103	0	0	1	4	1	26	0	0	0	0	0	0	0	0	0	0	106	0	0	3	0	0	0	0
ADPlatinum1J14	0	10	0	23	0	0	26	50	49	98	0	39	0	0	0	41	0	0	0	0	1	0	84	0	57	0	0	0	0	0	71	0	0	0	0	0	0	1	59	0	0	0	0	0	2	0	0	1	0
ADPlatinum3H01	0	3	0	114	69	1	101	44	31	13	0	0	9	11	0	0	0	0	0	0	7	0	0	0	30	0	0	1	2	0	144	0	0	0	0	0	0	0	0	0	0	0	0	0	4	42	0	0	0
ADPlatinum3M06	0	0	0	0	0	0	0	0	0	0	0	0	0	0	0	0	0	0	0	0	0	0	0	0	0	0	0	0	0	0	0	0	0	0	0	0	0	0	0	0	0	0	0	0	0	0	0	0	0
ADPlatinum3M07	0	0	0	0	0	0	0	0	0	0	0	0	0	0	0	0	0	0	0	0	0	0	0	0	0	0	0	0	0	0	0	0	0	0	0	0	0	0	0	0	0	0	0	0	0	0	0	0	0
ADPlatinum2E15	0	39	0	154	27	29	35	127	135	27	0	29	0	7	0	1	0	0	0	2	0	0	35	26	0	0	124	0	3	0	81	0	0	2	0	0	0	0	0	0	61	66	0	0	6	0	0	0	0
ADPlatinum2E16	0	1	43	203	12	0	48	63	54	77	0	0	0	38	1	0	0	0	0	0	0	0	0	0	65	0	4	5	1	0	38	0	0	0	0	0	0	0	0	0	0	123	0	0	0	1	0	0	0
ADPlatinum2E17	1	0	0	141	1	0	127	41	129	68	0	1	0	12	0	1	0	0	0	3	35	0	0	0	56	0	0	4	1	0	22	1	0	0	0	0	0	0	0	0	29	80	0	0	0	15	13	0	0
ADPlatinum1O12	0	1	0	0	2	0	3	0	5	9	0	0	31	0	0	0	0	0	0	0	0	0	7	0	1	1	0	0	0	0	2	0	0	0	0	0	0	0	0	0	0	0	0	0	0	0	16	0	0
ADPlatinum1O13	0	0	0	0	0	0	0	0	0	0	0	0	0	0	0	0	7	0	0	0	0	0	0	0	0	0	0	1	0	0	0	0	0	0	0	0	0	0	0	0	0	0	31	0	5	46	0	0	0
ADPlatinum1O14	0	0	0	0	0	0	0	0	0	0	0	0	0	0	0	0	0	0	0	0	0	0	0	0	0	0	0	0	0	0	1	0	0	0	0	0	0	0	0	0	0	0	0	0	0	0	0	0	0
ADPlatinum1L21	0	0	0	0	0	0	0	0	0	0	0	0	0	0	0	0	0	0	0	0	0	0	0	0	0	0	0	0	0	0	0	0	0	0	0	0	0	0	0	0	0	0	0	0	0	0	0	0	0
ADPlatinum1L22	0	6	0	10	37	31	287	129	215	164	1	48	46	0	0	0	0	0	0	1	40	0	12	49	49	4	38	22	3	0	3	0	0	0	0	0	0	11	0	0	73	81	13	0	0	3	0	0	0
ADPlatinum1L23	0	0	0	0	0	0	0	0	0	0	0	0	0	0	0	0	0	0	0	0	0	0	0	0	0	0	0	0	0	0	0	0	0	0	0	0	0	0	0	0	0	0	0	0	0	0	0	0	0
ADPlatinum3G10	0	20	1	53	0	2	33	32	81	0	0	0	0	0	0	0	0	0	0	0	0	0	0	0	0	0	0	0	0	0	34	0	0	0	0	0	0	0	70	0	0	58	0	0	3	33	0	0	0
ADPlatinum3G11	0	0	0	18	0	0	42	0	0	0	0	0	0	0	0	0	4	0	0	0	0	0	39	0	0	0	57	66	0	0	0	0	0	0	0	0	0	0	0	0	0	61	0	0	0	1	0	0	0
ADPlatinum2P15	0	0	0	31	72	22	174	70	2	63	0	0	0	0	0	0	0	0	0	0	0	0	0	0	35	0	0	0	0	0	66	0	0	0	0	0	0	0	1	0	44	23	0	0	3	5	0	0	0
ADPlatinum2P16	0	0	0	94	46	58	5	24	131	3	0	0	0	71	0	0	0	1	0	0	0	0	0	1	0	0	0	69	0	0	0	1	0	0	0	0	0	0	0	0	0	0	0	0	6	15	0	0	0
ADPlatinum2P17	0	0	0	0	0	0	26	0	25	0	0	0	0	0	0	0	0	0	0	0	0	0	56	0	14	0	35	0	1	0	0	0	0	0	0	0	0	0	0	0	0	18	0	0	6	0	0	0	0
ADPlatinum2G12	0	0	0	12	0	0	128	67	28	38	0	0	0	0	0	57	0	0	0	2	0	1	30	0	0	7	0	0	1	0	0	0	0	0	0	0	0	0	0	0	0	0	0	0	0	0	69	0	0
ADPlatinum2G13	0	0	0	0	0	0	0	0	10	0	0	0	1	52	0	0	3	0	0	0	0	0	0	0	0	0	0	1	0	0	0	0	0	0	0	0	0	0	0	0	0	0	0	0	0	0	0	0	0
ADPlatinum4A11	0	0	0	80	0	0	0	0	0	58	0	0	0	0	0	0	0	0	0	0	0	0	0	0	0	0	0	0	0	0	0	0	0	0	0	0	0	0	0	0	0	0	0	0	0	0	0	0	0
ADPlatinum4A12	0	0	0	29	0	0	38	0	50	0	0	0	54	0	0	0	0	0	0	0	2	0	37	0	0	6	21	32	41	0	0	0	0	0	0	0	0	0	0	0	0	19	0	0	5	43	0	0	0
ADPlatinum2I11	0	7	0	35	41	0	14	53	54	80	0	0	5	10	0	2	0	0	0	0	64	0	5	51	1	0	0	0	25	0	3	0	0	0	0	0	0	0	0	0	3	134	0	0	2	37	0	0	0
ADPlatinum2I12	0	0	0	50	0	0	0	55	76	64	0	0	0	50	0	0	4	0	0	0	61	0	0	0	0	0	46	0	5	0	0	0	0	0	0	0	0	0	0	0	0	10	47	0	0	96	0	0	0
ADPlatinum2I13	0	0	0	59	82	0	130	35	95	86	0	0	0	0	0	45	8	0	0	0	0	0	49	0	56	0	39	1	1	0	35	3	0	0	0	0	0	0	0	0	38	85	0	0	0	147	0	0	1
ADPlatinum1F24	0	0	0	0	0	0	0	0	0	0	0	0	0	0	0	0	0	0	0	0	0	0	0	0	0	0	0	0	0	0	1	0	0	0	0	0	0	0	0	0	0	0	0	0	0	0	0	0	0
ADPlatinum1G01	0	0	0	0	0	0	10	63	13	4	72	0	0	0	0	1	0	0	0	3	0	0	0	0	0	0	0	0	0	30	31	0	0	0	0	0	2	0	0	0	35	96	0	0	0	0	0	0	0
ADPlatinum1G02	0	0	0	0	0	24	19	0	0	90	0	0	0	0	0	0	0	0	1	1	1	0	0	0	0	0	15	1	1	0	2	0	0	0	0	0	0	0	0	0	0	0	0	0	5	0	0	0	0
ADPlatinum1J09	0	1	5	228	38	1	98	94	168	56	36	33	0	0	0	57	0	0	0	1	126	0	18	0	15	73	1	104	30	82	40	10	0	1	0	0	4	4	0	0	0	156	32	0	10	35	92	0	0
ADPlatinum1J10	0	152	5	70	138	58	232	411	245	217	1	98	141	40	0	176	0	0	0	5	14	2	98	0	319	49	0	23	130	55	71	0	1	0	0	0	0	4	14	0	34	217	16	1	93	41	69	0	0
ADPlatinum1J11	0	16	0	88	88	0	104	106	143	184	23	0	142	70	0	58	0	0	0	0	33	0	82	1	138	22	112	60	1	0	29	5	0	0	0	0	0	0	0	0	35	0	0	0	88	37	5	0	1
ADPlatinum2D21	0	35	59	9	35	32	130	120	54	2	54	0	109	1	0	47	0	0	0	0	104	0	0	38	9	0	1	98	0	3	0	0	0	0	0	0	0	2	0	0	0	47	0	0	2	35	0	0	0
ADPlatinum2D22	0	0	0	129	92	0	147	0	105	18	0	0	1	31	0	149	0	0	0	1	1	0	74	75	119	115	1	37	3	54	0	0	0	1	0	0	0	2	6	52	165	1	0	0	3	144	0	0	0
ADPlatinum2D23	0	0	0	0	0	0	0	0	0	0	0	0	0	0	0	0	0	0	0	0	0	0	0	0	0	0	0	0	0	0	0	0	0	0	0	0	0	0	0	0	0	0	0	0	0	0	0	0	0
ADPlatinum3E14	0	0	0	0	0	0	0	0	0	1	0	0	0	0	0	0	0	0	0	0	0	0	0	0	0	0	0	0	1	0	0	0	0	0	0	0	0	0	0	0	0	0	0	0	0	0	0	0	0
ADPlatinum3E15	0	0	0	0	0	0	0	0	0	0	0	0	0	0	0	0	0	0	0	0	0	0	0	0	0	0	0	0	0	0	0	0	0	0	0	0	0	0	0	0	0	0	0	0	0	0	0	0	0
ADPlatinum3B06	0	0	0	0	0	0	53	15	0	0	0	0	4	0	0	0	0	0	0	0	0	0	0	0	0	0	0	0	0	0	0	0	0	0	0	0	0	0	0	0	0	0	0	0	0	0	0	0	0
ADPlatinum3B07	1	0	5	2	1	0	3	5	0	0	0	0	15	0	0	0	0	0	0	0	0	0	1	25	0	0	0	0	3	0	21	0	0	0	0	0	0	0	0	0	8	47	0	0	0	0	0	0	0
ADPlatinum3B08	0	0	1	11	0	26	90	52	49	80	27	0	9	72	0	0	0	0	0	0	0	0	4	0	6	0	0	13	1	2	1	0	0	2	0	0	0	0	0	0	1	21	0	0	0	26	0	0	1
ADPlatinum3A03	0	1	0	68	31	0	0	0	26	97	0	0	15	0	0	11	0	0	0	0	31	0	0	0	0	0	9	0	0	0	0	0	0	0	0	0	0	1	0	0	0	9	0	0	3	0	0	0	0
ADPlatinum3A04	0	0	0	0	0	0	0	0	0	1	0	0	0	0	0	42	0	0	0	0	0	0	0	0	0	0	0	0	0	0	0	0	0	0	0	0	3	0	0	0	0	0	0	0	0	0	0	0	1
ADPlatinum2A03	0	42	0	196	57	0	217	68	411	244	38	26	85	76	0	16	1	0	1	1	1	0	69	46	177	195	70	67	48	1	96	0	0	2	0	0	6	1	0	0	0	59	41	0	4	129	0	0	0
ADPlatinum2A04	0	0	0	112	123	0	205	57	132	356	0	10	94	0	1	1	2	0	0	0	3	0	0	0	27	0	24	0	4	1	0	0	0	0	0	0	0	0	0	0	121	96	0	0	4	40	0	0	0
ADPlatinum2A05	0	26	0	68	68	23	11	49	29	146	25	0	77	0	0	0	1	1	0	3	32	0	51	0	54	43	0	0	23	1	50	0	0	0	0	0	0	0	0	1	0	94	0	0	4	234	0	0	0
ADPlatinum3C09	0	2	0	39	0	0	78	34	114	31	0	0	0	0	0	14	0	0	0	0	0	1	0	0	103	2	0	26	1	0	2	0	0	0	0	0	0	0	0	0	0	81	0	0	4	40	30	0	1
ADPlatinum3C10	0	0	0	126	4	0	48	0	222	59	0	12	0	61	0	45	0	0	0	0	35	0	9	196	177	24	1	0	0	0	0	0	0	0	0	0	0	7	0	0	0	32	18	0	5	0	0	0	0
ADPlatinum3C11	0	0	98	115	72	0	149	68	90	236	0	38	4	13	0	135	0	0	0	0	0	0	0	0	0	0	69	0	1	0	20	0	0	2	0	0	0	3	0	0	2	141	0	1	4	7	0	0	0
ADPlatinum2C24	0	0	0	0	0	0	0	0	0	0	0	0	0	0	0	0	0	0	0	0	0	0	0	0	0	0	0	0	0	0	0	0	0	0	0	0	0	0	0	0	0	0	0	0	0	0	0	0	0
ADPlatinum2D01	0	0	25	10	0	1	5	13	51	0	0	0	0	4	0	34	0	0	0	0	0	0	0	52	1	0	0	0	7	0	0	123	0	1	0	0	0	0	0	0	0	3	0	0	4	58	0	0	0
ADPlatinum2D02	0	0	0	36	0	55	0	0	86	27	0	0	0	0	0	0	0	0	1	0	2	0	31	0	51	0	37	0	1	0	39	0	0	0	0	0	0	0	0	73	1	0	0	0	0	0	19	0	0
ADPlatinum1D15	0	0	0	0	0	0	0	0	0	0	0	0	0	0	0	0	0	0	0	0	0	0	0	0	0	0	0	0	0	0	0	0	0	0	0	0	0	0	0	0	0	0	0	0	0	0	0	0	0
ADPlatinum1D16	0	0	0	9	0	1	0	92	95	0	0	0	0	40	0	0	0	0	0	0	0	0	1	0	34	0	2	0	0	0	10	1	0	0	0	0	0	0	0	0	26	29	0	0	85	57	0	0	0
ADPlatinum1D17	0	27	0	0	0	0	7	90	0	21	0	0	0	0	0	11	0	0	0	0	0	0	0	0	0	18	40	0	0	0	0	0	0	0	0	0	0	0	0	0	0	1	0	0	4	0	0	0	0
ADPlatinum1A09	0	35	1	238	5	0	56	115	139	95	0	0	114	14	0	59	7	0	0	0	0	0	34	32	34	124	151	1	0	0	59	0	0	0	0	0	0	4	0	0	0	2	0	0	0	56	37	0	1
ADPlatinum1A10	1	0	0	87	60	0	132	0	85	0	0	0	0	96	0	0	0	0	0	0	1	0	59	0	12	0	1	1	1	72	0	1	0	0	0	0	0	1	0	0	0	31	15	1	2	0	17	0	0
ADPlatinum1A11	0	1	66	87	31	1	141	47	93	53	0	0	0	1	0	63	4	0	0	1	0	0	92	0	0	20	30	6	0	41	11	8	1	0	0	0	2	1	12	0	58	220	0	0	8	215	1	1	0
ADPlatinum1M21	0	0	0	0	0	0	0	0	0	0	0	0	0	0	0	0	0	0	0	0	0	0	0	0	0	0	0	0	0	0	0	0	0	0	0	0	0	0	0	0	0	0	0	0	0	0	0	0	0
ADPlatinum1M22	0	0	0	199	0	0	85	53	242	169	0	0	56	0	2	196	0	0	0	3	5	0	8	75	135	0	0	0	8	1	32	0	0	2	0	0	2	2	0	0	0	34	0	0	55	0	16	0	0
ADPlatinum1M23	0	0	0	58	0	68	56	69	61	126	44	0	43	0	0	77	0	0	0	0	7	0	0	21	201	0	0	0	93	0	152	2	0	0	0	0	0	6	0	0	15	63	4	0	6	62	37	0	0
ADPlatinum3J18	0	0	0	70	0	13	189	0	60	18	0	0	32	0	0	0	0	0	0	4	0	0	0	0	0	39	0	0	0	70	7	0	0	0	0	1	0	0	0	0	0	0	0	0	1	0	0	0	0
ADPlatinum3J19	0	39	0	0	0	0	123	0	5	65	0	0	0	0	0	0	0	0	0	0	3	0	0	38	0	0	0	0	1	0	15	16	0	0	0	0	0	0	0	0	0	2	0	0	0	0	0	0	1
ADPlatinum2K03	0	0	0	1	57	0	0	73	31	31	0	0	0	0	0	0	0	0	0	0	0	0	57	0	58	0	0	0	5	0	0	0	0	1	0	0	0	0	0	0	0	33	0	0	3	22	24	0	0
ADPlatinum2K04	0	1	2	84	55	56	54	157	216	47	0	0	35	19	1	47	28	0	0	1	1	0	0	0	47	0	1	15	6	0	2	0	0	0	0	1	0	4	10	0	0	7	0	0	5	55	0	1	0
ADPlatinum2K05	0	0	0	0	0	0	0	1	1	0	0	0	0	0	0	0	0	0	0	0	0	0	0	0	0	0	1	0	0	0	0	0	0	0	0	0	0	0	0	0	0	0	0	0	0	0	0	0	0
ADPlatinum1K06	0	3	2	97	36	9	185	378	48	81	0	0	80	0	0	86	0	0	0	0	10	0	15	11	79	4	101	1	1	1	21	0	0	1	0	0	0	0	0	1	0	66	26	18	40	41	0	0	0
ADPlatinum1K07	0	0	0	0	0	0	0	0	0	0	0	0	0	0	0	0	0	0	0	0	0	0	0	0	1	0	0	0	0	0	0	0	0	0	0	0	0	0	0	0	0	0	0	0	0	0	0	0	0
ADPlatinum1K08	0	38	2	405	44	292	272	295	198	239	0	0	61	81	1	110	9	0	0	3	22	0	165	116	105	0	2	34	2	0	161	83	1	0	0	0	0	11	0	0	0	39	0	0	9	222	55	1	0
ADPlatinum3H04	0	0	0	0	0	0	0	0	0	0	0	0	0	0	0	0	0	0	0	0	0	0	0	0	0	0	0	0	0	0	0	0	0	0	0	0	0	0	0	0	0	0	0	0	0	0	0	0	0
ADPlatinum3G18	0	0	0	0	1	0	103	1	0	0	0	0	0	0	0	0	0	0	0	0	0	0	0	0	0	0	0	0	0	0	0	0	0	0	0	0	0	0	0	0	0	0	0	0	2	0	18	0	0
ADPlatinum3G19	0	0	0	0	0	0	0	0	0	0	0	0	0	0	0	0	0	0	0	0	0	0	0	0	0	0	0	0	0	0	0	0	0	0	0	0	0	0	0	0	0	0	0	0	0	0	0	0	0
ADPlatinum3M03	0	0	75	107	15	4	213	21	103	43	0	0	133	28	0	27	1	0	0	11	3	0	92	1	16	0	14	0	4	109	29	0	1	0	0	0	0	0	0	0	53	1	4	0	0	1	2	0	0
ADPlatinum3M04	0	0	0	179	27	0	68	51	146	244	0	1	80	32	0	65	0	0	0	5	2	0	0	78	82	0	89	65	1	0	0	0	0	16	0	0	3	1	0	0	69	63	26	0	8	5	0	0	0
ADPlatinum3M05	1	0	0	255	22	12	47	0	187	190	42	1	114	13	0	192	6	0	0	0	0	0	10	51	21	0	0	1	2	0	15	0	0	0	0	0	0	0	0	0	41	42	0	0	35	6	7	0	1
ADPlatinum3F11	0	0	0	0	0	0	0	0	0	0	0	0	0	0	0	0	0	0	0	0	0	0	0	0	0	0	0	0	0	0	0	0	0	0	0	0	0	0	0	0	0	0	0	0	0	0	0	0	0
ADPlatinum3F12	0	0	0	8	85	2	27	0	8	84	0	0	24	0	0	0	0	0	0	2	6	0	0	0	1	0	0	0	1	0	0	0	1	0	0	0	0	0	0	0	0	1	0	0	0	0	11	0	0
ADPlatinum3F13	0	0	0	0	0	0	0	0	0	0	0	0	0	0	0	0	0	0	0	0	0	0	0	8	5	0	0	0	0	0	0	0	0	0	0	0	0	0	0	0	0	0	0	0	0	0	0	0	0
ADPlatinum2O15	0	0	0	1	37	0	1	23	146	29	0	0	0	33	0	7	0	0	0	0	4	0	0	0	45	1	1	7	0	0	88	0	0	0	0	0	0	2	36	7	0	0	0	0	6	43	8	0	0
ADPlatinum2O16	0	0	0	0	0	0	0	1	0	0	0	0	0	0	0	0	0	0	0	0	0	0	0	0	0	0	0	0	0	0	0	0	0	0	0	0	0	0	0	0	0	0	0	0	0	0	0	0	0
ADPlatinum2O17	17	0	24	89	0	1	175	20	70	31	0	0	69	12	0	81	11	0	0	0	0	0	0	21	63	0	56	0	1	0	97	1	0	0	0	0	1	0	0	0	43	58	0	0	3	17	20	0	0
ADPlatinum2M19	0	0	6	16	0	0	104	0	0	61	0	0	0	0	0	44	0	0	0	0	0	0	43	0	0	0	0	0	0	0	35	0	0	0	0	0	0	0	0	0	0	0	0	0	0	0	0	0	0
ADPlatinum2M20	0	0	0	0	0	0	38	0	0	1	0	0	5	0	0	0	50	0	0	0	0	0	0	0	0	0	0	0	0	0	5	0	0	0	0	0	0	0	0	0	0	0	0	0	3	0	0	0	0
ADPlatinum2M21	0	0	0	0	0	0	20	43	36	0	0	0	35	56	0	0	0	0	0	0	0	0	0	0	0	0	0	0	0	0	1	0	0	0	0	0	0	0	0	0	0	3	0	0	1	0	20	0	0
ADPlatinum2B12	0	0	0	0	0	0	0	0	0	0	0	0	0	0	0	0	0	0	0	0	0	0	0	0	0	0	1	0	0	0	0	0	0	0	0	0	0	0	0	0	0	0	0	0	0	0	0	0	0
ADPlatinum2B13	0	0	0	0	0	0	0	0	0	0	0	0	0	0	0	0	0	0	0	0	0	0	0	0	0	0	0	0	0	0	0	0	0	0	0	0	0	0	0	0	0	0	0	0	0	0	0	0	0
ADPlatinum2B14	0	0	0	0	0	0	0	0	0	0	0	0	1	0	0	0	0	0	0	0	0	0	0	0	0	0	0	0	0	0	0	0	0	0	0	0	0	0	0	0	0	0	0	0	0	0	0	0	0
ADPlatinum4A10	0	0	0	0	0	0	0	0	0	0	0	0	0	0	0	0	0	0	0	0	0	0	0	0	0	0	0	0	0	0	0	0	0	0	0	0	0	0	0	0	0	1	0	0	0	0	0	0	0
ADPlatinum3F16	0	0	1	1	0	0	0	0	0	0	0	0	0	0	0	0	0	0	0	0	0	0	0	0	0	0	0	0	0	0	2	0	0	0	0	0	0	0	0	0	0	0	0	0	0	0	0	0	0
ADPlatinum3F17	0	0	0	0	0	0	0	0	0	0	0	0	0	0	0	0	0	0	0	0	0	0	0	0	0	0	0	0	0	0	0	0	0	0	0	0	0	0	0	0	0	0	0	0	0	0	0	0	0
ADPlatinum3F18	0	0	0	0	0	0	0	0	0	0	0	0	0	0	0	0	0	0	0	0	0	0	0	0	0	0	0	0	0	0	0	0	0	0	0	0	0	0	0	0	0	0	0	0	0	0	0	0	0
ADPlatinum3K12	0	0	0	0	0	0	1	0	0	0	0	0	0	0	0	0	0	0	0	0	0	0	0	0	0	0	0	0	0	0	0	0	0	0	0	0	0	0	0	0	0	12	0	0	0	0	0	0	0
ADPlatinum3K13	0	0	0	0	0	0	0	0	0	0	0	0	0	0	0	0	0	0	0	0	0	0	0	0	0	0	0	0	0	0	0	0	0	0	0	0	0	0	0	0	0	0	0	0	0	0	0	0	0
ADPlatinum3K14	0	0	0	0	0	0	0	0	0	0	0	0	0	0	0	0	0	0	0	0	0	0	0	0	0	0	0	0	0	0	0	0	0	1	0	0	0	0	0	0	0	0	0	0	0	0	0	0	0
ADPlatinum1B12	0	0	0	39	1	0	17	43	24	0	0	1	0	0	0	9	0	0	0	0	0	0	0	91	0	0	43	0	0	36	7	0	0	0	0	0	0	0	0	0	0	0	6	0	4	0	0	0	0
ADPlatinum1B13	0	1	0	63	0	0	97	0	0	53	0	0	0	91	0	26	0	0	0	2	2	0	0	0	1	0	0	0	0	0	1	0	0	1	0	0	0	0	1	0	0	50	0	0	0	0	0	0	0
ADPlatinum1B14	0	0	0	161	35	0	45	70	126	24	0	1	28	19	0	28	0	0	0	0	0	0	0	48	41	0	1	0	0	0	0	0	0	0	0	0	0	0	0	0	85	56	0	0	0	0	0	0	0
ADPlatinum3O08	14	0	1	69	73	6	335	87	112	75	0	5	6	106	0	67	0	0	0	1	48	1	50	1	40	0	0	7	4	0	67	5	0	1	0	0	0	6	0	0	97	68	0	0	2	20	0	0	0
ADPlatinum3O09	0	0	37	106	47	0	131	59	86	111	0	0	0	27	1	0	0	0	0	2	0	0	0	1	0	1	0	0	0	0	3	0	0	0	0	0	0	0	0	0	11	76	0	0	6	0	0	0	0
ADPlatinum3G05	0	0	0	0	32	0	0	17	64	132	0	0	0	0	0	0	0	0	0	0	0	0	71	0	78	0	0	40	0	1	0	0	0	0	0	0	0	9	0	0	1	0	0	0	0	0	0	0	0
ADPlatinum3G06	0	13	1	0	73	1	0	0	24	0	0	0	0	0	0	0	0	0	0	0	0	0	0	0	0	0	0	127	0	0	0	0	0	0	0	0	0	0	0	0	0	0	0	0	0	16	0	0	0
ADPlatinum2J09	0	0	0	65	0	0	183	8	192	70	0	0	5	0	0	43	1	0	0	1	4	0	0	6	1	0	1	35	45	29	0	5	0	0	0	0	0	0	0	0	18	103	0	0	0	12	1	0	0
ADPlatinum2J10	0	0	0	126	68	0	59	0	244	0	0	0	64	1	0	44	0	0	1	0	33	0	76	0	0	72	3	0	5	0	9	0	0	1	0	0	0	0	0	0	0	22	50	0	1	14	5	1	0
ADPlatinum2J11	0	55	0	3	82	0	72	50	79	83	0	0	92	29	0	107	8	0	0	0	0	0	99	1	152	0	83	4	66	0	0	0	0	0	0	0	0	0	0	0	30	0	0	0	4	0	0	0	0
ADPlatinum1L03	0	109	0	33	24	0	18	24	86	199	0	0	109	13	1	8	0	0	0	0	1	0	67	0	25	40	81	75	1	0	71	1	0	1	0	0	0	1	1	1	55	0	65	0	5	66	1	0	0
ADPlatinum1L04	0	0	0	11	146	0	97	67	12	183	0	0	36	0	0	148	4	0	0	0	3	0	174	29	11	0	0	1	2	2	127	0	0	0	0	0	0	0	0	1	0	0	0	0	0	0	0	0	0
ADPlatinum1L05	0	0	0	49	1	0	93	27	82	302	0	0	84	1	0	1	0	0	1	1	13	0	14	0	0	0	0	0	10	0	68	0	0	0	0	0	0	2	0	0	0	53	0	1	6	0	53	0	0
ADPlatinum1P21	0	0	0	0	0	0	0	0	0	0	0	0	0	0	0	0	0	0	0	0	0	0	0	0	0	0	0	0	0	0	0	0	0	1	0	0	0	0	0	0	0	12	0	0	0	0	0	0	0
ADPlatinum1P22	0	0	1	0	0	0	0	0	0	0	0	11	0	0	0	0	0	0	0	0	0	0	0	0	0	0	0	0	0	0	0	0	0	0	0	0	0	0	0	0	0	0	0	0	0	0	0	0	0
ADPlatinum1P23	0	0	0	0	0	0	0	0	0	0	0	0	0	0	0	0	0	0	0	0	0	0	0	0	0	0	0	0	0	0	0	0	0	0	0	0	0	0	0	0	0	0	0	0	0	0	0	0	0
ADPlatinum1C03	0	0	14	0	1	0	167	253	189	81	35	0	1	86	0	0	3	0	0	0	3	0	28	0	3	0	1	157	0	0	0	0	0	3	0	0	0	1	51	0	5	55	0	0	21	1	13	0	0
ADPlatinum1C04	0	1	0	18	72	19	202	53	183	30	0	0	125	0	0	90	0	0	0	0	38	0	0	0	2	0	0	1	0	0	0	11	0	0	0	0	0	3	0	0	0	49	0	0	4	47	72	0	0
ADPlatinum1C05	0	29	0	3	61	0	47	0	388	3	0	0	97	0	0	0	30	0	0	0	4	0	0	9	40	0	0	0	1	0	1	7	0	0	0	0	0	0	0	0	11	50	0	0	3	33	59	0	0
ADPlatinum2K06	0	0	1	197	0	0	0	0	0	37	0	0	66	0	0	0	0	0	0	0	0	0	0	0	0	0	1	0	0	0	0	0	0	0	0	0	0	0	0	0	0	0	0	0	0	0	0	0	0
ADPlatinum2K07	0	0	0	4	0	0	0	0	0	0	0	0	0	0	0	0	0	0	0	0	0	0	0	0	0	0	0	0	1	0	0	0	0	0	0	0	0	3	62	0	0	0	0	0	0	0	0	0	0
ADPlatinum2K08	0	5	0	75	21	5	101	0	18	0	0	5	0	2	0	0	0	0	1	0	1	0	1	9	7	8	0	4	0	0	0	0	0	1	0	0	0	0	0	0	1	28	0	0	0	0	0	0	0
ADPlatinum2D03	0	0	0	3	0	1	15	2	97	83	0	0	75	0	0	88	0	0	0	0	0	0	36	0	0	29	71	1	0	0	38	0	0	0	0	0	0	0	0	0	36	0	17	1	3	22	0	0	0
ADPlatinum2D04	0	8	0	66	42	0	198	139	99	67	0	0	66	0	0	302	0	0	0	0	1	0	72	0	43	0	91	0	0	2	3	0	0	0	0	0	2	0	0	0	0	124	0	1	9	0	20	0	0
ADPlatinum2D05	0	0	0	0	0	0	0	0	0	0	0	0	0	0	0	0	0	0	0	0	0	0	0	0	0	0	0	0	0	0	0	0	0	0	0	0	0	0	0	0	0	0	0	0	0	0	0	0	0
ADPlatinum1P03	0	1	47	16	1	0	106	30	99	127	0	0	0	17	0	15	0	0	0	0	4	0	0	1	80	1	4	0	3	0	18	0	0	0	0	1	0	0	0	0	0	40	0	1	0	52	78	0	0
ADPlatinum1P04	0	2	0	37	12	0	33	0	49	95	0	0	0	0	0	0	2	0	0	1	46	0	0	0	58	0	0	85	0	0	69	0	0	0	0	0	0	0	0	0	0	139	0	0	0	1	45	0	0
ADPlatinum1P05	0	60	2	4	0	0	7	99	21	118	39	0	0	49	0	23	27	0	0	0	11	0	45	0	133	0	0	2	0	0	52	1	0	1	0	0	0	0	0	0	0	25	3	0	4	155	38	0	0
ADPlatinum3F01	0	0	0	0	0	0	128	36	47	113	0	0	44	15	0	19	1	0	0	0	1	0	3	0	72	31	0	1	3	0	39	70	0	0	0	0	0	0	0	0	0	56	26	1	0	0	0	0	0
ADPlatinum3F02	0	3	0	25	1	6	99	0	52	112	0	0	0	24	0	37	0	0	0	2	2	0	1	7	84	30	31	0	1	0	48	0	0	1	0	0	0	0	0	0	29	0	0	0	12	0	8	0	0
ADPlatinum3F03	0	0	0	44	0	46	28	2	0	3	0	0	19	0	0	125	0	0	0	0	0	0	0	80	0	0	36	0	0	0	0	0	0	0	0	0	0	0	0	0	0	69	0	1	0	22	0	12	1
ADPlatinum2D12	0	0	0	7	26	14	1	88	0	30	0	0	0	0	0	4	1	0	0	0	0	0	0	0	1	0	0	17	0	0	60	0	0	0	0	0	0	0	0	0	43	0	0	0	0	0	0	0	0
ADPlatinum2D13	0	64	0	0	0	0	143	0	0	0	0	0	1	0	0	22	0	0	0	0	1	0	0	0	0	0	0	0	0	0	0	0	0	0	0	0	0	0	0	0	0	1	0	0	0	1	0	0	0
ADPlatinum2D14	0	0	0	0	69	0	0	0	0	0	0	0	0	0	0	0	0	0	0	0	0	0	38	0	0	0	0	0	0	0	0	0	0	0	0	0	0	2	0	0	0	0	0	0	0	0	0	0	1
ADPlatinum2A06	0	0	47	11	19	0	78	70	204	55	0	57	17	23	0	74	0	0	0	0	10	0	0	0	0	0	1	36	2	96	37	0	0	0	0	0	0	0	21	0	111	43	0	0	0	29	23	0	0
ADPlatinum2A07	0	0	1	212	0	67	22	75	248	63	0	0	193	190	0	59	0	0	0	0	3	0	53	0	54	61	2	0	8	73	0	0	0	0	0	1	0	6	0	0	0	128	0	0	2	0	30	0	0
ADPlatinum2A08	0	0	0	0	33	4	0	34	32	2	76	0	44	34	0	2	0	0	0	2	53	0	7	9	43	0	59	6	10	0	4	0	0	0	0	0	0	1	0	29	0	18	48	0	4	76	0	0	0
ADPlatinum3E02	0	79	0	34	32	1	32	1	8	77	0	0	0	0	0	0	0	0	1	0	0	0	76	0	12	0	0	33	49	0	0	0	0	1	0	0	0	0	0	0	3	17	0	0	0	50	6	0	0
ADPlatinum3E03	0	0	35	23	0	0	1	57	50	109	0	0	28	0	0	0	0	0	0	3	0	0	79	0	83	0	0	0	0	0	0	0	0	0	0	0	0	0	0	0	1	72	0	0	0	47	0	0	1
ADPlatinum3E04	0	68	15	89	0	51	74	57	15	94	0	0	0	0	0	0	0	0	0	0	3	0	10	0	63	0	0	0	2	0	0	0	0	0	0	0	0	0	0	0	0	0	0	0	0	0	0	0	0
ADPlatinum3B09	0	0	15	4	97	0	47	1	46	0	0	0	20	46	0	1	0	0	0	0	0	0	0	0	0	0	0	26	0	0	0	0	0	0	0	0	0	0	0	0	0	0	0	0	0	0	0	0	0
ADPlatinum3B10	0	3	64	139	24	0	186	0	36	57	0	0	0	0	0	0	0	0	0	0	0	0	0	0	0	0	0	0	0	0	68	0	0	0	0	0	0	0	0	0	0	0	0	0	0	1	0	0	0
ADPlatinum3B11	0	0	0	0	0	0	0	0	0	0	0	0	0	0	0	0	0	0	0	0	2	0	0	0	0	0	0	0	5	0	0	0	0	0	0	0	1	0	0	0	0	0	0	1	0	0	0	0	0
ADPlatinum3G23	0	0	0	79	11	0	79	0	56	0	0	0	0	0	0	0	0	0	0	1	0	0	0	0	124	0	1	0	0	0	0	0	0	0	0	0	0	0	0	0	0	12	0	0	0	1	0	2	0
ADPlatinum4A02	0	0	0	47	0	0	165	0	47	85	0	0	0	0	0	28	0	0	0	0	1	0	0	0	0	0	0	41	2	0	86	3	0	1	0	0	0	2	0	0	0	0	0	0	32	0	0	0	0
ADPlatinum3G14	0	0	0	0	0	0	0	67	37	0	0	0	0	19	0	0	0	0	0	0	0	0	0	0	0	0	1	1	0	0	29	0	0	0	0	0	0	0	0	0	0	0	19	0	0	0	0	0	0
ADPlatinum3J04	0	5	0	0	0	0	0	0	50	0	0	0	0	49	0	0	0	0	0	0	0	0	0	52	0	0	0	0	0	0	0	3	0	0	0	0	0	0	0	0	0	0	0	0	5	40	0	0	0
ADPlatinum3J05	0	0	1	35	1	0	0	0	0	0	0	0	0	0	0	0	0	0	0	0	0	0	0	0	0	0	0	0	0	0	0	0	0	0	0	0	0	0	0	0	0	0	0	0	0	0	0	0	0
ADPlatinum3J06	0	0	0	0	0	0	19	42	0	162	0	0	0	84	0	0	0	0	0	0	60	0	0	0	0	0	0	111	0	0	20	0	0	0	0	0	0	2	0	0	0	0	0	0	0	0	0	0	0
ADPlatinum2B18	0	0	14	21	5	1	111	56	1	42	0	12	25	0	0	48	0	0	0	0	3	0	0	0	4	0	0	0	51	69	0	48	0	0	0	0	0	0	0	0	1	53	0	0	2	0	0	0	0
ADPlatinum2B19	0	0	0	0	37	0	122	0	56	0	0	0	58	0	0	12	0	0	0	0	0	0	0	0	56	0	0	0	0	0	0	0	0	0	0	0	0	0	0	0	0	0	0	0	0	0	0	0	1
ADPlatinum2B20	0	15	0	0	0	0	49	45	26	59	0	0	31	4	0	0	0	1	0	0	0	0	58	0	3	1	1	0	0	0	47	0	0	0	0	0	0	0	0	0	0	1	9	0	42	0	0	0	0
ADPlatinum1K12	0	85	0	217	0	13	62	19	94	74	0	66	31	43	0	35	0	0	0	0	34	0	55	126	85	0	8	25	0	0	26	8	0	0	0	0	0	6	0	0	0	156	0	0	4	19	9	0	0
ADPlatinum1K13	0	93	0	54	22	111	14	101	73	134	0	13	102	0	0	199	0	0	0	0	1	0	47	20	116	81	57	0	0	0	109	0	0	1	0	0	0	0	0	0	15	5	0	0	6	117	76	1	0
ADPlatinum1K14	0	0	0	93	0	0	0	1	3	44	0	0	0	0	0	1	0	0	0	0	0	0	0	0	0	0	0	0	0	0	25	3	0	0	0	0	4	0	0	0	0	0	0	0	0	0	0	0	0
ADPlatinum2L20	0	1	0	156	81	0	184	156	79	90	0	7	89	76	0	25	0	0	0	0	58	0	18	0	14	0	0	32	4	0	17	0	0	1	0	0	0	1	0	0	13	42	0	0	13	31	0	1	0
ADPlatinum2L21	0	61	33	16	1	58	189	51	90	38	68	0	68	99	0	13	1	0	0	2	0	1	0	38	53	1	0	72	59	0	21	25	1	0	0	0	0	0	0	1	0	25	0	0	3	100	0	0	0
ADPlatinum2L22	0	0	40	108	149	0	68	36	141	237	53	33	133	130	0	0	0	0	0	0	1	0	137	1	58	0	1	66	0	11	43	2	0	0	0	0	0	1	0	0	0	45	0	0	5	0	26	0	0
ADPlatinum2C09	0	110	0	352	48	8	59	108	147	125	10	0	34	18	0	21	68	0	0	4	2	0	1	0	116	0	2	25	1	0	190	3	0	0	0	0	0	0	0	1	0	15	73	0	38	31	40	2	0
ADPlatinum2C10	0	32	0	149	11	0	334	216	85	43	0	0	111	83	0	137	0	0	0	3	4	0	115	0	90	16	26	22	3	1	102	0	1	1	0	0	0	0	0	0	142	205	39	0	10	0	0	0	0
ADPlatinum2C11	0	12	0	336	0	1	277	144	246	91	0	0	0	12	0	4	0	0	0	0	8	0	0	69	18	75	0	0	2	0	4	1	0	0	0	0	0	0	0	0	147	86	0	0	81	15	52	0	0
ADPlatinum1G18	0	51	0	168	5	0	86	0	32	64	0	0	0	16	0	33	0	0	0	0	0	0	55	1	1	0	0	0	3	0	0	1	0	0	0	0	0	0	1	1	27	134	0	0	0	0	3	1	0
ADPlatinum1G19	0	39	2	73	0	0	77	221	222	69	7	0	0	0	0	0	0	0	0	1	0	0	128	0	197	0	0	0	5	0	115	2	0	0	0	0	0	0	0	0	66	42	17	0	0	0	0	0	0
ADPlatinum1G20	0	0	0	323	139	105	225	242	177	297	32	0	10	58	1	33	0	0	0	5	73	0	5	0	14	1	82	0	3	0	26	0	0	0	0	0	0	9	0	0	34	87	0	0	0	0	83	0	0
ADPlatinum3P13	0	0	0	5	0	0	29	7	0	2	53	0	0	0	0	22	0	0	0	0	3	0	0	0	8	0	0	0	9	64	118	0	0	0	0	0	0	2	0	0	11	33	24	0	0	0	40	0	0
ADPlatinum1G12	0	66	0	63	0	0	0	14	2	0	0	0	0	0	1	0	0	0	0	0	0	0	0	1	0	0	0	0	0	63	0	0	0	0	0	0	1	3	0	0	0	107	0	0	0	0	1	0	0
ADPlatinum1G13	0	0	0	0	0	0	0	45	73	1	0	0	0	30	0	0	0	0	0	0	0	0	13	0	0	0	0	0	0	0	0	0	0	0	0	0	0	0	0	0	0	56	0	1	0	0	0	0	0
ADPlatinum1G14	0	0	0	0	0	0	8	0	32	0	0	0	0	0	0	0	0	0	0	0	0	0	0	0	0	0	0	0	0	0	0	0	0	0	0	0	0	0	0	0	0	0	0	0	0	0	0	0	0
ADPlatinum3F07	0	0	0	0	0	0	0	0	0	0	0	0	0	0	0	0	0	0	0	0	0	0	0	0	0	0	0	0	0	0	1	0	0	0	0	0	0	0	0	0	0	0	0	0	0	0	0	0	0
ADPlatinum3F08	0	0	0	0	0	0	0	0	0	0	0	0	0	0	0	0	0	0	0	0	0	0	0	0	0	0	0	0	0	0	0	0	0	0	0	0	0	0	0	0	0	0	0	0	0	0	0	0	0
ADPlatinum3C19	0	0	0	3	0	0	0	209	1	50	0	0	0	0	0	0	0	0	0	4	0	0	0	0	0	0	0	0	0	0	0	0	1	0	0	0	0	0	0	0	26	0	18	0	0	0	0	0	0
ADPlatinum3C20	0	0	0	0	0	0	72	0	0	0	0	0	0	0	0	0	0	0	0	0	0	0	0	0	0	0	0	0	0	0	35	0	0	0	0	0	0	0	0	0	0	0	0	0	0	0	0	0	0
ADPlatinum3C21	0	0	0	0	0	0	1	0	0	0	0	0	0	0	0	0	0	0	0	0	0	0	0	0	0	0	0	0	0	0	0	0	0	0	0	0	0	0	0	0	0	0	0	0	0	0	0	0	0
ADPlatinum3A05	0	0	0	0	0	4	0	0	0	39	0	0	0	17	0	0	0	0	0	0	3	0	0	0	42	0	0	0	2	1	0	0	0	0	0	0	1	0	0	0	0	5	0	0	1	0	0	0	0
ADPlatinum3A06	0	0	0	6	0	0	2	71	9	29	0	0	65	0	0	0	0	0	0	3	8	0	0	26	0	0	0	20	2	0	0	0	0	0	0	0	0	2	0	2	0	7	0	0	0	12	0	1	0
ADPlatinum3A07	0	0	0	0	0	0	0	0	12	0	0	0	6	1	0	43	0	0	0	2	0	0	0	9	10	0	0	0	5	0	0	0	0	1	0	0	2	0	0	0	0	14	0	0	0	84	0	0	0
ADPlatinum1K21	0	8	0	58	0	0	71	109	14	109	0	0	0	1	0	33	0	0	0	2	20	0	52	26	68	0	1	35	17	73	0	0	0	0	0	0	0	3	0	0	0	53	0	0	4	51	43	1	0
ADPlatinum1K22	0	0	0	68	0	0	0	0	0	0	0	0	0	0	0	0	0	0	0	0	0	0	0	0	0	0	0	56	0	1	40	0	0	0	0	0	0	0	0	0	0	0	0	0	0	0	31	0	0
ADPlatinum1K23	0	0	0	96	0	0	6	0	101	115	4	0	28	56	0	0	0	0	0	0	4	0	0	0	15	0	0	4	1	1	0	0	0	0	0	0	2	0	0	0	0	45	15	0	15	41	0	0	0
ADPlatinum2P24	0	58	0	33	0	0	1	43	157	127	0	0	71	14	0	21	0	0	1	0	0	0	0	0	21	157	21	0	0	1	0	25	0	0	0	0	0	4	0	26	0	70	0	0	0	49	0	0	0
ADPlatinum3A01	0	0	0	0	0	0	0	0	0	0	0	0	0	0	0	0	0	0	0	0	0	0	0	0	0	0	0	0	0	0	0	0	0	0	0	0	0	0	0	0	0	0	0	0	0	0	0	0	0
ADPlatinum3A02	0	1	0	0	0	10	132	55	206	3	0	0	27	59	0	76	2	0	0	0	0	0	0	0	15	0	20	0	0	0	51	0	0	0	0	0	0	2	0	0	61	28	42	0	5	40	61	1	0
ADPlatinum1C24	0	0	0	136	31	0	14	194	153	0	0	0	26	1	0	0	0	0	0	0	30	0	3	1	5	0	0	0	1	0	0	0	0	0	0	0	3	2	32	0	0	43	0	0	23	0	0	0	0
ADPlatinum1D01	0	0	0	1	1	1	118	99	122	82	0	0	59	28	0	0	0	0	0	0	2	0	0	25	0	0	0	61	109	0	101	0	1	0	0	0	0	3	0	63	0	41	21	0	28	28	0	0	0
ADPlatinum1D02	1	45	1	75	0	23	334	192	237	48	0	1	315	43	0	195	0	1	0	0	42	0	0	0	54	0	9	1	3	0	73	0	0	0	0	0	4	0	0	0	36	40	45	2	41	19	60	0	0
ADPlatinum1P06	0	1	0	90	33	28	134	45	299	150	0	0	26	0	0	3	0	0	0	0	19	1	41	0	64	0	0	0	0	0	9	1	0	1	0	0	1	0	0	0	30	58	0	0	1	17	55	1	0
ADPlatinum1P07	0	131	33	249	189	91	138	45	257	259	35	50	70	121	0	206	0	0	0	5	52	0	126	1	113	77	2	7	33	52	302	0	0	1	0	0	3	15	9	0	1	33	0	1	47	107	76	0	1
ADPlatinum1P08	0	21	0	164	82	1	8	119	123	14	52	0	149	14	0	87	0	0	0	3	2	0	72	82	135	0	0	0	2	0	22	0	1	0	0	0	0	0	0	1	48	167	0	0	0	0	2	0	0
ADPlatinum1E06	0	31	0	0	0	0	0	1	24	1	0	0	0	0	0	0	0	0	0	0	0	0	0	0	66	0	0	0	0	0	0	0	0	0	0	0	0	0	0	0	0	0	0	0	1	1	0	0	0
ADPlatinum1E07	0	2	0	144	0	98	93	141	311	53	0	0	57	43	0	51	0	0	0	0	1	0	74	4	63	3	6	1	3	0	93	4	0	0	0	0	0	0	0	0	41	134	0	0	3	1	0	20	0
ADPlatinum1E08	0	0	40	43	7	0	216	68	0	145	0	1	13	16	0	23	0	0	0	0	42	0	35	27	0	6	5	0	13	0	0	0	0	0	0	0	0	2	0	0	39	37	0	0	2	0	0	0	0
ADPlatinum3I17	0	57	0	132	83	0	329	182	446	97	0	0	113	0	0	209	0	0	0	0	20	0	60	42	104	31	1	1	0	0	115	1	0	0	0	0	2	0	0	0	26	70	118	0	1	84	1	0	0
ADPlatinum3I18	0	59	0	140	1	0	280	90	246	164	0	1	0	0	0	4	0	0	0	3	37	0	44	66	28	0	8	0	3	0	30	0	0	0	0	0	0	0	0	0	0	22	0	0	4	64	1	0	0
ADPlatinum1O15	0	0	0	76	73	0	127	138	64	1	0	15	4	193	0	6	0	0	0	2	0	0	0	0	0	56	10	0	3	5	1	0	0	2	0	0	0	1	0	20	0	45	0	0	4	76	0	0	0
ADPlatinum1O16	0	5	0	79	4	0	67	84	121	183	25	0	0	3	0	0	0	0	0	0	2	0	0	11	62	32	65	0	3	0	9	1	0	67	0	0	2	9	0	0	0	44	20	0	1	5	0	0	0
ADPlatinum1O17	0	0	0	59	110	3	82	67	151	21	0	0	0	23	0	0	0	0	0	0	0	0	0	1	1	5	0	141	1	0	80	0	0	0	0	0	0	1	0	0	62	27	76	0	2	1	1	0	0
ADPlatinum1H03	0	7	6	152	10	0	106	22	0	67	0	0	7	125	0	3	2	0	0	5	0	0	3	0	305	0	1	1	2	0	4	2	1	0	0	0	0	1	0	0	0	0	13	0	1	1	0	0	0
ADPlatinum1H04	0	4	0	86	90	0	167	120	136	199	103	4	83	57	0	41	0	0	0	2	13	0	86	29	122	0	0	0	1	0	128	14	0	0	0	0	0	3	1	0	2	21	49	0	5	0	58	0	0
ADPlatinum1H05	0	0	0	132	15	61	17	74	177	121	0	89	59	18	0	86	3	0	0	1	46	0	1	0	13	27	9	26	0	51	73	2	0	0	0	0	0	0	0	0	0	90	0	0	2	138	28	0	0
ADPlatinum1A21	0	27	0	38	0	6	98	90	122	72	0	10	52	35	0	62	0	0	0	2	20	0	16	67	152	17	54	61	24	0	82	1	0	0	0	0	0	4	0	0	63	195	0	0	1	4	17	0	0
ADPlatinum1A22	0	0	6	15	9	27	0	5	2	34	0	0	2	33	0	24	0	0	0	0	0	0	2	0	20	0	0	0	3	0	4	0	0	0	0	0	0	0	3	0	0	6	0	0	3	0	0	0	0
ADPlatinum1A23	0	1	0	167	113	3	132	112	69	179	0	20	49	0	0	178	1	0	0	4	2	0	57	72	86	10	10	1	19	27	138	14	0	1	0	0	0	7	0	0	0	164	0	0	10	71	84	0	0
ADPlatinum3H09	0	0	0	0	47	30	11	24	0	42	0	0	25	52	0	0	0	0	0	0	35	0	40	1	2	0	1	1	2	0	48	59	0	0	0	0	1	1	0	0	0	29	0	0	0	0	0	0	0
ADPlatinum3H10	0	0	0	0	6	49	8	107	0	13	0	0	0	0	0	3	0	0	0	0	57	0	104	25	0	0	12	0	2	0	13	67	0	0	0	0	0	3	0	0	112	0	45	0	0	77	15	0	0
ADPlatinum3H11	0	1	0	80	14	0	268	9	204	45	0	25	16	62	0	0	1	0	0	1	63	0	0	1	18	101	0	0	2	0	27	0	0	1	0	0	0	6	0	0	0	54	0	0	4	74	0	0	0
ADPlatinum3J01	0	20	0	74	163	0	274	29	238	133	0	12	14	74	0	58	0	0	0	0	5	0	87	0	12	16	0	14	48	20	32	1	0	17	0	49	0	2	53	1	0	45	0	0	3	14	0	0	0
ADPlatinum3J02	0	0	47	41	0	0	0	0	35	0	0	0	0	0	0	102	0	0	0	0	0	0	0	0	71	0	0	0	0	0	1	0	0	0	0	0	0	0	0	0	0	31	0	0	0	42	0	0	0
ADPlatinum3J03	0	71	1	91	80	0	102	111	108	129	0	0	8	0	0	30	39	1	1	0	1	0	144	1	63	0	0	107	0	0	1	1	0	0	0	0	1	0	0	0	14	35	1	0	5	39	0	1	0
ADPlatinum3L13	0	0	0	0	1	0	130	0	6	26	0	0	6	1	0	0	57	0	0	1	0	0	0	0	84	0	0	1	4	0	0	0	0	0	0	0	0	0	0	0	52	2	0	0	5	77	0	0	2
ADPlatinum3L14	0	8	0	23	37	97	81	116	139	174	0	0	58	1	0	90	6	0	0	1	24	0	0	17	1	0	0	0	8	0	31	0	0	109	0	0	0	2	0	0	15	20	0	0	1	0	0	0	0
ADPlatinum3L15	0	29	0	0	0	0	125	0	25	13	0	0	1	0	0	0	0	0	0	0	67	0	0	0	147	0	42	0	26	0	44	5	0	1	0	0	0	0	71	0	0	45	0	1	0	0	0	0	0
ADPlatinum1M03	0	0	0	0	1	0	10	0	0	40	0	0	23	1	0	30	0	0	0	0	0	0	1	0	0	8	1	1	0	0	57	0	0	0	0	0	0	1	0	0	2	2	1	0	3	0	0	0	0
ADPlatinum1M04	0	4	0	150	1	0	44	103	111	67	0	0	77	0	1	103	0	43	0	0	0	0	85	0	43	0	19	96	2	10	43	0	0	1	0	0	0	3	10	0	0	0	31	0	8	57	0	0	0
ADPlatinum1M05	0	0	0	0	5	1	39	0	48	36	2	0	1	1	0	74	0	0	0	0	1	0	21	0	0	0	44	1	1	75	5	0	0	0	0	0	0	0	0	1	0	0	47	0	2	51	6	0	0
ADPlatinum1H24	0	0	0	28	0	0	105	1	55	92	0	0	68	13	0	60	0	0	0	1	0	0	0	0	35	0	0	61	1	27	0	0	0	0	0	0	5	1	5	0	0	1	0	0	4	59	0	0	0
ADPlatinum1I01	0	0	0	213	37	60	204	26	234	14	24	0	96	12	0	0	0	0	1	0	6	0	39	0	50	8	0	0	1	0	89	0	0	0	0	0	0	0	25	0	0	55	0	1	4	0	15	0	0
ADPlatinum1I02	0	0	0	178	43	1	195	15	71	41	94	0	0	0	0	48	0	0	0	0	0	0	142	24	19	0	0	0	30	0	0	1	0	46	0	0	0	0	31	0	3	15	45	0	3	4	0	54	0
ADPlatinum1D18	0	23	0	108	103	3	83	84	115	54	0	40	0	174	0	89	0	0	0	0	8	0	50	137	21	0	0	13	8	0	66	0	0	0	0	0	0	3	0	18	95	54	0	0	3	45	0	0	0
ADPlatinum1D19	0	0	0	45	1	61	10	0	30	103	0	0	13	0	0	0	0	0	0	0	12	0	65	0	28	44	0	0	0	0	9	0	0	0	0	0	0	0	0	0	6	29	0	0	3	38	0	0	0
ADPlatinum1D20	0	0	0	108	1	0	29	10	70	74	111	0	93	27	0	99	0	0	1	2	9	0	0	0	56	1	0	30	0	0	0	0	0	0	0	0	0	0	0	0	0	23	0	0	1	0	0	18	0
ADPlatinum1M06	0	15	2	109	0	54	0	29	100	100	9	0	60	0	0	45	0	0	0	2	0	0	0	35	47	0	0	0	0	0	44	0	0	0	0	0	0	1	0	0	12	119	0	0	2	0	0	1	0
ADPlatinum1M07	1	71	8	51	16	0	113	68	158	129	1	0	109	3	0	97	4	0	0	5	22	0	75	71	16	85	52	22	1	0	46	91	1	1	0	0	0	10	0	13	40	94	0	0	2	51	0	0	0
ADPlatinum1M08	0	2	0	47	44	2	94	0	0	0	0	0	47	0	0	1	1	0	0	0	0	0	0	0	0	0	49	0	1	0	0	0	0	0	0	0	0	0	0	0	0	16	0	0	2	0	0	0	0
ADPlatinum2C18	0	3	12	47	0	0	113	46	40	96	0	5	0	1	0	24	1	0	0	2	3	0	25	0	9	0	27	18	1	0	190	0	0	34	0	0	0	0	0	0	0	34	0	0	1	0	85	0	0
ADPlatinum2C19	0	48	69	136	68	44	44	57	19	80	46	0	75	7	0	0	15	0	0	0	0	0	30	2	15	60	0	0	0	33	16	1	0	0	0	0	0	2	31	0	38	87	0	0	0	114	0	0	1
ADPlatinum2C20	0	2	1	102	17	1	143	63	62	87	75	5	1	0	0	57	0	0	0	0	0	0	22	0	0	0	0	0	11	0	10	20	0	0	0	0	0	1	0	0	60	37	5	0	2	12	0	0	0
ADPlatinum2I24	0	1	0	115	41	5	0	19	176	41	0	0	72	35	0	0	0	0	1	5	0	0	25	22	36	19	0	68	1	0	109	0	0	0	0	0	0	4	28	0	0	0	0	0	0	68	20	0	0
ADPlatinum2J01	0	150	0	149	44	15	298	77	450	149	50	33	0	4	0	0	0	0	0	2	28	0	37	141	1	58	1	0	0	16	143	2	0	1	0	0	0	2	0	16	24	125	0	0	9	0	13	0	1
ADPlatinum2J02	0	35	0	87	32	3	198	73	10	2	0	0	206	0	1	120	0	0	0	0	115	0	0	0	29	6	1	18	1	0	41	0	0	0	0	0	0	0	0	0	0	23	43	0	4	48	0	0	0
ADPlatinum1L18	0	0	0	0	0	35	28	15	0	6	17	0	0	3	0	53	0	0	0	0	0	0	4	0	18	0	0	0	2	0	1	0	0	0	0	0	0	2	0	0	8	52	0	0	0	0	0	0	0
ADPlatinum1L19	0	0	0	174	78	0	201	181	105	99	0	0	22	72	0	73	0	0	1	1	0	0	14	0	0	0	0	51	38	20	0	0	0	1	0	0	0	0	0	0	0	53	13	1	1	52	0	0	0
ADPlatinum1L20	0	0	12	157	136	26	0	172	181	159	0	0	15	142	0	0	0	1	0	0	2	0	85	35	73	0	108	0	0	70	44	0	0	0	0	0	0	0	0	0	33	11	0	0	0	0	0	1	0
ADPlatinum2G03	0	0	0	0	0	1	1	0	0	0	0	0	0	0	0	0	0	0	0	0	0	0	2	0	0	0	0	0	0	0	0	0	0	0	0	0	0	0	0	0	0	0	0	0	0	0	0	0	0
ADPlatinum2G04	0	1	0	0	0	0	0	0	0	0	0	0	0	0	0	0	0	0	0	0	0	1	0	0	0	0	0	0	0	0	0	0	0	0	0	0	0	0	0	0	0	0	0	0	0	0	0	0	0
ADPlatinum2G05	0	0	0	0	0	0	0	0	0	0	0	0	0	0	0	0	0	0	0	0	0	0	0	0	0	0	0	0	0	0	0	0	0	0	0	0	0	0	0	0	0	0	0	0	0	0	0	0	0
ADPlatinum2D18	1	0	0	136	59	1	121	44	108	39	0	0	13	0	0	118	51	0	0	2	0	0	9	0	24	0	52	3	0	0	48	0	0	0	0	0	0	0	0	0	1	188	38	0	3	93	0	0	0
ADPlatinum2D19	0	0	0	132	75	0	98	51	70	126	0	0	35	29	0	59	0	0	0	0	1	0	0	0	7	0	0	44	2	0	33	1	0	0	0	0	0	1	14	0	25	55	0	0	3	0	0	1	0
ADPlatinum2D20	0	0	0	37	11	1	56	25	81	98	0	0	118	55	0	20	0	0	0	3	2	0	31	0	0	0	60	6	2	0	8	0	0	0	0	0	0	0	0	69	68	1	0	0	3	82	0	1	0
ADPlatinum2P21	0	0	0	0	0	0	0	0	0	0	0	1	0	0	0	0	0	0	0	0	0	0	0	0	0	0	0	0	0	0	0	0	0	0	0	0	0	0	0	0	0	0	0	0	0	0	0	0	0
ADPlatinum2P22	0	0	0	0	0	0	0	0	0	0	0	0	0	0	0	0	0	0	0	0	0	0	0	0	0	0	0	0	0	0	0	0	0	0	0	0	0	0	0	0	0	0	0	0	0	0	0	0	0
ADPlatinum2P23	0	0	0	3	0	0	4	0	7	0	0	0	0	0	0	0	0	0	0	0	1	0	0	0	0	0	0	1	0	0	0	0	0	0	0	0	2	0	0	0	1	0	0	0	0	4	0	0	0
ADPlatinum1L12	0	1	11	58	0	0	66	48	155	7	0	0	160	0	0	98	0	0	1	0	67	0	1	65	54	0	1	0	0	0	17	19	0	0	0	0	0	1	0	2	28	40	21	0	38	1	81	0	0
ADPlatinum1L13	0	77	36	65	26	50	196	150	181	54	2	0	22	13	0	61	8	0	0	0	79	0	65	0	110	28	25	7	1	0	8	54	0	0	0	0	0	2	0	0	0	137	15	0	7	4	30	1	0
ADPlatinum1L14	0	0	0	0	1	3	15	0	60	0	0	0	0	0	0	0	0	0	0	0	0	0	0	0	0	0	0	0	0	0	0	0	0	0	0	0	0	0	0	0	0	23	0	0	0	0	0	0	0
ADPlatinum1G24	0	0	1	338	90	0	66	75	48	60	0	0	92	0	0	139	25	0	0	0	0	0	18	38	0	0	61	1	1	23	0	0	0	1	0	0	0	1	0	0	13	190	0	0	1	1	0	0	0
ADPlatinum1H01	0	71	0	86	15	25	90	139	107	105	10	0	15	59	0	3	0	0	0	0	0	0	24	0	21	0	14	0	4	1	32	0	0	0	0	0	0	0	0	0	25	63	0	0	11	49	35	0	0
ADPlatinum1H02	0	7	1	1	1	11	77	40	93	97	0	0	11	36	0	27	0	0	0	0	0	0	73	10	12	0	0	0	0	26	0	0	0	0	0	0	0	0	0	0	18	0	0	0	31	0	0	0	0
ADPlatinum1E09	0	2	0	257	0	10	44	103	16	90	0	0	80	117	0	0	0	0	0	0	7	0	67	0	203	0	0	111	8	0	1	7	0	0	1	0	0	0	1	0	35	185	0	0	8	4	21	0	0
ADPlatinum1E10	0	0	0	120	56	11	161	54	172	166	55	31	56	103	0	114	9	0	0	3	80	0	19	1	44	19	0	0	75	1	0	4	0	0	0	0	0	1	17	0	0	5	0	0	6	35	158	0	1
ADPlatinum1E11	0	2	16	36	196	4	37	198	142	0	0	0	29	66	0	2	0	0	0	0	10	0	43	0	65	0	27	0	1	0	50	0	0	0	0	0	0	3	0	1	0	130	0	1	4	106	36	0	0
ADPlatinum2D06	0	0	0	0	51	0	55	0	0	87	0	0	0	0	0	0	0	0	0	0	0	0	0	0	0	0	0	107	3	0	0	0	0	0	0	0	0	0	0	0	0	0	0	0	0	0	0	0	0
ADPlatinum2D07	0	0	0	0	0	0	0	0	19	0	0	0	0	0	0	0	0	0	0	0	0	0	0	0	0	0	0	0	0	0	0	0	0	0	0	0	0	0	0	0	0	0	0	0	0	0	0	0	0
ADPlatinum2D08	0	0	0	1	7	0	47	0	2	47	0	0	0	0	0	13	0	0	0	0	0	0	0	0	0	0	0	0	0	0	5	0	0	0	0	0	0	0	0	0	2	0	0	0	0	0	0	0	0
ADPlatinum1L24	0	0	0	30	0	72	114	42	0	0	0	0	1	0	0	0	4	0	0	1	0	0	0	0	0	0	0	0	0	0	0	0	0	0	0	0	0	0	0	0	0	0	0	0	0	0	2	0	0
ADPlatinum1M01	0	0	0	0	0	0	0	0	0	0	0	0	0	0	0	0	0	0	0	0	0	0	0	0	0	0	0	1	0	25	0	0	0	0	0	0	0	0	0	0	0	0	0	1	0	0	0	0	0
ADPlatinum1M02	0	1	1	0	101	0	76	54	30	7	0	0	0	5	0	27	0	0	0	0	1	0	20	0	70	0	45	1	3	0	0	0	0	0	0	0	13	0	0	0	0	22	27	0	0	2	0	0	0
ADPlatinum2N09	0	1	24	0	0	0	44	0	0	59	3	0	35	29	1	51	0	0	0	0	4	0	0	0	14	0	49	1	2	0	10	0	1	0	0	0	0	4	0	0	0	32	0	0	0	26	0	20	0
ADPlatinum2N10	0	0	0	0	0	1	124	64	36	19	0	7	0	26	0	0	2	0	0	1	0	0	0	0	0	0	0	0	0	0	0	2	0	0	0	0	0	0	0	0	0	0	0	0	3	0	0	0	0
ADPlatinum2N11	0	0	0	0	0	0	0	0	0	0	0	0	0	0	0	0	0	0	0	0	0	0	0	0	0	0	0	0	0	0	0	0	0	0	0	0	0	0	0	0	0	0	0	0	0	0	0	0	0
ADPlatinum1O09	0	0	0	97	36	4	1	94	0	11	0	0	0	0	0	0	0	0	0	0	0	0	63	0	0	0	0	8	0	0	39	0	0	0	0	0	0	0	1	0	0	20	67	0	0	114	1	0	0
ADPlatinum1O10	0	5	2	0	0	0	52	0	0	1	0	0	0	0	0	0	0	0	0	1	0	0	0	28	4	48	0	7	0	1	0	0	0	0	0	0	0	1	28	0	1	2	31	0	1	0	0	0	0
ADPlatinum1O11	0	0	0	0	0	0	0	0	0	0	0	0	1	0	0	0	0	0	0	0	0	0	0	0	0	0	0	0	0	0	0	0	0	0	0	0	0	0	0	1	0	0	0	0	0	0	0	0	0
ADPlatinum3N07	0	0	0	245	44	0	13	14	59	198	89	0	0	39	0	49	59	0	0	0	0	0	6	35	63	0	59	1	14	0	84	4	0	2	0	0	0	0	0	0	97	67	0	0	2	76	29	0	1
ADPlatinum3N08	0	32	24	36	1	0	115	28	85	29	0	0	0	13	0	40	0	0	0	0	0	0	73	0	59	0	1	0	2	0	44	20	0	0	0	0	0	0	0	0	0	11	0	0	1	16	1	0	0
ADPlatinum3N09	0	0	0	74	27	0	105	0	0	141	0	0	5	24	0	1	0	0	0	0	0	0	29	0	110	2	0	0	0	0	14	0	0	1	0	1	0	0	0	0	0	60	0	0	0	37	0	0	0
ADPlatinum3P14	0	0	0	0	0	0	0	0	0	0	0	0	0	0	0	0	0	0	0	0	0	0	0	0	0	0	0	0	0	0	0	0	0	0	0	0	0	0	0	0	0	0	0	0	0	0	0	0	0
ADPlatinum3P15	0	10	1	154	2	0	108	47	186	53	0	2	78	65	0	14	5	0	0	0	1	0	0	1	86	33	0	0	2	70	47	9	1	0	0	1	0	1	0	1	54	74	0	0	2	52	0	0	0
ADPlatinum3P16	0	0	0	113	77	28	445	112	77	44	0	19	55	87	0	97	0	0	0	0	16	0	1	1	69	0	10	97	14	39	138	1	0	0	0	0	0	2	0	1	0	62	16	0	10	110	0	0	0
ADPlatinum1I09	0	1	1	216	218	86	101	172	1	78	1	33	64	19	0	73	0	0	0	2	3	0	0	59	49	76	34	119	3	1	12	0	0	0	0	0	0	6	0	0	51	53	1	1	7	0	27	0	0
ADPlatinum1I10	0	1	0	15	0	0	60	45	60	1	28	0	11	32	0	3	0	0	0	1	4	0	62	0	64	0	0	0	3	0	0	1	0	0	0	0	0	0	7	0	111	6	0	1	8	0	66	0	1
ADPlatinum1I11	0	1	1	52	68	69	205	18	90	41	0	0	68	149	0	27	0	0	0	2	6	0	10	20	0	0	81	8	80	0	27	1	0	0	0	0	0	2	0	0	0	91	0	1	16	103	0	0	1
ADPlatinum3H02	0	28	0	41	0	0	1	0	136	29	0	0	0	0	0	50	0	0	0	0	0	0	17	0	12	0	0	0	0	0	135	0	0	0	0	0	0	1	0	0	0	0	0	0	7	9	0	1	0
ADPlatinum3N03	1	0	0	0	0	0	10	0	22	0	0	0	0	17	0	52	0	0	0	0	0	0	14	0	0	0	54	1	0	0	3	0	0	0	0	0	0	4	0	0	0	1	0	0	0	72	0	0	0
ADPlatinum3N04	0	2	0	25	0	0	0	0	17	0	0	0	7	0	0	0	0	0	0	0	0	0	0	0	0	0	0	0	1	0	0	0	0	0	0	0	0	0	0	0	0	0	0	0	0	14	0	0	0
ADPlatinum2E06	0	0	0	32	41	13	167	52	309	30	0	49	26	70	0	6	0	0	0	0	1	0	4	0	0	0	63	0	1	0	35	1	0	28	0	0	1	0	0	0	15	23	0	0	0	4	1	0	0
ADPlatinum2E07	0	0	0	17	0	0	26	22	41	0	0	1	30	0	0	0	0	0	0	0	0	0	0	0	0	0	0	0	0	0	11	0	0	0	0	0	0	0	0	0	0	0	0	0	0	0	0	0	0
ADPlatinum2E08	0	0	0	200	54	5	204	116	149	28	0	0	49	16	0	133	4	0	0	2	6	1	1	138	6	0	24	21	3	82	13	3	0	2	0	0	0	8	0	6	16	14	0	1	8	21	22	0	0
ADPlatinum2J18	0	0	0	0	0	0	0	0	0	0	0	0	0	0	0	0	0	0	0	0	0	0	0	0	78	0	0	0	0	0	0	0	0	0	0	0	0	0	0	0	0	0	0	0	0	0	0	0	0
ADPlatinum2J19	0	0	0	0	0	1	7	0	0	0	0	0	0	0	0	0	0	0	0	0	0	0	0	0	0	0	0	0	0	0	0	0	0	0	0	0	0	0	0	0	0	0	0	0	0	0	0	0	0
ADPlatinum2J20	0	0	0	0	0	0	0	0	0	0	0	0	0	0	0	0	0	0	0	0	0	0	0	0	0	0	0	0	0	0	0	0	0	0	0	0	0	0	0	0	0	0	0	0	0	0	0	0	0
ADPlatinum2D24	0	0	1	0	0	0	43	0	0	48	0	0	0	0	0	0	0	0	0	0	0	0	0	0	0	0	0	0	0	0	0	0	0	0	0	0	0	0	0	0	0	0	0	0	0	30	0	0	0
ADPlatinum2E01	0	0	27	41	70	2	208	194	93	209	7	6	0	0	0	5	13	0	0	1	29	0	0	0	92	0	0	0	7	0	81	0	0	0	0	0	0	0	0	1	0	98	49	0	12	26	0	0	0
ADPlatinum2E02	0	1	0	0	21	5	141	32	157	67	0	0	59	75	0	49	1	1	0	4	2	0	34	25	0	0	15	0	7	81	33	3	0	4	0	0	0	0	0	1	59	15	1	0	2	39	0	0	1
ADPlatinum2B15	0	0	0	0	0	0	0	0	0	0	0	0	0	0	0	0	0	0	0	0	0	0	0	0	0	0	0	0	0	0	0	1	0	0	0	0	0	0	0	0	0	0	0	0	0	0	0	0	0
ADPlatinum2B16	0	0	0	0	0	0	0	0	0	0	0	0	0	0	0	0	0	0	0	0	0	0	0	0	0	0	0	0	0	0	0	0	0	0	0	0	0	0	0	0	0	0	0	0	0	0	0	0	0
ADPlatinum2B17	0	0	0	0	0	0	0	0	0	0	0	0	0	0	0	0	0	0	0	0	0	0	0	0	0	0	0	0	0	0	0	0	0	0	0	0	0	0	0	0	0	0	0	0	0	0	0	0	0
ADPlatinum3C06	0	0	0	0	0	0	0	0	0	0	0	0	0	0	0	0	0	0	0	0	0	0	0	0	0	0	0	0	0	0	0	0	0	0	0	0	0	0	0	0	0	0	0	0	0	0	0	0	0
ADPlatinum3C07	0	0	0	0	0	0	0	0	0	0	0	0	0	0	0	0	0	0	0	0	0	0	0	0	0	0	0	0	0	0	0	0	0	0	0	0	0	0	0	0	0	0	0	0	0	0	0	0	0
ADPlatinum3C08	0	0	0	0	0	0	0	0	0	0	0	0	0	0	0	0	0	0	0	0	0	0	0	0	0	0	0	0	0	0	0	0	0	0	0	0	0	0	0	0	0	0	0	0	0	0	0	0	0
ADPlatinum2L05	0	0	0	0	10	0	0	0	34	0	0	0	28	0	0	0	0	0	0	0	0	0	0	0	0	0	0	0	0	0	0	0	0	0	0	0	0	0	0	0	0	0	0	0	0	0	0	0	0
ADPlatinum2L06	0	0	0	117	0	0	7	43	33	0	10	0	13	11	0	16	0	0	0	0	2	0	0	0	119	0	1	0	1	0	0	1	0	0	1	0	0	0	2	0	83	30	0	0	4	0	0	0	0
ADPlatinum2L07	0	0	0	1	99	0	25	132	62	29	0	0	40	0	0	35	0	0	0	1	0	0	159	0	14	0	0	0	45	1	15	0	0	0	0	0	0	2	0	0	0	11	0	0	0	34	0	0	0
ADPlatinum2O06	0	42	0	159	0	100	14	70	314	0	0	0	30	0	0	67	0	0	0	0	1	0	53	39	43	0	1	0	1	0	39	0	0	0	0	0	0	0	0	0	64	93	0	0	0	0	0	0	0
ADPlatinum2O07	0	0	0	0	0	0	0	0	0	0	0	0	0	0	0	0	0	0	0	0	0	0	0	0	0	0	0	0	0	0	0	0	0	0	0	0	0	0	0	0	0	0	0	0	0	0	0	0	0
ADPlatinum2O08	0	0	0	0	0	0	0	0	56	0	0	0	0	0	0	0	0	0	0	0	0	0	0	0	0	0	0	0	0	0	0	0	0	0	0	0	0	0	0	0	0	0	0	0	0	0	0	0	0
ADPlatinum2I14	0	0	0	0	0	0	0	0	0	0	0	0	0	0	0	0	0	0	0	0	0	0	0	0	0	0	0	0	0	0	0	0	0	0	0	0	0	0	0	0	0	0	0	0	0	0	0	0	0
ADPlatinum4A24	0	0	0	0	0	0	0	0	25	49	0	0	53	58	0	64	0	0	0	0	0	0	0	0	0	27	64	0	0	0	0	6	0	0	0	0	0	0	0	0	52	0	0	0	0	60	16	0	0
ADPlatinum2E03	0	37	2	35	1	0	18	0	22	126	0	0	21	15	0	0	0	0	0	4	28	0	0	35	43	0	6	0	34	0	14	0	0	0	0	0	0	0	0	0	3	12	47	1	1	34	32	0	0
ADPlatinum2E04	0	0	0	0	0	0	0	0	0	0	0	0	0	0	0	0	0	0	0	0	1	0	0	0	0	0	0	0	0	0	0	0	0	0	0	0	0	0	0	0	0	0	0	0	0	0	0	0	0
ADPlatinum2E05	0	0	4	49	79	0	33	75	32	144	0	0	52	0	0	0	0	1	0	0	0	0	0	0	10	0	0	0	0	0	130	0	0	0	0	0	0	0	0	0	45	35	0	0	0	0	26	0	0
ADPlatinum1H21	0	0	0	0	0	0	0	0	0	0	0	0	0	0	0	0	0	0	0	0	0	0	0	0	0	0	0	0	0	0	0	0	0	0	0	0	0	0	0	0	0	0	0	0	0	0	0	0	0
ADPlatinum1H22	0	0	0	0	0	0	0	0	0	0	0	0	0	0	0	0	0	0	0	0	0	0	0	0	0	0	0	0	0	0	0	0	0	0	0	0	0	0	0	0	1	0	0	0	0	0	0	0	0
ADPlatinum1H23	0	0	0	1	0	0	0	0	0	0	0	0	0	0	0	0	0	0	0	0	0	0	0	0	0	0	0	0	0	0	0	0	0	0	0	0	0	0	0	0	0	0	0	0	0	0	0	0	0
ADPlatinum3L09	0	0	0	0	0	0	0	0	0	0	0	0	0	0	0	0	0	0	0	0	0	0	0	0	0	0	0	0	0	0	0	0	0	0	0	0	0	0	0	0	0	0	0	0	0	1	0	0	0
ADPlatinum3H12	0	0	0	0	0	0	0	0	0	0	0	0	0	0	0	0	0	0	0	0	0	0	0	0	0	0	0	0	0	0	0	0	0	0	0	0	0	0	0	0	0	0	0	0	0	0	0	0	0
ADPlatinum3H13	0	43	0	1	94	3	262	122	7	39	0	0	75	0	0	24	6	0	0	0	64	0	2	30	50	0	0	137	0	0	0	0	0	1	0	0	0	0	25	0	0	1	1	0	0	0	0	0	1
ADPlatinum3H14	0	0	0	34	1	0	28	0	269	64	19	0	29	19	1	14	0	0	0	6	49	0	37	0	45	0	0	0	1	0	0	0	0	0	0	0	0	2	1	0	0	7	0	0	0	0	0	0	0
ADPlatinum2B03	0	0	0	0	0	0	26	5	19	0	0	0	0	0	0	0	0	0	0	0	0	0	0	0	0	0	0	0	0	0	12	0	0	0	0	0	0	0	0	0	0	0	0	0	2	0	0	0	0
ADPlatinum2B04	0	0	0	4	0	0	82	15	0	0	0	0	0	0	0	39	0	0	0	0	0	0	0	0	0	5	38	0	3	0	0	0	0	0	0	0	0	0	0	0	26	0	0	0	0	0	3	0	0
ADPlatinum2B05	0	0	5	0	1	0	100	0	108	44	0	13	0	0	0	0	0	0	0	0	2	0	0	0	32	0	0	0	1	0	0	0	0	0	0	0	0	0	0	0	23	0	0	0	0	24	0	0	1
ADPlatinum1B15	0	0	0	0	0	9	63	0	53	86	0	0	0	33	0	3	0	0	0	0	0	0	0	16	2	0	1	0	1	0	4	0	0	0	0	0	0	2	0	0	0	101	0	0	1	118	0	0	0
ADPlatinum1B16	0	0	0	96	0	0	0	0	0	40	0	0	61	0	0	61	0	0	0	0	3	0	0	0	30	0	66	0	5	0	0	3	0	0	0	0	0	0	0	0	62	0	0	0	0	27	0	0	0
ADPlatinum1B17	1	0	4	84	0	0	21	22	0	1	1	0	0	6	0	45	0	0	0	0	1	0	31	0	6	0	0	45	0	0	0	0	0	0	0	0	0	0	0	0	0	6	0	0	35	0	0	0	0
ADPlatinum2K14	0	0	0	0	0	0	0	0	0	0	0	0	1	0	0	0	0	0	0	0	0	0	0	0	0	0	0	0	0	0	0	0	0	0	0	0	0	0	0	0	0	0	0	0	0	0	0	0	0
ADPlatinum2K15	0	59	1	1	20	0	52	97	91	19	0	0	0	0	0	0	0	0	0	0	0	0	4	0	0	0	0	0	1	0	74	0	0	0	0	0	0	0	0	0	0	0	0	0	0	11	0	0	0
ADPlatinum2K16	0	0	0	0	0	1	47	0	0	0	159	0	0	0	0	79	0	0	0	0	1	0	0	0	11	0	0	0	1	0	0	5	0	0	0	0	0	0	1	0	0	0	0	0	0	0	0	0	0
ADPlatinum2L02	0	0	0	0	0	0	21	0	39	0	0	0	0	0	0	0	0	0	0	0	1	0	0	0	0	0	0	0	0	0	0	0	0	0	0	0	0	0	0	0	0	0	0	0	0	0	0	0	0
ADPlatinum2L03	0	0	0	0	0	0	0	0	0	15	0	0	0	0	0	0	0	0	0	0	51	0	0	0	0	0	0	29	0	0	0	0	0	0	0	0	0	0	0	0	13	0	0	0	0	0	0	0	0
ADPlatinum2L04	0	0	0	37	0	0	57	0	8	62	0	0	0	13	0	134	0	0	0	0	1	0	0	0	51	0	0	0	3	0	0	0	0	1	0	0	1	0	0	0	0	23	0	0	0	57	0	0	0
ADPlatinum2P03	0	0	0	0	0	0	0	0	0	0	0	0	0	0	0	0	0	0	0	0	0	0	0	0	0	0	0	0	0	0	0	0	0	0	0	0	0	1	0	0	0	0	0	0	0	0	0	0	0
ADPlatinum2P04	0	0	0	0	0	0	0	0	0	0	0	0	0	0	0	0	0	0	0	0	0	0	0	0	0	0	0	0	0	0	0	0	0	0	0	0	0	0	0	0	0	0	0	0	0	0	0	0	0
ADPlatinum2P05	0	1	0	7	2	0	6	2	7	8	1	0	1	3	0	5	0	0	0	0	1	0	1	0	1	0	0	4	0	1	3	0	0	0	0	0	0	1	0	0	0	0	1	0	1	2	1	1	0
ADPlatinum2A18	0	0	0	0	0	0	0	0	0	0	0	0	0	0	0	0	0	0	0	0	0	0	0	0	0	0	0	0	0	0	0	0	0	0	0	0	0	0	0	0	0	0	0	0	0	0	0	0	0
ADPlatinum2A19	0	1	0	0	0	0	0	0	0	0	0	0	0	0	0	0	0	0	0	0	0	0	0	0	0	0	0	0	0	0	1	0	0	0	0	0	0	0	0	0	0	0	0	0	0	0	0	0	0
ADPlatinum2A20	0	0	0	0	0	0	0	0	0	0	0	0	0	0	0	0	0	0	0	0	0	0	0	0	0	0	0	0	0	0	0	0	0	0	0	0	0	0	0	0	0	0	0	0	0	0	0	0	0
ADPlatinum3D09	0	0	0	0	0	0	5	0	7	0	0	0	0	0	0	23	0	0	0	0	0	0	0	1	0	0	0	0	0	78	0	0	0	0	0	0	0	0	0	0	0	0	0	0	2	0	0	2	0
ADPlatinum3D10	0	0	0	145	21	0	18	71	24	90	0	14	1	57	0	0	0	0	0	2	0	0	0	0	0	0	0	0	1	0	0	0	0	0	0	0	0	0	0	0	0	12	0	0	0	0	0	0	0
ADPlatinum3D11	0	1	0	11	0	0	0	1	0	0	0	0	5	0	0	23	0	0	0	0	0	0	0	0	0	0	0	0	0	0	0	2	0	0	0	0	0	0	0	0	23	0	0	0	2	38	0	0	0
ADPlatinum1L09	1	0	0	0	44	0	0	108	65	215	0	0	2	0	0	6	0	0	1	0	1	0	0	0	0	0	0	0	3	0	0	0	0	0	0	0	0	0	0	0	0	28	0	0	1	0	0	0	0
ADPlatinum1L10	0	23	0	47	9	0	63	0	40	113	0	0	0	59	0	0	36	0	0	0	0	0	33	47	9	1	26	0	1	1	0	0	0	0	0	0	0	1	1	0	0	8	0	0	3	5	24	0	0
ADPlatinum1L11	0	17	0	77	1	0	0	2	29	0	0	0	77	2	0	71	7	0	0	0	0	0	0	0	73	0	0	0	0	0	11	0	0	0	0	0	0	1	0	0	43	34	0	0	0	0	29	0	0
ADPlatinum1K18	0	0	0	2	0	0	27	70	0	20	0	0	0	0	0	0	0	0	0	0	0	0	0	0	0	0	0	0	1	0	0	0	0	0	0	0	0	0	0	0	0	0	0	0	4	0	0	0	0
ADPlatinum1K19	0	0	0	0	0	0	0	1	16	0	0	0	0	0	0	4	0	0	0	0	0	0	0	12	0	0	0	0	0	0	0	0	0	1	0	0	0	0	0	0	10	0	0	0	0	9	0	1	0
ADPlatinum1K20	0	0	0	42	0	0	37	0	1	0	0	0	0	0	0	0	0	0	0	0	0	0	0	0	0	0	0	0	0	0	1	0	0	0	0	0	0	0	0	0	0	0	0	0	0	0	0	0	0
ADPlatinum2M04	0	1	0	52	0	0	29	0	23	5	0	36	0	0	0	0	6	0	0	0	0	0	7	0	46	0	32	0	0	0	0	72	0	0	0	0	1	1	0	0	0	0	0	0	0	0	0	0	0
ADPlatinum2M05	0	0	32	52	0	0	0	69	30	58	0	0	71	0	0	33	0	0	0	0	41	0	0	0	0	0	0	0	48	0	73	0	0	0	0	0	0	0	0	0	0	0	0	0	0	0	0	0	0
ADPlatinum2M06	0	61	0	38	1	1	8	18	154	4	59	0	10	0	0	43	0	0	0	2	0	0	0	70	0	0	1	27	3	1	0	31	0	1	0	0	0	1	0	0	19	0	0	0	0	40	0	0	0
ADPlatinum3O14	0	0	0	29	14	0	41	10	22	0	0	0	29	0	0	0	0	0	1	0	1	0	0	0	0	84	0	0	0	0	1	0	0	0	0	1	0	0	0	0	0	0	8	0	1	0	0	0	0
ADPlatinum3B15	0	0	44	1	0	40	89	82	63	13	0	0	0	33	0	0	0	0	0	0	1	1	1	33	40	0	0	0	1	0	40	0	0	0	0	0	0	7	0	0	40	1	0	0	0	0	0	0	0
ADPlatinum3B16	0	0	0	0	13	42	106	3	121	95	20	0	2	30	0	19	0	0	0	0	0	0	0	0	0	0	0	0	0	0	79	0	0	0	0	0	0	0	0	0	0	53	0	0	0	0	0	0	0
ADPlatinum3B17	0	2	0	61	0	0	113	0	89	84	0	0	63	0	0	34	0	0	0	1	1	0	0	37	23	0	0	0	2	0	3	4	0	1	0	0	0	1	0	0	0	19	27	0	0	1	1	1	0
ADPlatinum1K15	0	99	10	12	97	52	18	180	254	110	0	0	76	36	0	53	0	0	1	0	15	0	49	0	205	20	0	3	2	1	0	0	0	68	0	0	0	1	54	0	0	17	8	0	54	38	1	0	1
ADPlatinum1K16	1	0	0	90	13	26	193	1	15	15	0	0	56	63	0	121	0	0	0	0	0	0	120	28	0	0	2	0	26	0	28	22	0	27	0	0	0	1	0	1	0	21	0	0	6	39	0	0	0
ADPlatinum1K17	0	34	0	146	0	1	33	197	84	229	0	0	3	0	0	99	1	0	0	0	0	0	80	12	0	55	16	0	99	26	33	1	0	0	0	0	0	0	0	1	53	21	0	0	2	0	0	0	0
ADPlatinum1F21	0	0	0	0	0	0	0	0	4	0	0	0	0	0	0	1	0	0	0	0	0	0	0	0	0	0	0	0	0	0	0	0	0	0	0	0	0	0	0	0	0	0	0	0	0	0	10	0	0
ADPlatinum1F22	0	44	34	92	0	31	67	4	94	75	42	6	5	0	0	0	0	1	0	0	1	0	12	0	53	1	75	5	2	39	23	0	0	0	0	0	0	0	0	0	0	64	59	0	4	23	46	0	0
ADPlatinum1F23	0	0	0	0	64	0	88	1	21	0	0	0	0	51	0	0	0	0	0	0	2	0	0	0	0	0	1	0	1	0	0	0	0	0	0	0	0	0	0	0	0	15	0	0	2	0	0	0	0
ADPlatinum3I14	0	19	0	135	136	28	126	0	325	139	0	0	0	0	0	59	0	0	0	0	12	0	17	0	1	0	0	24	127	0	0	0	0	0	0	1	0	2	0	0	0	1	0	0	68	12	0	0	0
ADPlatinum3I15	0	0	1	57	29	68	116	20	19	69	0	0	61	0	0	5	0	0	0	0	6	0	0	0	0	0	0	2	1	0	39	0	0	0	0	0	0	0	0	0	0	1	0	0	3	72	1	1	0
ADPlatinum3I16	0	0	0	0	117	0	188	0	0	0	0	0	0	0	0	0	0	0	0	0	0	0	0	0	0	0	1	0	0	3	0	0	0	0	0	0	0	0	0	0	0	0	0	0	0	16	13	0	0
ADPlatinum2P12	0	0	0	129	0	40	1	0	34	22	25	0	80	1	0	0	0	0	0	0	49	0	69	0	34	22	1	0	1	0	0	0	0	0	0	0	1	1	0	0	0	17	17	0	8	0	1	0	0
ADPlatinum2P13	0	0	0	70	0	0	1	87	30	50	0	0	0	52	0	14	0	0	0	0	0	0	42	0	1	0	0	0	0	0	0	0	0	1	0	0	0	4	0	0	4	0	0	0	29	0	0	0	0
ADPlatinum2P14	0	0	0	1	0	0	0	0	0	0	0	0	27	0	0	0	0	0	0	0	0	0	0	0	0	1	0	0	0	0	0	0	0	0	0	0	0	0	0	0	0	0	0	0	0	0	0	0	0
ADPlatinum1E03	0	0	1	63	0	0	49	0	36	0	0	0	0	0	0	51	0	1	0	0	0	0	1	34	0	0	0	23	0	0	17	1	0	0	0	0	0	0	0	0	0	45	0	0	0	0	0	2	0
ADPlatinum1E04	0	0	5	46	5	0	0	54	66	24	0	0	11	51	0	0	0	0	0	0	0	0	27	0	77	0	7	0	0	0	29	0	0	0	0	0	0	0	0	0	0	0	28	0	0	59	0	0	0
ADPlatinum1E05	0	0	0	0	0	0	0	0	0	0	0	0	0	0	0	0	0	0	0	0	0	0	0	0	0	0	0	0	0	0	0	0	0	0	0	0	0	0	0	0	0	1	0	0	0	0	0	0	0
ADPlatinum3K09	0	0	0	29	8	0	2	34	42	32	0	4	75	0	0	49	0	0	0	0	4	0	0	4	0	0	0	0	4	0	0	7	0	0	0	0	0	0	0	0	25	0	0	0	0	0	0	0	0
ADPlatinum3K10	0	0	0	0	0	0	0	0	0	0	0	0	38	0	0	0	0	0	0	0	0	0	0	0	0	0	0	0	0	0	27	0	0	0	0	0	0	0	0	0	6	0	0	0	0	0	0	0	0
ADPlatinum3K11	0	2	0	81	26	0	98	104	82	47	0	0	38	1	0	134	1	0	0	0	1	0	0	38	65	0	42	0	0	0	117	0	0	0	0	0	0	0	0	0	0	0	0	0	1	29	10	0	0
ADPlatinum3D01	0	0	0	5	33	0	0	7	0	0	0	0	0	25	0	0	0	0	0	0	0	0	0	0	37	0	0	0	0	0	0	0	0	0	0	0	0	1	0	0	0	0	0	0	0	26	0	0	0
ADPlatinum3D02	0	81	1	4	0	0	109	0	97	10	17	3	7	47	0	37	0	0	0	0	1	0	46	0	1	0	0	13	1	0	0	0	0	0	0	0	0	0	0	0	4	0	0	0	2	0	10	0	0
ADPlatinum3D03	0	0	0	10	1	0	97	69	182	14	0	0	4	14	0	60	0	0	0	0	1	0	95	0	44	32	2	54	61	28	6	1	0	1	0	0	0	3	0	0	0	23	0	0	3	107	15	0	0
ADPlatinum2M10	1	74	2	349	46	22	101	257	167	187	24	0	41	105	0	41	0	0	1	6	3	0	47	65	140	20	12	98	3	0	299	0	0	0	0	1	0	15	14	1	27	71	5	1	2	28	13	0	1
ADPlatinum2M11	0	29	75	55	230	52	32	5	120	8	0	0	0	5	0	40	0	0	1	0	34	0	0	0	28	2	0	177	69	0	117	0	0	0	0	0	0	3	14	0	0	22	0	1	19	1	0	0	0
ADPlatinum2M12	0	20	12	112	52	47	16	167	189	38	0	32	61	263	0	51	0	0	0	6	0	0	1	0	121	0	2	0	34	22	229	2	0	4	0	0	0	2	43	0	0	107	0	1	3	82	7	0	0
ADPlatinum4A14	0	0	0	1	34	0	0	29	69	52	0	0	0	0	0	0	0	0	0	0	0	0	0	0	43	0	0	0	0	0	50	0	0	0	0	0	0	0	0	0	0	0	0	0	2	0	0	0	0
ADPlatinum4A15	0	0	0	0	2	9	0	26	18	51	0	0	35	0	0	0	0	0	0	0	2	0	0	0	207	0	1	0	3	0	0	0	0	0	0	0	0	1	0	0	0	91	36	1	0	0	0	0	0
ADPlatinum4A16	0	0	0	106	0	0	64	152	55	76	0	0	0	8	0	0	0	0	0	0	0	0	0	0	42	0	0	0	0	0	0	0	1	0	0	0	0	1	0	0	0	0	0	0	0	0	0	0	0
ADPlatinum3C03	0	0	0	7	24	0	217	48	158	45	17	81	78	46	0	71	0	0	0	0	16	0	23	10	190	0	16	36	0	0	0	0	0	0	0	0	0	4	0	0	4	37	90	0	43	50	0	1	0
ADPlatinum3C04	0	36	12	95	23	55	177	35	129	89	42	0	145	1	0	19	0	0	0	0	1	0	22	16	21	13	0	0	0	0	48	0	1	0	0	0	0	1	0	58	83	1	0	0	3	94	0	0	0
ADPlatinum3C05	0	0	0	0	0	0	0	0	0	0	0	1	0	0	0	0	0	0	0	0	1	0	0	0	0	0	0	0	0	0	0	0	0	0	0	0	0	0	0	0	0	0	0	0	0	0	0	0	0
ADPlatinum3D21	0	0	0	0	0	0	0	0	0	0	0	0	0	0	0	0	0	0	0	0	0	0	0	0	0	0	1	0	0	0	0	0	0	0	0	0	0	0	0	0	0	0	0	0	0	0	0	0	0
ADPlatinum3D22	0	0	0	0	0	0	0	0	0	0	0	0	0	0	0	0	0	0	0	0	0	0	0	0	0	0	0	0	0	0	0	0	0	0	0	0	0	0	0	0	0	0	0	0	0	0	0	0	0
ADPlatinum3D23	0	0	0	0	0	0	0	0	0	0	0	0	0	0	0	0	0	0	0	0	0	0	0	0	0	0	0	0	0	0	0	0	0	0	0	0	0	0	0	0	0	0	0	0	0	0	0	0	0
ADPlatinum1P15	0	1	0	147	82	0	89	90	38	147	0	0	43	13	0	112	6	0	0	0	29	0	5	11	72	6	73	21	33	0	0	4	0	0	0	0	1	1	15	0	0	144	0	0	3	97	0	0	0
ADPlatinum1P16	0	1	0	127	16	54	46	35	189	111	0	0	69	47	0	49	0	0	0	0	4	0	55	0	1	0	0	1	3	0	0	2	0	1	0	0	0	0	0	0	0	78	0	0	5	0	0	0	0
ADPlatinum1P17	0	0	23	0	0	0	1	16	55	1	0	0	16	0	0	5	0	0	0	0	3	0	0	0	41	0	0	0	2	0	0	0	0	0	0	0	0	2	0	0	13	0	0	0	0	0	0	0	0
ADPlatinum1B24	0	0	0	156	8	0	51	184	144	138	1	0	0	14	0	34	0	0	0	0	30	0	0	45	7	0	1	0	84	0	69	9	0	1	0	0	0	0	0	0	0	49	1	0	3	48	1	0	0
ADPlatinum1C01	0	4	17	229	17	1	197	12	230	93	0	0	136	0	0	74	0	0	0	0	0	0	0	59	28	77	53	0	39	0	105	6	0	1	0	0	0	0	0	0	0	70	0	0	2	76	3	0	0
ADPlatinum1C02	0	0	0	0	90	0	0	0	0	13	0	0	0	0	0	5	0	0	0	1	0	0	0	0	0	0	0	0	0	0	0	0	0	0	0	0	0	0	0	0	0	87	0	0	0	0	0	0	0
ADPlatinum2M24	0	1	10	114	0	0	144	13	59	41	0	0	0	14	0	29	0	0	0	0	8	0	0	45	80	0	0	0	2	0	0	2	0	0	0	0	0	0	0	0	24	33	0	0	1	139	0	0	0
ADPlatinum2N01	0	0	1	0	0	0	0	0	0	0	0	0	0	2	0	0	0	0	0	0	0	0	0	0	0	0	28	0	0	0	0	0	0	0	0	0	0	0	0	0	13	0	0	0	0	0	120	0	0
ADPlatinum2N02	0	0	0	0	0	0	0	0	0	0	0	0	0	0	0	0	0	0	0	0	0	0	0	0	0	0	0	0	0	0	0	0	0	0	0	0	0	0	0	0	0	0	0	0	0	0	0	0	0
ADPlatinum2B09	0	0	1	129	152	39	115	56	214	30	0	0	36	0	1	1	0	0	0	1	0	0	96	0	64	0	1	50	3	70	15	0	0	0	0	0	0	0	50	0	0	34	0	0	3	57	8	0	0
ADPlatinum2B10	0	0	48	0	17	0	88	0	3	0	0	0	0	0	0	57	0	0	0	0	3	0	0	0	27	0	0	0	3	0	74	0	0	0	0	0	0	0	0	0	1	145	0	0	0	0	0	0	0
ADPlatinum2B11	0	100	2	155	163	40	605	222	255	165	0	13	74	105	1	227	0	0	0	7	9	0	50	20	201	14	134	0	26	0	162	11	0	1	0	0	2	0	1	0	135	144	77	0	20	53	29	0	1
ADPlatinum3E05	0	4	0	66	25	0	106	7	27	0	0	0	0	0	0	92	0	0	0	0	1	0	0	0	109	0	0	0	3	0	0	0	0	0	0	0	0	0	0	0	0	35	0	1	9	0	0	0	0
ADPlatinum3E06	0	10	0	0	0	48	41	1	26	8	0	0	0	0	0	14	0	0	0	0	0	0	0	0	38	0	0	0	1	0	48	1	0	1	0	0	0	0	0	0	0	0	0	0	5	28	0	0	0
ADPlatinum3E07	0	23	0	0	49	0	117	0	84	0	0	0	1	23	0	13	0	0	0	0	16	0	0	0	0	41	9	0	2	0	0	0	0	0	0	0	0	1	0	1	43	0	0	0	0	0	0	0	1
ADPlatinum3C22	0	0	0	77	0	0	1	0	0	0	0	0	0	0	0	0	0	0	0	0	0	0	0	0	0	1	0	0	0	0	0	9	0	0	0	0	0	0	0	0	0	0	0	0	0	0	0	0	0
ADPlatinum3C23	0	1	0	0	0	0	67	0	95	0	87	0	122	85	0	13	0	0	0	1	0	0	3	0	0	1	0	0	0	0	0	0	0	1	0	0	1	1	14	0	0	30	0	0	0	0	0	0	0
ADPlatinum3C24	0	0	0	0	0	0	70	18	0	52	0	0	0	0	0	0	0	0	0	2	0	0	0	0	0	0	0	57	0	0	0	43	0	0	0	0	0	0	0	0	0	51	63	0	0	0	0	0	0
ADPlatinum1E24	0	73	0	148	88	13	18	0	142	83	1	0	0	0	0	0	0	0	0	1	20	0	5	0	40	0	0	46	0	0	72	0	0	0	0	0	0	2	0	42	0	20	17	0	33	61	0	0	0
ADPlatinum1F01	0	85	0	32	0	38	5	101	177	13	0	1	0	7	0	0	0	0	0	0	0	0	46	0	35	13	112	75	0	34	0	0	0	0	0	0	0	2	0	0	15	1	14	0	3	99	0	0	0
ADPlatinum1F02	0	0	0	0	0	0	0	0	0	0	0	0	0	0	0	0	0	0	0	0	0	0	0	0	0	0	0	0	0	0	0	0	0	0	0	0	0	0	0	0	1	0	0	0	0	0	0	0	0
ADPlatinum3L01	0	39	0	137	86	2	311	91	62	261	20	0	32	75	0	98	0	0	1	3	63	0	43	29	112	70	0	40	3	60	69	6	0	0	0	0	0	0	0	0	56	8	1	0	5	187	14	1	0
ADPlatinum3L02	38	19	0	109	0	13	73	46	82	55	0	1	164	0	0	0	0	0	0	2	17	0	1	33	44	81	34	14	6	0	22	24	0	0	0	0	0	0	0	0	9	2	0	0	13	0	1	0	0
ADPlatinum3L03	0	8	0	190	2	0	27	0	5	12	1	0	0	0	0	0	0	0	0	0	0	0	0	25	13	0	48	0	1	0	55	0	0	1	0	0	0	3	0	0	0	142	0	0	5	3	0	0	0
ADPlatinum1P12	0	0	0	156	74	0	219	156	132	173	0	64	157	0	0	18	0	0	0	0	7	0	53	0	65	0	0	0	3	0	26	1	0	1	0	0	5	0	0	0	0	62	19	0	0	32	0	0	1
ADPlatinum1P13	0	18	0	140	0	0	134	0	126	9	70	0	38	45	0	39	35	0	0	0	0	0	24	0	0	0	9	36	41	111	0	0	0	0	0	0	0	5	0	1	1	56	0	0	0	2	0	0	0
ADPlatinum1P14	0	0	0	170	63	2	54	135	127	91	0	1	0	0	0	25	0	0	0	0	3	0	0	0	23	0	0	84	0	0	7	0	0	0	0	0	8	4	0	0	0	35	0	0	0	47	0	0	0
ADPlatinum1A01	0	0	0	0	0	0	0	0	0	2	0	0	1	2	0	0	0	0	0	0	0	0	0	0	0	0	2	1	0	0	0	0	0	0	0	0	0	0	0	0	1	3	0	0	0	0	0	0	0
ADPlatinum1A02	0	0	0	0	0	0	0	0	0	0	0	0	1	0	0	0	0	0	0	0	0	0	0	0	0	0	0	0	0	0	0	0	0	0	0	0	0	0	0	0	0	0	0	0	0	27	0	0	0
ADPlatinum1A03	0	0	0	0	0	0	0	0	44	29	0	0	0	0	0	0	0	0	0	0	0	0	0	0	0	0	43	0	0	0	0	0	0	0	0	0	0	0	0	0	0	0	0	0	0	0	0	0	0
ADPlatinum2B21	0	0	0	149	52	0	0	21	35	137	0	0	0	0	0	0	50	0	0	0	1	0	14	0	70	0	0	0	1	2	39	3	0	0	0	0	0	0	1	0	16	0	0	0	1	5	0	0	0
ADPlatinum2B22	0	0	1	27	0	13	143	0	34	81	0	0	0	0	0	1	0	0	0	0	0	0	0	0	47	0	52	24	11	11	31	0	0	0	0	0	0	0	0	0	30	54	0	1	4	20	30	0	0
ADPlatinum2B23	0	0	0	32	0	1	21	65	98	29	27	0	0	0	0	0	0	0	1	0	0	0	9	1	51	25	0	0	0	6	0	0	0	0	0	0	0	0	0	0	1	65	24	0	3	0	0	0	0
ADPlatinum2G17	0	0	31	0	1	0	5	32	53	47	1	0	0	0	0	14	0	0	0	0	10	0	0	0	23	0	75	0	14	0	0	0	0	0	0	0	0	0	0	0	30	0	7	0	0	0	6	0	0
ADPlatinum2G18	0	30	1	24	4	12	71	1	48	1	2	0	22	80	0	49	0	0	0	0	1	0	123	0	6	0	0	1	2	0	40	0	0	0	0	0	0	1	0	0	1	71	0	0	47	11	11	0	0
ADPlatinum2G19	0	0	0	0	0	0	0	0	49	73	0	0	0	32	0	0	4	0	0	0	0	0	0	0	0	0	144	0	0	1	32	0	0	0	0	0	0	0	3	0	13	0	0	0	15	43	0	0	0
ADPlatinum3L16	0	0	0	0	1	0	90	0	81	34	11	0	1	65	0	0	0	0	0	0	34	0	71	0	40	0	0	14	9	0	0	1	0	1	0	0	0	1	0	0	0	35	0	0	40	20	0	0	0
ADPlatinum3L17	0	0	0	11	86	1	97	22	20	0	0	0	1	0	0	0	0	0	0	0	0	0	8	0	0	0	4	15	0	0	0	0	0	0	0	0	0	0	0	0	0	0	0	0	3	20	0	61	0
ADPlatinum3L18	0	0	0	0	8	51	27	69	161	161	0	0	0	0	0	0	3	0	0	0	2	0	0	0	28	17	0	0	3	0	194	0	0	0	0	0	0	0	0	0	0	26	0	0	1	0	0	0	0
ADPlatinum2C12	0	0	0	0	0	0	0	1	69	0	1	0	0	0	0	0	0	0	0	0	0	0	0	0	0	0	0	0	0	0	31	0	0	0	0	0	0	0	0	0	0	0	0	0	0	0	0	0	0
ADPlatinum2C13	0	45	0	74	14	0	10	37	83	105	0	0	4	32	0	87	0	0	0	2	1	0	87	85	58	0	0	9	2	0	0	1	0	0	0	0	0	2	12	0	40	29	0	0	25	0	0	0	0
ADPlatinum2C14	0	0	0	0	0	0	162	20	73	35	28	0	22	32	0	191	0	0	0	0	0	0	0	36	1	0	0	91	0	0	3	2	0	1	0	0	0	0	0	0	0	129	0	0	0	90	0	0	0
ADPlatinum2J21	0	1	0	211	0	1	130	118	25	65	0	0	0	0	0	0	5	0	0	0	3	0	168	0	0	0	0	0	33	0	115	0	0	1	0	0	0	3	0	1	0	18	21	0	2	23	0	0	0
ADPlatinum2J22	0	0	0	0	0	0	0	0	0	0	0	0	0	0	0	61	0	0	0	1	1	0	0	0	0	0	0	0	0	0	0	0	0	0	0	0	0	0	0	0	0	0	0	0	0	0	0	0	0
ADPlatinum2J23	0	3	0	63	70	86	172	0	139	73	0	3	21	107	0	91	0	0	0	3	1	0	0	0	0	0	0	24	29	1	0	0	0	0	0	0	0	0	0	0	35	62	0	0	15	3	0	0	0
ADPlatinum3M24	0	1	0	75	7	16	0	13	186	56	0	0	81	48	0	0	86	0	0	0	27	0	0	0	43	22	10	79	0	1	34	43	0	0	0	0	0	0	42	1	5	60	10	0	5	7	0	0	1
ADPlatinum3N01	0	0	21	85	0	61	330	68	263	198	1	0	29	47	1	98	1	0	1	6	19	0	16	0	0	0	88	12	21	0	74	0	0	0	0	0	2	3	32	2	49	61	0	0	15	112	1	0	0
ADPlatinum3G20	0	0	0	71	0	43	0	0	36	0	49	6	1	0	0	0	0	0	0	0	0	0	9	0	38	0	16	0	0	0	0	0	0	0	0	0	1	0	0	0	0	0	0	0	2	0	0	0	0
ADPlatinum3G21	0	0	0	0	0	0	0	0	0	0	0	0	0	0	0	0	0	0	0	0	0	0	19	0	0	0	0	0	0	0	0	0	0	0	0	0	0	0	0	0	59	46	0	0	0	0	0	0	0
ADPlatinum3G22	0	60	0	0	0	0	0	0	1	190	9	0	68	0	0	0	0	0	0	0	0	0	0	0	0	0	2	0	1	34	0	0	0	0	0	0	0	0	0	0	0	69	0	0	0	0	0	0	0
ADPlatinum2J24	0	0	0	0	0	0	0	0	0	0	0	0	0	0	0	0	0	0	0	0	0	0	0	0	0	0	0	0	0	0	0	0	0	0	0	0	0	0	0	0	0	0	0	0	0	0	0	0	0
ADPlatinum2K01	0	11	0	12	0	1	77	38	0	1	0	0	0	0	0	0	0	0	0	0	0	0	0	45	0	0	9	100	0	0	4	1	0	0	0	0	0	3	0	1	0	170	0	0	0	0	0	0	0
ADPlatinum2K02	0	0	0	11	0	0	0	0	3	65	0	0	0	0	0	16	0	0	0	0	0	0	0	0	0	0	1	0	71	0	48	3	0	0	0	0	0	0	0	0	0	0	0	0	0	0	0	0	0
ADPlatinum2H05	0	0	0	0	0	0	0	0	0	0	0	0	0	0	0	0	0	0	0	0	0	0	0	0	0	0	0	0	0	0	0	0	0	0	0	0	0	0	0	0	0	0	0	0	0	0	0	0	0
ADPlatinum2H06	0	0	0	0	0	0	0	0	0	0	0	0	0	0	0	0	0	0	0	0	0	0	0	0	0	0	0	0	0	0	0	0	0	0	0	0	0	0	0	0	0	0	0	0	0	0	0	0	0
ADPlatinum2H07	0	0	0	0	0	0	0	0	0	0	0	0	0	0	0	0	0	0	0	0	0	0	0	0	0	0	0	0	0	0	0	0	0	0	0	0	0	0	0	0	0	0	0	0	0	0	0	0	0
ADPlatinum2O12	0	0	0	0	0	0	0	0	0	0	0	0	0	0	0	0	0	0	0	0	0	0	0	0	0	42	1	0	0	0	0	0	0	51	0	0	0	0	0	0	0	0	0	0	1	0	0	0	0
ADPlatinum2O13	0	0	0	0	0	17	0	0	0	0	1	0	0	0	0	0	0	0	0	0	0	0	0	0	0	0	0	0	0	0	0	0	0	0	0	0	0	0	0	0	0	0	0	0	0	0	0	0	0
ADPlatinum2O14	0	0	0	0	0	0	1	0	0	0	0	0	0	0	0	0	0	0	0	0	0	0	0	0	0	0	0	0	0	0	1	0	0	0	0	0	0	0	0	0	0	0	0	0	0	0	0	0	0
ADPlatinum1C15	0	0	0	24	0	0	23	0	189	18	0	0	0	0	0	59	0	0	1	0	0	0	21	0	0	0	1	0	8	1	0	0	0	0	0	0	0	2	0	0	0	40	0	0	0	115	0	0	0
ADPlatinum1C16	0	0	0	0	0	0	21	28	37	45	0	46	0	0	0	0	0	0	0	0	0	0	0	48	4	0	4	0	0	0	13	0	0	0	0	0	0	2	0	0	89	1	0	1	1	40	0	0	0
ADPlatinum1C17	0	1	0	0	0	0	38	42	0	24	0	1	0	0	0	0	6	0	0	0	0	0	0	0	19	0	0	1	0	0	26	0	0	1	0	0	0	0	0	0	0	0	0	0	0	0	0	0	0
ADPlatinum3A08	0	0	0	0	0	1	53	43	8	6	0	1	43	0	1	0	0	0	0	0	17	0	0	0	0	0	0	44	0	0	0	0	0	0	0	0	0	0	0	0	0	0	0	0	0	0	19	0	0
ADPlatinum3A09	0	0	0	95	0	45	97	0	0	106	0	0	0	0	0	0	0	0	0	0	0	0	0	0	0	55	0	0	0	0	6	0	0	0	0	0	0	0	0	0	0	48	9	1	0	6	0	0	1
ADPlatinum3A10	0	0	0	73	20	0	18	0	59	0	0	0	0	101	0	0	0	0	0	3	27	0	0	0	0	0	0	1	0	0	0	4	0	0	0	0	0	0	0	0	20	20	0	0	0	0	0	0	0
ADPlatinum1I12	0	0	0	0	0	0	0	0	0	0	0	0	0	0	0	0	0	0	0	0	0	0	0	0	0	0	0	0	0	0	0	0	0	0	0	0	0	0	0	0	0	0	0	0	0	0	0	0	0
ADPlatinum1I13	0	0	0	0	0	0	0	0	0	0	0	0	0	0	0	0	0	0	0	0	0	0	0	0	0	0	0	0	0	0	0	0	0	0	0	0	0	0	0	0	0	0	0	0	0	0	0	0	0
ADPlatinum1I14	0	0	0	0	0	0	0	0	0	0	0	0	0	0	0	0	0	0	0	0	0	0	0	0	0	0	0	0	0	0	0	0	0	0	0	0	0	0	0	0	0	0	0	0	0	0	0	0	0
ADPlatinum3F24	0	0	0	0	0	0	0	0	0	0	0	0	0	0	0	0	0	0	0	0	0	0	0	0	0	0	0	0	0	0	0	0	0	0	0	0	0	0	0	0	0	0	0	0	0	1	0	0	0
ADPlatinum4A17	0	0	0	0	0	0	0	0	0	0	0	0	0	0	0	0	0	0	0	0	0	0	0	0	0	0	0	0	0	0	0	0	0	0	0	0	0	0	0	0	0	0	0	0	0	0	0	0	0
ADPlatinum3G01	0	0	0	81	11	1	0	0	0	22	0	0	0	18	0	0	1	0	0	0	0	0	0	0	0	0	0	0	0	0	10	0	0	0	0	0	0	0	0	0	0	0	0	0	0	0	0	0	0
ADPlatinum1F15	0	0	0	119	60	0	170	0	5	74	0	0	51	0	0	0	0	0	0	0	1	0	57	0	0	0	0	0	0	0	137	0	0	0	0	0	0	2	0	0	0	15	0	0	0	0	10	0	0
ADPlatinum1F16	0	6	0	70	18	3	242	103	34	15	0	0	25	0	1	0	0	0	0	0	50	0	41	3	8	34	9	0	1	1	170	0	0	0	0	0	1	12	0	1	0	121	50	0	12	61	0	0	0
ADPlatinum1F17	0	0	0	219	69	0	136	19	1	70	0	0	70	18	0	139	0	0	0	0	2	0	0	24	0	0	1	2	3	0	8	0	0	0	0	0	0	1	0	0	0	0	0	0	25	149	14	0	1
ADPlatinum1G21	0	0	0	0	0	0	0	0	0	0	0	0	0	0	0	0	0	0	0	0	0	0	0	0	0	0	0	0	0	0	54	0	0	0	0	0	0	0	0	0	0	1	0	0	0	0	0	0	0
ADPlatinum1G22	0	0	0	0	0	0	0	0	0	0	0	0	0	0	0	0	0	0	0	0	0	0	0	0	0	0	0	0	0	0	0	0	0	0	0	0	0	0	0	0	0	0	0	0	0	0	0	0	0
ADPlatinum1G23	0	0	0	1	1	0	0	0	0	1	0	0	0	0	0	0	0	0	0	0	0	0	0	0	0	0	0	0	0	0	0	0	0	0	0	0	0	0	0	0	0	0	0	0	0	0	0	0	0
ADPlatinum3G15	0	0	0	82	0	0	0	20	63	54	1	0	0	32	0	33	0	0	0	0	0	0	43	71	4	45	0	1	0	78	15	0	0	1	0	0	0	0	0	0	0	89	0	0	3	0	0	0	0
ADPlatinum3G16	0	0	0	0	0	0	5	0	94	0	0	12	0	0	0	0	0	0	0	0	0	0	0	0	0	0	0	0	0	0	0	0	0	0	0	0	0	0	0	0	0	0	0	0	0	0	0	0	0
ADPlatinum3G17	0	0	0	58	0	0	0	137	55	26	0	0	46	23	0	0	0	0	0	0	0	0	0	0	0	0	0	15	1	0	0	0	0	0	0	0	0	0	0	0	0	0	0	0	1	0	0	0	0
ADPlatinum2G20	1	0	17	117	1	2	120	37	23	74	0	0	0	0	0	10	0	0	0	0	0	0	0	19	0	71	0	0	2	2	69	0	0	32	0	0	0	0	0	0	0	38	0	0	6	32	0	0	0
ADPlatinum2G21	0	0	0	0	0	0	0	118	0	0	0	0	0	0	0	0	0	0	0	0	0	0	0	1	188	0	14	0	28	0	0	0	0	0	0	0	0	0	0	0	0	1	0	0	1	0	0	0	0
ADPlatinum2G22	0	0	0	24	70	3	80	4	92	153	0	22	131	61	0	34	0	0	0	0	64	0	24	0	192	49	45	71	0	0	12	0	0	0	0	0	1	0	0	0	1	6	0	0	70	145	3	0	0
ADPlatinum3K15	0	0	0	0	33	0	0	31	41	59	0	0	49	70	1	0	0	0	0	0	0	0	26	81	43	0	0	0	0	0	0	0	0	0	0	0	0	4	0	0	140	31	0	0	2	0	1	0	0
ADPlatinum2A12	0	0	1	51	39	0	19	56	64	26	0	0	0	0	0	48	0	0	0	0	1	0	0	0	0	0	0	0	1	2	11	49	0	0	0	0	0	1	0	0	69	0	0	0	7	25	0	1	0
ADPlatinum2A13	0	0	32	69	0	0	139	0	190	43	0	0	0	52	1	0	5	0	0	0	0	0	0	0	4	0	0	0	0	0	41	0	0	1	0	0	0	0	0	0	0	78	1	0	2	0	0	0	0
ADPlatinum2A14	0	0	0	43	83	48	43	0	65	9	0	0	0	0	0	0	0	0	0	0	0	0	17	0	20	0	50	11	1	0	0	0	0	2	0	0	0	0	0	0	9	98	0	0	6	29	0	0	0
ADPlatinum2N06	0	0	0	0	0	0	0	0	0	0	0	0	0	0	0	0	0	0	0	0	0	0	0	0	0	0	0	0	0	0	0	0	0	0	0	0	0	0	0	0	0	0	0	0	0	0	0	0	0
ADPlatinum2N07	0	0	0	0	0	0	0	1	0	0	0	0	0	0	0	0	0	0	0	0	0	0	0	0	0	0	0	0	0	0	0	0	0	1	0	0	0	0	0	0	0	0	0	0	0	0	0	0	0
ADPlatinum2N08	0	0	0	0	0	0	0	0	0	0	0	0	0	0	0	0	0	0	0	0	0	0	0	0	0	0	0	0	0	0	1	0	0	0	0	0	0	0	0	0	0	0	0	0	0	0	0	0	0
ADPlatinum1N06	0	1	0	4	0	0	82	2	51	1	0	0	0	0	0	22	0	0	0	0	2	0	24	0	61	0	0	1	8	0	29	0	0	1	0	0	0	2	0	0	6	23	43	0	2	62	93	0	1
ADPlatinum1N07	0	0	0	0	0	0	38	23	0	97	0	0	0	40	0	9	26	0	0	5	0	0	47	0	1	0	0	0	0	0	0	0	1	0	0	0	0	0	0	0	47	1	24	0	0	0	100	0	0
ADPlatinum1N08	0	0	25	145	11	0	113	40	34	49	0	0	1	11	0	1	0	0	0	0	4	0	22	41	66	0	1	0	32	0	44	0	0	0	0	0	0	0	0	0	22	54	0	0	3	37	0	0	0
ADPlatinum2H14	0	1	0	0	46	0	8	0	0	1	51	0	10	0	0	22	0	0	0	0	0	0	0	0	0	0	1	0	62	0	0	0	0	0	0	0	0	2	0	0	0	68	0	0	1	42	0	0	0
ADPlatinum2H15	0	0	0	0	0	0	44	0	43	0	88	0	0	0	0	0	0	0	0	0	0	0	0	1	56	0	1	75	0	0	0	0	0	1	0	0	0	0	0	0	0	98	0	0	0	43	0	0	0
ADPlatinum2H16	0	0	0	0	0	0	0	0	0	0	0	0	0	0	0	0	0	0	0	0	0	0	0	0	0	0	0	0	0	0	0	0	0	0	0	0	0	0	0	1	0	1	0	0	0	0	0	0	0
ADPlatinum2N18	0	0	0	0	0	0	0	0	0	0	0	0	0	0	0	0	0	0	0	0	0	0	0	0	0	0	0	0	0	0	0	0	0	0	0	0	0	0	0	0	0	0	0	0	0	0	0	0	0
ADPlatinum2N19	0	5	0	4	0	0	40	11	13	40	0	0	17	0	0	0	0	0	0	2	0	0	1	0	0	0	0	0	1	0	4	0	0	0	0	0	0	0	0	1	35	67	0	1	5	25	15	0	0
ADPlatinum2N20	0	0	0	145	39	0	7	14	83	3	0	3	11	0	0	48	0	0	0	2	0	0	0	69	0	81	1	0	0	0	33	0	0	0	0	0	0	0	0	0	0	39	32	0	0	0	0	0	0
ADPlatinum1H09	0	5	1	171	1	0	264	16	76	123	0	0	52	36	0	11	0	0	0	0	3	0	46	96	28	38	0	0	48	0	5	0	0	0	0	0	0	2	0	1	5	137	0	0	1	0	0	0	0
ADPlatinum1H10	0	0	0	85	65	1	102	71	194	23	0	15	0	39	0	62	0	0	0	0	15	0	0	0	75	0	0	1	3	0	2	4	0	0	0	0	1	2	0	0	10	28	0	0	4	59	0	0	0
ADPlatinum1H11	0	0	0	141	19	0	25	0	12	47	41	0	40	18	0	114	0	0	0	0	1	0	2	0	16	0	11	56	1	0	0	0	0	31	0	0	0	0	0	0	4	144	0	0	35	0	0	0	0
ADPlatinum3P05	0	1	0	3	8	0	143	6	119	91	3	0	21	2	0	0	28	0	1	5	2	0	0	0	23	153	21	0	2	1	24	0	0	0	0	0	0	0	0	0	32	10	0	0	8	0	102	1	0
ADPlatinum3P06	0	0	0	47	67	0	163	64	19	145	0	0	123	89	0	0	0	0	0	0	6	0	10	143	36	0	6	18	6	0	0	2	0	0	0	0	0	4	20	1	58	167	57	0	15	10	0	1	0
ADPlatinum3P07	0	50	1	61	106	49	79	155	54	17	83	0	38	2	0	0	0	0	0	1	4	0	0	9	62	0	0	120	39	0	5	0	0	0	0	0	0	4	0	0	60	186	0	0	73	28	0	0	0
ADPlatinum3H15	0	0	1	0	0	0	0	0	0	0	0	0	0	0	0	0	0	0	0	0	0	0	0	0	0	0	0	0	0	0	0	0	0	0	0	0	0	0	0	0	0	0	0	0	0	0	0	0	0
ADPlatinum3H16	0	0	0	0	0	0	0	0	0	0	0	0	0	0	0	0	0	0	0	0	0	0	0	0	0	0	0	0	0	0	0	0	0	0	0	0	0	0	0	0	0	0	0	0	0	0	0	0	0
ADPlatinum3H17	0	0	1	0	0	0	0	0	0	0	0	0	0	0	0	0	0	0	0	0	0	0	0	0	0	0	0	0	0	0	0	0	0	0	0	0	0	0	0	0	0	0	0	0	0	0	0	0	0
ADPlatinum2F18	0	0	0	16	138	0	47	24	47	1	52	13	84	0	0	31	0	0	0	0	0	0	268	0	15	0	0	1	0	0	0	0	0	0	0	0	0	2	0	0	0	56	0	0	4	0	0	0	0
ADPlatinum2F19	0	0	0	0	0	0	0	0	1	5	0	0	0	0	0	0	0	0	0	0	0	0	0	0	0	0	0	0	1	0	0	0	0	0	0	0	0	1	1	0	0	0	0	0	0	0	0	0	0
ADPlatinum2F20	0	36	18	73	89	0	293	1	8	27	14	0	126	0	0	0	0	0	0	1	0	0	117	91	29	28	0	0	1	1	0	1	1	0	0	0	1	1	0	0	0	10	0	0	0	185	15	0	0
ADPlatinum3B12	0	0	0	0	0	0	0	0	0	0	0	0	0	0	0	0	0	0	0	0	0	0	0	1	0	0	0	0	0	0	0	0	0	0	0	0	0	0	0	0	0	1	0	0	0	0	0	0	0
ADPlatinum3B13	0	49	0	138	33	7	116	14	144	16	0	0	122	28	0	0	1	0	0	0	0	0	24	85	0	6	77	12	3	0	41	2	0	1	0	0	0	3	0	0	0	129	0	1	2	0	90	0	0
ADPlatinum3B14	0	0	52	53	0	0	71	37	93	104	0	0	55	0	0	39	0	0	0	0	113	0	0	0	40	0	1	65	0	0	0	1	0	0	0	0	1	0	0	0	0	73	0	0	4	0	21	0	0
ADPlatinum2I21	0	3	1	35	0	0	49	40	0	63	3	1	34	9	0	0	0	0	0	0	2	0	53	0	9	0	24	45	0	0	46	24	0	0	0	0	0	0	0	0	1	25	0	0	6	0	62	0	0
ADPlatinum2I22	0	0	1	183	47	0	102	49	151	49	0	13	7	11	0	10	53	0	0	0	58	0	0	0	59	0	22	0	0	0	93	0	0	0	0	0	0	2	0	2	0	29	0	1	3	48	0	0	0
ADPlatinum2I23	0	0	14	147	0	0	122	185	46	73	1	0	77	28	0	36	0	0	0	0	111	0	0	1	4	0	0	0	0	0	93	1	0	1	0	0	0	0	0	0	0	49	0	1	3	34	3	0	0
ADPlatinum3N10	0	0	0	103	1	0	80	0	247	67	0	0	57	0	0	63	30	0	0	0	0	0	0	0	41	0	1	1	0	0	196	0	0	0	0	0	6	0	0	0	25	25	28	1	62	0	3	0	0
ADPlatinum3N11	0	0	0	147	48	0	270	141	107	6	42	1	48	87	0	101	0	0	0	0	1	0	105	0	79	26	0	39	0	0	122	1	0	0	0	0	1	1	0	1	20	71	0	0	2	118	25	0	1
ADPlatinum2F15	0	1	1	103	0	0	127	79	36	209	0	0	0	0	1	8	51	0	0	1	1	0	0	20	0	0	0	0	1	0	69	0	0	0	0	0	0	1	0	0	0	80	83	0	13	0	123	0	0
ADPlatinum2F16	0	0	0	0	0	0	0	0	0	0	0	0	0	0	0	0	0	0	0	0	0	0	0	0	0	0	0	0	0	0	0	0	0	0	0	0	0	0	0	0	0	0	0	0	0	0	0	0	0
ADPlatinum2F17	0	0	0	42	1	1	37	76	121	42	0	14	0	0	0	0	0	0	0	3	108	0	0	0	57	0	0	60	4	0	0	0	0	0	0	0	0	7	0	0	8	74	0	0	24	93	0	1	0
ADPlatinum3D06	0	0	0	0	0	0	0	0	0	0	0	0	0	0	0	0	0	0	0	0	0	0	0	0	0	0	0	0	0	0	0	0	0	0	0	0	0	0	0	0	0	0	0	0	0	0	0	0	0
ADPlatinum3D07	0	0	0	0	0	0	0	0	0	0	0	0	0	0	0	0	0	0	0	0	0	0	0	0	0	0	0	0	0	0	0	0	0	0	0	0	0	0	0	0	0	0	0	0	0	0	0	0	0
ADPlatinum3D08	0	0	0	0	0	0	0	0	0	0	0	0	0	0	0	0	0	0	0	0	0	0	0	0	0	0	0	0	0	0	0	0	0	0	0	0	0	0	0	0	0	0	0	0	0	0	0	0	0
ADPlatinum1C18	0	0	17	0	0	0	70	35	0	39	0	0	0	0	0	27	0	0	0	2	0	0	58	0	0	0	0	0	0	0	0	3	0	0	0	0	0	0	0	0	0	17	0	0	1	1	9	0	0
ADPlatinum1C19	0	0	0	0	0	0	13	16	134	80	0	0	36	12	0	12	0	0	0	0	0	0	55	51	102	41	0	24	0	9	1	0	0	0	0	0	0	0	0	0	9	86	36	0	2	0	0	0	0
ADPlatinum1C20	0	30	0	21	15	0	30	68	34	102	3	0	23	48	0	8	0	0	0	0	1	0	51	7	9	0	12	5	0	0	28	0	0	1	0	0	0	0	1	0	61	6	0	0	2	84	0	0	0
ADPlatinum3M13	0	24	0	0	1	0	16	28	50	76	105	2	135	37	0	80	0	0	0	0	0	0	0	0	0	0	0	15	4	0	14	0	0	1	0	0	0	14	0	0	0	187	0	0	5	39	0	0	0
ADPlatinum3M14	0	0	1	173	41	9	104	1	15	173	0	0	1	58	0	14	0	0	1	0	0	0	117	0	1	0	0	1	0	0	14	0	0	0	0	0	0	1	0	1	0	4	0	0	3	0	0	0	0
ADPlatinum3M15	0	0	0	39	107	34	214	109	91	27	15	0	45	28	0	0	0	0	0	1	0	0	62	0	52	1	0	44	2	0	111	0	0	146	0	0	0	2	0	0	54	0	0	0	7	0	73	0	0
ADPlatinum3J20	0	22	0	44	53	0	57	44	63	27	56	0	0	0	0	154	0	0	0	0	42	0	31	0	73	0	15	0	5	0	32	0	0	1	0	0	2	0	0	0	0	105	0	0	0	0	0	0	0
ADPlatinum3J21	0	0	0	57	93	0	98	69	11	43	122	0	0	76	0	38	18	0	0	0	0	0	26	18	44	0	0	47	0	0	2	1	0	0	0	0	0	0	24	0	42	60	0	0	39	63	15	0	0
ADPlatinum3O05	0	0	96	72	1	0	151	70	82	419	0	33	45	88	0	8	4	0	0	0	31	0	0	0	103	0	5	6	0	0	51	28	0	0	0	0	0	3	0	0	13	76	1	0	11	12	8	1	1
ADPlatinum3O06	0	0	0	12	0	0	146	101	221	232	0	0	89	51	0	0	2	0	0	0	0	0	95	11	0	15	131	0	0	0	21	36	0	1	0	0	0	0	62	0	54	43	13	19	7	0	40	0	0
ADPlatinum3O07	0	0	0	149	88	6	43	8	78	166	0	4	56	49	0	1	0	0	0	1	114	0	47	20	83	28	50	0	2	9	140	0	0	0	0	0	1	0	0	0	29	105	0	0	4	0	0	0	0
ADPlatinum3M10	0	0	0	103	51	0	186	29	54	24	0	0	0	3	0	0	0	0	0	0	8	0	0	1	54	0	0	6	18	0	35	5	0	0	0	0	0	6	0	1	117	18	0	0	7	24	0	0	0
ADPlatinum3M11	0	1	0	61	24	0	28	39	60	24	0	0	0	36	0	72	5	0	0	0	13	0	6	7	26	0	1	0	1	0	0	0	0	0	0	0	0	0	0	0	0	30	0	1	2	22	1	0	0
ADPlatinum3M12	0	0	0	17	24	0	162	0	0	7	0	0	0	0	0	32	0	0	0	0	0	0	0	0	0	0	0	0	0	0	38	0	0	0	0	0	0	0	0	0	0	0	44	0	1	0	0	0	0
ADPlatinum3O24	0	9	56	44	83	1	199	85	2	39	0	0	25	15	0	0	3	0	0	2	113	0	60	34	144	22	83	0	2	0	45	0	0	1	0	0	0	1	0	0	10	24	0	0	11	96	0	1	0
ADPlatinum3P01	0	78	0	0	0	34	72	0	43	0	0	0	110	18	0	53	0	0	0	0	0	0	0	0	0	0	0	1	30	18	0	0	0	0	0	0	0	2	0	0	0	0	0	0	0	0	15	0	0
ADPlatinum3P02	0	1	0	0	0	0	0	0	0	0	0	0	0	35	0	0	0	0	0	0	10	0	0	0	1	0	75	0	1	1	0	0	0	0	0	0	0	0	0	0	0	1	0	0	0	0	0	0	0
ADPlatinum3P18	0	22	0	60	25	38	122	119	73	71	64	0	55	44	0	17	92	0	0	1	0	0	9	83	120	0	44	1	28	0	0	3	0	0	0	0	0	1	50	0	77	53	68	0	1	3	53	0	0
ADPlatinum3P19	0	0	0	146	258	9	240	63	173	141	47	0	153	19	0	38	31	0	0	0	2	0	33	36	26	42	0	24	3	0	6	1	0	1	0	0	4	8	30	0	16	22	16	0	4	0	23	0	0
ADPlatinum3P20	0	10	17	91	144	89	109	34	87	365	0	0	43	145	0	0	0	0	0	0	27	0	72	0	119	0	0	0	42	0	2	0	0	0	0	0	0	6	13	1	1	28	0	0	22	22	8	0	0
ADPlatinum3H24	0	51	1	333	31	15	497	300	154	305	141	103	138	137	0	354	0	0	0	1	107	0	215	0	92	1	0	36	35	0	44	5	1	1	0	0	0	0	0	3	77	240	178	0	36	0	1	0	0
ADPlatinum3I01	0	30	51	71	80	0	164	101	56	95	1	42	31	83	0	78	0	0	2	0	0	0	49	0	92	0	0	46	0	52	5	0	0	27	0	0	1	2	0	1	3	49	0	1	9	1	0	0	0
ADPlatinum3I02	0	18	0	83	16	100	106	94	60	87	92	0	103	64	0	0	3	19	0	1	4	0	132	16	88	0	0	0	35	0	45	0	0	75	0	0	1	9	1	0	92	45	30	0	5	64	34	0	0
ADPlatinum3O13	0	4	24	132	72	0	235	11	429	185	71	0	0	58	0	0	5	0	0	0	31	0	0	65	54	0	41	0	0	21	173	42	0	1	0	0	0	0	0	0	1	57	27	0	42	0	1	0	0
[truncated: 1,088 more columns]
